# Supplementary material for: Network-based insights into miRNA regulation of β-cell insulin secretion in type 2 diabetes
Source: iScience. 2025 Nov 22;28(12):114200. doi: 10.1016/j.isci.2025.114200 (PMC12721147; doi:10.1016/j.isci.2025.114200)
Supplement: Table S1. Donor characteristics, related to STAR Methods [file mmc2.xlsx]

## Sheet: Summary
Table S1: Characteristics of human pancreatic islet donors
	ND (n=52)	T2D (n=9)	P values
Sex (M/F)	33/19	5/4
Age (yr range)	63 ± 1.5 (36-86)	70.1 ± 2.2 (62-79)	0.0606085
BMI (kg/m2)	26.9 ± 0.7 (18.7-42.6)	27.3 ± 1.2 (22.9-32.5)	0.790529
HbA1c (mmol/mol)	36.5 ± 0.6 (22-48)	47.1 ± 3 (38-65	0.00766684
Stimulatory index	5.8 ± 0.9 (1-30.7)	3.1 ± 0.8 (0.8-7)	0.0307728
Pancreatic islet purity (%)	80.7 ± 2.3 (37-100)	89.2 ± 2.2 (75-97)	0.0127122
ND: Non diabetic, T2D (type 2 diabetes)
Data are presented as mean ± SEM (minimum-maximum)
Stimulatory index is a measure of glucose stimulated insulin secretion from islets cultured in vitro
A 2-tailed t-test was used to detect differences between ND and T2D status
Islets from 14 preparations were handpicked before RNA extraction, and for those the purity was set at 85%
ND data for BMI, HbA1c and stimulatory index are derived from 50, 49 and 43 of 52 donors respectively
Islet perfusion insulin secretion meaurements were derived from 49 ND and 8 T2D donors
