# Supplementary material for: Network-based insights into miRNA regulation of β-cell insulin secretion in type 2 diabetes
Source: iScience. 2025 Nov 22;28(12):114200. doi: 10.1016/j.isci.2025.114200 (PMC12721147; doi:10.1016/j.isci.2025.114200)
Supplement: Table S2. Correlation of miRNA expression with first- and second-phase insulin secretion AUC, related to Figure 1 [file mmc3.xlsx]

## Sheet: Sheet 1
Table S2: miRNAs correlated with first and second phase insulin secretion.
Column description in sheet: Column_Description
miRNA	Insulin_Secretion_Phase	LRT_pvalue	LRT_pvalue_FDR	Estimate	pvalue	pvalue_FDR	miRNA_DE_in_T2D
hsa-miR-1291	First	1.06677e-06	0.000582459	-0.184577	0.000151155	0.0454212	no
hsa-miR-9-5p	First	3.80689e-06	0.00103928	-0.32248	0.000265964	0.047541	yes
hsa-miR-324-3p	First	0.000321323	0.0438606	0.110034	0.00155256	0.151937	no
hsa-miR-376c-5p	First	0.000632253	0.0577142	-0.135969	0.0364435	0.458345	no
hsa-miR-29c-3p	First	0.000919648	0.062766	-0.100992	0.0442591	0.458345	yes
hsa-miR-376b-5p	First	0.000906999	0.062766	-0.142526	0.0310367	0.458345	no
hsa-miR-222-3p	First	0.00119276	0.0723609	0.158214	0.00332501	0.189592	no
hsa-miR-141-5p	First	0.00192607	0.0884424	-0.187591	0.00208468	0.165616	no
hsa-miR-339-5p	First	0.00170388	0.0884424	-0.0902871	0.0182162	0.41732	no
hsa-miR-652-3p	First	0.00194379	0.0884424	0.150996	0.0034407	0.189592	no
hsa-miR-1229-3p	First	0.00308502	0.0993471	0.145697	0.0137203	0.36367	no
hsa-miR-141-3p	First	0.00306437	0.0993471	-0.0900693	0.0460526	0.458345	yes
hsa-miR-338-3p	First	0.00309322	0.0993471	-0.136422	0.0221793	0.41732	yes
hsa-miR-501-5p	First	0.00292594	0.0993471	0.107041	0.0457993	0.458345	no
hsa-miR-505-5p	First	0.00380914	0.115544	0.142052	0.0133641	0.36367	no
hsa-miR-101-3p	First	0.00493015	0.128184	-0.229989	0.00757605	0.285099	yes
hsa-miR-200b-5p	First	0.00475104	0.128184	0.0723637	0.00169999	0.151937	no
hsa-miR-455-3p	First	0.00622322	0.141578	0.0987877	0.00116659	0.144413	no
hsa-miR-183-3p	First	0.00796814	0.174024	0.241151	0.000190579	0.0454212	yes
hsa-miR-9983-3p	First	0.00886986	0.179368	-0.149184	0.0135173	0.36367	no
hsa-miR-376a-3p	First	0.009479	0.182278	-0.116868	0.0158122	0.399638	no
hsa-miR-4440	First	0.00968144	0.182278	0.195893	0.00121185	0.144413	no
hsa-miR-153-3p	First	0.0105648	0.19228	-0.185459	0.0491126	0.458345	yes
hsa-miR-4685-3p	First	0.0150738	0.237675	0.147416	0.007976	0.285142	no
hsa-miR-5010-3p	First	0.0189118	0.279076	0.14196	0.0313898	0.458345	yes
hsa-miR-877-3p	First	0.0184656	0.279076	0.127784	0.0412692	0.458345	yes
hsa-miR-145-5p	First	0.0228836	0.294269	0.134061	0.0182907	0.41732	no
hsa-miR-218-5p	First	0.020935	0.294269	-0.173827	0.0293365	0.458345	no
hsa-miR-423-3p	First	0.0244475	0.296629	0.0939816	0.0384704	0.458345	no
hsa-miR-320a-3p	First	0.0289888	0.310351	0.0823152	0.0340279	0.458345	no
hsa-miR-96-5p	First	0.0268572	0.310351	-0.0909201	0.0214797	0.41732	no
hsa-miR-3620-3p	First	0.0303508	0.312671	0.10988	0.0335301	0.458345	no
hsa-miR-670-5p	First	0.0353377	0.332662	0.165621	0.0110832	0.36367	no
hsa-miR-1-3p	First	0.04221	0.343138	-0.177941	0.0452034	0.458345	no
hsa-miR-125a-3p	First	0.0489136	0.351321	0.0857492	0.0120898	0.36367	no
hsa-miR-22-3p	First	0.0499772	0.351321	0.139258	0.00561517	0.236167	no
hsa-miR-3158-3p	First	0.0366119		0.159215	0.0436442	0.458345	no
hsa-miR-4677-3p	First	0.0202092		-0.115923	0.0482487	0.458345	no
hsa-miR-4726-5p	First	0.0067626		0.19584	4.28228e-05	0.0306183	no
hsa-miR-6125	First	0.0427707		0.184852	0.0162091	0.399638	no
hsa-miR-935	First	0.0380117		0.202657	0.0202163	0.41732	no
hsa-miR-9-5p	Second	2.06054e-05	0.00502085	-0.489405	0.000172172	0.0479174	yes
hsa-miR-1291	Second	6.3823e-05	0.00847533	-0.258513	0.000865758	0.0601868	no
hsa-miR-29c-3p	Second	6.9565e-05	0.00847533	-0.172112	0.0154783	0.281669	yes
hsa-miR-141-3p	Second	0.000178934	0.0171168	-0.17655	0.0114329	0.260905	yes
hsa-miR-1179	Second	0.000344952	0.025216	0.2787	0.00040238	0.0479174	no
hsa-miR-187-3p	Second	0.000337729	0.025216	-0.388662	0.014558	0.281323	yes
hsa-miR-101-3p	Second	0.000671719	0.0377713	-0.238575	0.0423387	0.436012	yes
hsa-miR-141-5p	Second	0.000884632	0.0415512	-0.255218	0.00158943	0.0757629	no
hsa-miR-212-3p	Second	0.000909465	0.0415512	0.319934	0.0027035	0.101737	yes
hsa-miR-222-3p	Second	0.00136866	0.0526573	0.2674	0.00211692	0.0840887	no
hsa-miR-148b-3p	Second	0.00151824	0.0554918	-0.12238	0.0200316	0.31828	no
hsa-miR-29b-3p	Second	0.00191433	0.0565113	-0.112702	0.0418072	0.436012	no
hsa-miR-374a-3p	Second	0.00180508	0.0565113	-0.406325	0.00791976	0.234631	no
hsa-miR-670-5p	Second	0.00226781	0.0637603	0.279092	0.00039857	0.0479174	no
hsa-miR-652-3p	Second	0.00283813	0.0697439	0.240485	0.00376867	0.13473	no
hsa-miR-1185-2-3p	Second	0.00347475	0.0793763	-0.190521	0.021631	0.333333	no
hsa-miR-32-5p	Second	0.00388616	0.0835524	-0.223462	0.0491353	0.436012	yes
hsa-miR-153-3p	Second	0.00476195	0.089256	-0.28907	0.0450905	0.436012	yes
hsa-miR-323a-3p	Second	0.00472222	0.089256	0.287166	0.00186994	0.0835628	yes
hsa-miR-183-3p	Second	0.0048934	0.0894269	0.315657	0.00820388	0.234631	yes
hsa-miR-4742-3p	Second	0.00595671	0.101264	0.184375	0.0219114	0.333333	no
hsa-miR-487b-3p	Second	0.00699845	0.11627	0.218009	0.0154268	0.281669	yes
hsa-miR-339-5p	Second	0.00797864	0.124093	-0.139271	0.0496865	0.436012	no
hsa-miR-376b-3p	Second	0.00873129	0.130257	-0.265277	0.016295	0.284169	no
hsa-miR-5010-3p	Second	0.00867985	0.130257	0.227295	0.0122603	0.260905	yes
hsa-miR-181b-5p	Second	0.00967963	0.133519	0.26519	0.00099088	0.0601868	no
hsa-miR-877-3p	Second	0.00954892	0.133519	0.178791	0.0471246	0.436012	yes
hsa-miR-885-5p	Second	0.00952646	0.133519	0.503624	0.000488477	0.0479174	no
hsa-miR-495-3p	Second	0.0103296	0.139832	0.462825	0.000219015	0.0479174	no
hsa-miR-132-3p	Second	0.0115118	0.145089	0.225524	0.0238589	0.352973	yes
hsa-miR-323b-5p	Second	0.0113654	0.145089	0.34894	0.00105411	0.0601868	no
hsa-miR-454-5p	Second	0.011467	0.145089	0.17837	0.00137769	0.0703605	no
hsa-miR-6750-3p	Second	0.0111764	0.145089	0.310423	0.0010943	0.0601868	no
hsa-miR-500a-5p	Second	0.0121234	0.147704	0.324718	0.000408842	0.0479174	no
hsa-miR-543	Second	0.0121188	0.147704	0.274589	0.0128039	0.261566	yes
hsa-miR-500b-5p	Second	0.0130728	0.15645	0.325611	0.00039223	0.0479174	no
hsa-miR-221-3p	Second	0.014039	0.160352	0.133058	0.0251089	0.359057	no
hsa-miR-34a-5p	Second	0.0143053	0.16088	-0.135803	0.0312008	0.407252	no
hsa-miR-4685-3p	Second	0.018268	0.183632	0.18949	0.0316462	0.407252	no
hsa-miR-409-5p	Second	0.0194219	0.18449	0.159622	0.00718708	0.23358	yes
hsa-miR-16-5p	Second	0.0240604	0.204513	-0.0917054	0.0241897	0.352973	no
hsa-miR-329-3p	Second	0.0268862	0.211794	0.384153	0.0157577	0.281669	no
hsa-miR-4440	Second	0.0264297	0.211794	0.260993	0.000536139	0.0479174	no
hsa-miR-4640-5p	Second	0.0256557	0.211794	0.200047	0.0171304	0.291624	no
hsa-miR-151a-5p	Second	0.027517	0.213989	0.0965451	0.040055	0.436012	yes
hsa-miR-425-5p	Second	0.0290488	0.221194	0.141746	0.0189149	0.314516	no
hsa-miR-181d-5p	Second	0.033116	0.235027	0.178434	0.0482107	0.436012	yes
hsa-miR-23a-3p	Second	0.0354921	0.249468	0.125006	0.0481039	0.436012	no
hsa-miR-708-5p	Second	0.0385514	0.256903	0.245512	0.0412041	0.436012	no
hsa-miR-1292-5p	Second	0.0422675	0.268702	0.154735	0.00977209	0.240782	no
hsa-miR-23b-3p	Second	0.045857	0.277037	0.119228	0.0314276	0.407252	yes
hsa-miR-664a-3p	Second	0.0481649	0.286249	0.172622	0.00871953	0.234925	no
hsa-miR-6750-5p	Second	0.0461253		0.172378	0.00802582	0.234631	no

## Sheet: Column_Description
Insulin_Secretion_Phase: Insulin secretion phase -- > First-phase insulin release was taken as the insulin release in the first 18 min after the initial perfusion with high glucose solution (minutes 4-22). Second-phase insulin release was measured starting at minute 22 after initial perfusion with high glucose solution (minutes 22-46)
LRT_pvalue: nominal p-value associated with the LRT statistic, testing whether the full model is significantly better than the reduced model	LRT test was performed with the R package Deseq2. p-values were determined by the difference in deviance between the ‘full’ model, consisting of raw miRNA counts, sequencing batch, sex, islet purity (scaled values) and Phase 1 or Phase 2 GSIS AUC values (scaled - log2 transformed) and the ‘reduced’ model, consisted of all covariates except Phase 1 or Phase 2 GSIS AUC values, for association with …
LRT_pvalue_FDR: Adjusted p-value (Benjamini-Hochberg FDR correction)
Estimate: Estimate of a linear regression model with robust standard errors	Batch corrected miRNA counts (for sequencing batch, sex, islet purity) were log-transformed and fitted in a linear model by robust regression using an M estimator with the R package MASS together with Phase 1 or Phase 2 GSIS AUC values, for association with first- or second-phase insulin secretion, respecively
pvalue: p-value associated with the linear regression analysis
pvalue_FDR: Adjusted p-value (Benjamini-Hochberg FDR correction)
miRNA_DE_in_T2D: miRNA is differentially expressed in T2D vs ND islet donors (pvalue_FDR < 0.05)
