# Supplementary material for: Network-based insights into miRNA regulation of β-cell insulin secretion in type 2 diabetes
Source: iScience. 2025 Nov 22;28(12):114200. doi: 10.1016/j.isci.2025.114200 (PMC12721147; doi:10.1016/j.isci.2025.114200)
Supplement: Table S3. DE miRNAs in T2D, related to Figure 2 [file mmc4.xlsx]

## Sheet: Sheet A
Table S3: Differentially expressed (DE) miRNAs in human pancreatic islets from non-diabetic (ND) individuals versus individuals with type 2 diabetes (T2D)
miRNA	baseMean	log2FoldChange	lfcSE	stat	pvalue	pvalue_FDR			Columns description
hsa-miR-142-5p	28.1307	1.66351	0.348564	4.77248	1.81971e-06	0.000471304			baseMean: Mean of normalized counts across all samples (averaged over both conditions)
hsa-miR-30e-5p	2237.85	0.987744	0.204071	4.8402	1.29707e-06	0.000471304			log2FoldChange: Log2-transformed fold change between the two experimental conditions. Positive values indicate upregulation; negative values indicate downregulation.
hsa-miR-141-3p	13304.8	0.959758	0.205584	4.66845	3.03478e-06	0.000524005			lfcSE: Standard error of the log2 fold change estimate.
hsa-miR-487a-5p	108.625	-0.839947	0.190866	-4.40072	1.07892e-05	0.00127775			stat: Wald statistic (coefficient divided by standard error). Used for p-value calculation.
hsa-miR-487b-3p	1499.99	-0.752136	0.173917	-4.32469	1.52747e-05	0.00127775			pvalue: Nominal p-value for the statistical test of whether the log2FoldChange ≠ 0
hsa-miR-323a-3p	1056.4	-0.745542	0.172377	-4.32506	1.52489e-05	0.00127775			pvalue_FDR: Adjusted p-value (Benjamini-Hochberg FDR correction)
hsa-miR-382-5p	5126.2	-0.664423	0.154604	-4.29758	1.72669e-05	0.00127775
hsa-miR-455-5p	471.164	0.806595	0.194543	4.1461	3.38187e-05	0.00218976
hsa-miR-30a-5p	5073.35	1.09868	0.268226	4.09611	4.20145e-05	0.00240312
hsa-miR-93-5p	1462.58	0.550144	0.135068	4.0731	4.63923e-05	0.00240312
hsa-miR-21-3p	60.3647	1.37165	0.341065	4.02167	5.77864e-05	0.00268106
hsa-miR-433-3p	129.874	-0.987903	0.246689	-4.00465	6.21094e-05	0.00268106
hsa-miR-17-3p	18.8971	0.743177	0.187664	3.96015	7.49016e-05	0.00298454
hsa-miR-5010-3p	26.1968	-0.821428	0.209389	-3.92298	8.74618e-05	0.00311377
hsa-miR-379-5p	2210.14	-0.569193	0.145364	-3.91563	9.0167e-05	0.00311377
hsa-miR-1247-5p	98.1975	1.32656	0.345871	3.83541	0.000125353	0.00346063
hsa-miR-370-5p	14.3488	-1.07166	0.279637	-3.83233	0.000126934	0.00346063
hsa-miR-1307-5p	65.7536	1.04594	0.270218	3.87074	0.000108505	0.00346063
hsa-miR-494-3p	270.096	-0.600265	0.156242	-3.84188	0.000122094	0.00346063
hsa-miR-323b-3p	476.235	-0.676812	0.178215	-3.79774	0.000146023	0.0036878
hsa-miR-409-3p	6194.61	-0.512301	0.135104	-3.79189	0.000149505	0.0036878
hsa-miR-101-3p	3140.37	1.12464	0.297861	3.77572	0.000159544	0.00375654
hsa-miR-187-3p	160.197	1.22797	0.332459	3.69359	0.000221113	0.00483248
hsa-miR-487b-5p	175.687	-0.622337	0.168637	-3.6904	0.000223899	0.00483248
hsa-miR-19b-3p	173.493	1.1311	0.309251	3.65755	0.000254635	0.00527605
hsa-miR-889-5p	6.94719	-1.12929	0.310415	-3.63801	0.000274755	0.00547397
hsa-miR-20b-5p	7.46875	1.31977	0.367349	3.59269	0.000327279	0.00627891
hsa-miR-32-5p	133.832	1.11769	0.316267	3.53402	0.000409284	0.00757176
hsa-miR-183-3p	29.5731	-0.787398	0.224724	-3.50385	0.00045859	0.00819137
hsa-miR-182-5p	4031.69	-0.689711	0.199258	-3.46141	0.000537363	0.00927847
hsa-miR-431-5p	533.391	-0.622367	0.181919	-3.42112	0.000623646	0.0104209
hsa-miR-409-5p	355.798	-0.472709	0.13977	-3.38205	0.000719473	0.0116465
hsa-miR-212-3p	127.353	-0.645697	0.194737	-3.31574	0.000913996	0.014347
hsa-miR-183-5p	6300.07	-0.621603	0.18888	-3.291	0.00099833	0.0152099
hsa-miR-200c-5p	74.6117	0.473678	0.144706	3.27338	0.00106271	0.0157281
hsa-miR-203a-3p	127.446	1.08759	0.334373	3.25262	0.00114346	0.0164532
hsa-miR-130a-3p	198.368	0.769205	0.239087	3.21726	0.00129423	0.0176424
hsa-miR-495-5p	21.3533	-0.766689	0.23792	-3.22246	0.00127095	0.0176424
hsa-miR-4667-3p	6.15389	-1.04738	0.327512	-3.19798	0.00138394	0.0183815
hsa-miR-493-5p	266.073	-0.636173	0.199731	-3.18515	0.00144681	0.0187362
hsa-miR-452-5p	18.601	1.11881	0.353441	3.16549	0.00154822	0.018774
hsa-miR-497-5p	144.192	0.809108	0.255758	3.16357	0.00155846	0.018774
hsa-miR-140-3p	659.811	0.512311	0.161911	3.16416	0.00155533	0.018774
hsa-miR-299-5p	139.159	-0.52627	0.168073	-3.13119	0.00174098	0.0204961
hsa-miR-363-3p	31.8629	0.936179	0.300584	3.11453	0.00184236	0.0212076
hsa-miR-654-3p	528.769	-0.496012	0.159656	-3.10676	0.00189152	0.0213001
hsa-miR-323a-5p	41.8288	-0.967153	0.314785	-3.07242	0.0021233	0.0228789
hsa-miR-132-3p	4639.62	-0.590373	0.19289	-3.06067	0.00220839	0.0228789
hsa-miR-29c-3p	9448.83	0.553155	0.180534	3.06399	0.00218409	0.0228789
hsa-miR-151a-5p	595.271	-0.417506	0.136065	-3.06842	0.00215191	0.0228789
hsa-miR-329-5p	37.44	-0.636058	0.208966	-3.04384	0.00233581	0.0237245
hsa-miR-543	43.8047	-0.765316	0.254194	-3.01075	0.00260603	0.02596
hsa-miR-138-5p	7.39168	1.27262	0.429504	2.963	0.0030466	0.0297762
hsa-miR-582-3p	16.3784	0.845291	0.287699	2.9381	0.00330226	0.0316773
hsa-miR-5001-3p	6.90347	-0.876473	0.299658	-2.92491	0.00344553	0.0317337
hsa-miR-877-3p	52.0547	-0.715435	0.244048	-2.93154	0.0033729	0.0317337
hsa-miR-338-3p	599.692	0.587725	0.201569	2.91575	0.00354839	0.0317337
hsa-miR-432-5p	20352.2	-0.560269	0.192181	-2.91532	0.00355319	0.0317337
hsa-miR-153-3p	197.842	0.988344	0.342709	2.88391	0.00392767	0.0341094
hsa-miR-30d-3p	22.9191	0.806939	0.279987	2.88206	0.0039509	0.0341094
hsa-miR-181d-5p	104.988	-0.516013	0.17953	-2.87425	0.00404989	0.0343909
hsa-miR-199a-5p	1068.05	0.702572	0.24568	2.8597	0.00424038	0.0350197
hsa-miR-23b-3p	9309.21	-0.322945	0.112985	-2.8583	0.00425915	0.0350197
hsa-miR-9-5p	47.4505	1.01662	0.356442	2.85213	0.00434277	0.0351493
hsa-miR-342-5p	115.232	-0.443922	0.158127	-2.80738	0.00499466	0.0398036
hsa-miR-200a-3p	17753	0.481066	0.17214	2.79462	0.00519608	0.0407814
hsa-miR-20a-3p	9.13023	0.763654	0.275603	2.77085	0.00559103	0.0432262
hsa-miR-20a-5p	318.653	0.677487	0.24583	2.75591	0.00585288	0.0445852
hsa-miR-134-5p	1991.79	-0.371452	0.135729	-2.73671	0.00620567	0.0465875
hsa-miR-147b-3p	15.5363	0.570652	0.209747	2.72067	0.00651499	0.0482109
