# Supplementary material for: Network-based insights into miRNA regulation of β-cell insulin secretion in type 2 diabetes
Source: iScience. 2025 Nov 22;28(12):114200. doi: 10.1016/j.isci.2025.114200 (PMC12721147; doi:10.1016/j.isci.2025.114200)
Supplement: Table S4. miRNA expression-disease enrichment analysis for all, upregulated and downregulated miRNAs in T2Drelated to Results (“Enrichment of 34 upregulated T2D-associated miRNAs in miRNA-disease databases”) [file mmc5.xlsx]

## Sheet: HMDD_All_DEmiRNAs
Table S4. Differentially expressed in T2D miRNA-disease enrichment analysis
Disease name from HMDD database	enrichment_pvalue	enrichment_pvalue_FDR	Fold_Enrichment	Involved_miRNAs
Parkinson Disease	4.9e-05	0.028	2.79816	hsa-miR-132-3p,hsa-miR-134-5p,hsa-miR-141-3p,hsa-miR-153-3p,hsa-miR-182-5p,hsa-miR-183-5p,hsa-miR-199a-5p,hsa-miR-19b-3p,hsa-miR-203a-3p,hsa-miR-29c-3p,hsa-miR-30a-5p,hsa-miR-30e-5p,hsa-miR-382-5p,hsa-miR-433-3p,hsa-miR-543,hsa-miR-9-5p
Neuroblastoma	6.3e-05	0.028	2.45255	hsa-miR-130a-3p,hsa-miR-132-3p,hsa-miR-141-3p,hsa-miR-147b-3p,hsa-miR-153-3p,hsa-miR-182-5p,hsa-miR-183-5p,hsa-miR-19b-3p,hsa-miR-200a-3p,hsa-miR-203a-3p,hsa-miR-20a-5p,hsa-miR-212-3p,hsa-miR-30a-5p,hsa-miR-338-3p,hsa-miR-363-3p,hsa-miR-432-5p,hsa-miR-487b-3p,hsa-miR-497-5p,hsa-miR-93-5p
Carcinoma, Endometrial	0.00013	0.037	2.99909	hsa-miR-101-3p,hsa-miR-134-5p,hsa-miR-141-3p,hsa-miR-153-3p,hsa-miR-182-5p,hsa-miR-183-5p,hsa-miR-199a-5p,hsa-miR-200a-3p,hsa-miR-203a-3p,hsa-miR-23b-3p,hsa-miR-29c-3p,hsa-miR-543,hsa-miR-93-5p
Carcinoma, Cervical	0.00017	0.037	2.06104	hsa-miR-101-3p,hsa-miR-130a-3p,hsa-miR-132-3p,hsa-miR-138-5p,hsa-miR-141-3p,hsa-miR-153-3p,hsa-miR-182-5p,hsa-miR-183-5p,hsa-miR-187-3p,hsa-miR-200a-3p,hsa-miR-203a-3p,hsa-miR-20a-5p,hsa-miR-20b-5p,hsa-miR-212-3p,hsa-miR-23b-3p,hsa-miR-338-3p,hsa-miR-432-5p,hsa-miR-433-3p,hsa-miR-494-3p,hsa-miR-497-5p,hsa-miR-543,hsa-miR-9-5p,hsa-miR-93-5p
Enrichment was performed with the R package hyperR
Column Description (applies to all sheets):
enrichment_pvalue: raw p-value from the hypergeometric test
enrichment_pvalue_FDR: Multiple-testing corrected p-value (Benjamini-Hochberg FDR)
Fold_Enrichment: Statistic measuring the strength of association between the miRNA set and the disease term
Sheet Description:
HMDD_All_DEmiRNAs: miRNA-disease enrichment in Human MicroRNA Disease Database (HMDD) for all DE miRNAs
HMDD_Up_DEmiRNAs: miRNA-disease enrichment in in Human MicroRNA Disease Database (HMDD) for only the upregulated DE miRNAs
HMDD_Down_DEmiRNAs: miRNA-disease enrichment in Human MicroRNA Disease Database (HMDD) for only the downregulated DE miRNAs
RNADis_All_DEmiRNAs: miRNA-disease enrichment in RNADisease Database (RNADis) for all DE miRNAs
RNADis_Up_DEmiRNAs: miRNA-disease enrichment in RNADisease Database (RNADis) for only upregulated DE miRNAs
RNADis_Down_DEmiRNAs: miRNA-disease enrichment in RNADisease Database (RNADis) for only downregulated DE miRNAs

## Sheet: HMDD_Up_DEmiRNAs
Disease name from HMDD database	enrichment_pvalue	enrichment_pvalue_FDR	Fold_Enrichment	Involved_miRNAs
Glioma	3.6e-06	0.0032	2.46734	hsa-miR-101-3p,hsa-miR-130a-3p,hsa-miR-138-5p,hsa-miR-141-3p,hsa-miR-153-3p,hsa-miR-199a-5p,hsa-miR-19b-3p,hsa-miR-200a-3p,hsa-miR-203a-3p,hsa-miR-20a-5p,hsa-miR-20b-5p,hsa-miR-29c-3p,hsa-miR-30a-5p,hsa-miR-30e-5p,hsa-miR-32-5p,hsa-miR-338-3p,hsa-miR-363-3p,hsa-miR-455-5p,hsa-miR-497-5p,hsa-miR-9-5p,hsa-miR-93-5p
Neuroblastoma	2e-05	0.009	3.45483	hsa-miR-130a-3p,hsa-miR-141-3p,hsa-miR-147b-3p,hsa-miR-153-3p,hsa-miR-19b-3p,hsa-miR-200a-3p,hsa-miR-203a-3p,hsa-miR-20a-5p,hsa-miR-30a-5p,hsa-miR-338-3p,hsa-miR-363-3p,hsa-miR-497-5p,hsa-miR-93-5p
Carcinoma, Breast	3.9e-05	0.011	2.34335	hsa-miR-101-3p,hsa-miR-1247-5p,hsa-miR-130a-3p,hsa-miR-138-5p,hsa-miR-141-3p,hsa-miR-199a-5p,hsa-miR-19b-3p,hsa-miR-200a-3p,hsa-miR-203a-3p,hsa-miR-20a-5p,hsa-miR-20b-5p,hsa-miR-29c-3p,hsa-miR-30a-5p,hsa-miR-30e-5p,hsa-miR-363-3p,hsa-miR-452-5p,hsa-miR-455-5p,hsa-miR-9-5p,hsa-miR-93-5p
Diabetes Mellitus, Type 2	5.8e-05	0.013	2.94839	hsa-miR-101-3p,hsa-miR-130a-3p,hsa-miR-138-5p,hsa-miR-187-3p,hsa-miR-199a-5p,hsa-miR-19b-3p,hsa-miR-200a-3p,hsa-miR-20a-5p,hsa-miR-20b-5p,hsa-miR-30a-5p,hsa-miR-30e-5p,hsa-miR-455-5p,hsa-miR-9-5p,hsa-miR-93-5p
Carcinoma, Lung, Non-Small-Cell	9.4e-05	0.013	2.04714	hsa-miR-101-3p,hsa-miR-130a-3p,hsa-miR-138-5p,hsa-miR-141-3p,hsa-miR-153-3p,hsa-miR-187-3p,hsa-miR-199a-5p,hsa-miR-19b-3p,hsa-miR-200a-3p,hsa-miR-203a-3p,hsa-miR-20a-5p,hsa-miR-20b-5p,hsa-miR-29c-3p,hsa-miR-30a-5p,hsa-miR-30e-5p,hsa-miR-32-5p,hsa-miR-338-3p,hsa-miR-452-5p,hsa-miR-497-5p,hsa-miR-9-5p,hsa-miR-93-5p
Squamous Cell Carcinoma, Head and Neck	9.9e-05	0.013	3.2275	hsa-miR-130a-3p,hsa-miR-138-5p,hsa-miR-141-3p,hsa-miR-147b-3p,hsa-miR-200a-3p,hsa-miR-203a-3p,hsa-miR-20a-5p,hsa-miR-20b-5p,hsa-miR-29c-3p,hsa-miR-30a-5p,hsa-miR-455-5p,hsa-miR-93-5p
Colorectal Carcinoma	0.0001	0.013	1.90163	hsa-miR-101-3p,hsa-miR-130a-3p,hsa-miR-138-5p,hsa-miR-141-3p,hsa-miR-147b-3p,hsa-miR-153-3p,hsa-miR-187-3p,hsa-miR-199a-5p,hsa-miR-19b-3p,hsa-miR-200a-3p,hsa-miR-203a-3p,hsa-miR-20a-5p,hsa-miR-20b-5p,hsa-miR-29c-3p,hsa-miR-30a-5p,hsa-miR-32-5p,hsa-miR-338-3p,hsa-miR-363-3p,hsa-miR-452-5p,hsa-miR-455-5p,hsa-miR-497-5p,hsa-miR-9-5p,hsa-miR-93-5p
Ovarian Neoplasms	0.00013	0.014	2.16402	hsa-miR-130a-3p,hsa-miR-138-5p,hsa-miR-141-3p,hsa-miR-153-3p,hsa-miR-187-3p,hsa-miR-199a-5p,hsa-miR-19b-3p,hsa-miR-200a-3p,hsa-miR-203a-3p,hsa-miR-20a-5p,hsa-miR-20b-5p,hsa-miR-29c-3p,hsa-miR-30a-5p,hsa-miR-30e-5p,hsa-miR-338-3p,hsa-miR-363-3p,hsa-miR-497-5p,hsa-miR-9-5p,hsa-miR-93-5p
Kidney Neoplasms	0.00019	0.018	5.20882	hsa-miR-138-5p,hsa-miR-141-3p,hsa-miR-199a-5p,hsa-miR-200a-3p,hsa-miR-203a-3p,hsa-miR-497-5p,hsa-miR-93-5p
Carcinoma, Cervical	0.00027	0.022	2.58289	hsa-miR-101-3p,hsa-miR-130a-3p,hsa-miR-138-5p,hsa-miR-141-3p,hsa-miR-153-3p,hsa-miR-187-3p,hsa-miR-200a-3p,hsa-miR-203a-3p,hsa-miR-20a-5p,hsa-miR-20b-5p,hsa-miR-338-3p,hsa-miR-497-5p,hsa-miR-9-5p,hsa-miR-93-5p
Neoplasms [unspecific]	0.00029	0.022	1.91345	hsa-miR-101-3p,hsa-miR-1247-5p,hsa-miR-130a-3p,hsa-miR-138-5p,hsa-miR-141-3p,hsa-miR-153-3p,hsa-miR-199a-5p,hsa-miR-19b-3p,hsa-miR-200a-3p,hsa-miR-203a-3p,hsa-miR-20a-5p,hsa-miR-20b-5p,hsa-miR-29c-3p,hsa-miR-30a-5p,hsa-miR-30e-5p,hsa-miR-32-5p,hsa-miR-452-5p,hsa-miR-455-5p,hsa-miR-497-5p,hsa-miR-9-5p,hsa-miR-93-5p
Glioblastoma	0.00029	0.022	2.2193	hsa-miR-101-3p,hsa-miR-1247-5p,hsa-miR-130a-3p,hsa-miR-138-5p,hsa-miR-147b-3p,hsa-miR-153-3p,hsa-miR-203a-3p,hsa-miR-20a-5p,hsa-miR-20b-5p,hsa-miR-29c-3p,hsa-miR-30a-5p,hsa-miR-30e-5p,hsa-miR-32-5p,hsa-miR-452-5p,hsa-miR-455-5p,hsa-miR-9-5p,hsa-miR-93-5p
Bladder Neoplasms	0.00036	0.024	2.5204	hsa-miR-101-3p,hsa-miR-130a-3p,hsa-miR-138-5p,hsa-miR-141-3p,hsa-miR-199a-5p,hsa-miR-200a-3p,hsa-miR-203a-3p,hsa-miR-20a-5p,hsa-miR-20b-5p,hsa-miR-29c-3p,hsa-miR-30a-5p,hsa-miR-497-5p,hsa-miR-9-5p,hsa-miR-93-5p
Lymphoma	0.0004	0.025	3.28287	hsa-miR-199a-5p,hsa-miR-19b-3p,hsa-miR-200a-3p,hsa-miR-203a-3p,hsa-miR-20a-5p,hsa-miR-20b-5p,hsa-miR-29c-3p,hsa-miR-363-3p,hsa-miR-497-5p,hsa-miR-93-5p
Carcinoma, Gastric	0.00045	0.026	2.61447	hsa-miR-141-3p,hsa-miR-187-3p,hsa-miR-199a-5p,hsa-miR-19b-3p,hsa-miR-200a-3p,hsa-miR-203a-3p,hsa-miR-20a-5p,hsa-miR-29c-3p,hsa-miR-30a-5p,hsa-miR-32-5p,hsa-miR-363-3p,hsa-miR-9-5p,hsa-miR-93-5p
Carcinoma, Bladder	0.00051	0.027	3.18908	hsa-miR-101-3p,hsa-miR-1247-5p,hsa-miR-138-5p,hsa-miR-141-3p,hsa-miR-187-3p,hsa-miR-199a-5p,hsa-miR-203a-3p,hsa-miR-29c-3p,hsa-miR-455-5p,hsa-miR-9-5p
Carcinoma, Lung	0.00055	0.027	3.464	hsa-miR-187-3p,hsa-miR-199a-5p,hsa-miR-19b-3p,hsa-miR-200a-3p,hsa-miR-203a-3p,hsa-miR-29c-3p,hsa-miR-30a-5p,hsa-miR-338-3p,hsa-miR-93-5p
Hereditary Breast Carcinoma	0.00056	0.027	6.56574	hsa-miR-141-3p,hsa-miR-200a-3p,hsa-miR-29c-3p,hsa-miR-30a-5p,hsa-miR-30e-5p
Carcinoma, Endometrial	0.00063	0.029	3.79975	hsa-miR-101-3p,hsa-miR-141-3p,hsa-miR-153-3p,hsa-miR-199a-5p,hsa-miR-200a-3p,hsa-miR-203a-3p,hsa-miR-29c-3p,hsa-miR-93-5p
Gastric Neoplasms	0.00069	0.03	1.81002	hsa-miR-101-3p,hsa-miR-130a-3p,hsa-miR-141-3p,hsa-miR-153-3p,hsa-miR-187-3p,hsa-miR-199a-5p,hsa-miR-19b-3p,hsa-miR-200a-3p,hsa-miR-203a-3p,hsa-miR-20a-5p,hsa-miR-20b-5p,hsa-miR-29c-3p,hsa-miR-30a-5p,hsa-miR-30e-5p,hsa-miR-32-5p,hsa-miR-338-3p,hsa-miR-363-3p,hsa-miR-455-5p,hsa-miR-497-5p,hsa-miR-9-5p,hsa-miR-93-5p
Leukemia, Myeloid, Chronic	0.00073	0.03	3.05802	hsa-miR-101-3p,hsa-miR-130a-3p,hsa-miR-138-5p,hsa-miR-199a-5p,hsa-miR-19b-3p,hsa-miR-200a-3p,hsa-miR-20a-5p,hsa-miR-30a-5p,hsa-miR-30e-5p,hsa-miR-9-5p
Schizophrenia	0.00085	0.031	3.64466	hsa-miR-138-5p,hsa-miR-20b-5p,hsa-miR-29c-3p,hsa-miR-30a-5p,hsa-miR-30e-5p,hsa-miR-338-3p,hsa-miR-497-5p,hsa-miR-9-5p
Carcinoma, Renal Cell, Clear-Cell	0.00091	0.031	2.97647	hsa-miR-101-3p,hsa-miR-138-5p,hsa-miR-141-3p,hsa-miR-187-3p,hsa-miR-199a-5p,hsa-miR-200a-3p,hsa-miR-29c-3p,hsa-miR-30a-5p,hsa-miR-452-5p,hsa-miR-497-5p
Multiple Sclerosis	0.00091	0.031	2.97647	hsa-miR-141-3p,hsa-miR-199a-5p,hsa-miR-19b-3p,hsa-miR-200a-3p,hsa-miR-20a-5p,hsa-miR-29c-3p,hsa-miR-30a-5p,hsa-miR-338-3p,hsa-miR-363-3p,hsa-miR-9-5p
Lung Neoplasms	0.00092	0.031	1.89351	hsa-miR-101-3p,hsa-miR-130a-3p,hsa-miR-138-5p,hsa-miR-141-3p,hsa-miR-153-3p,hsa-miR-187-3p,hsa-miR-199a-5p,hsa-miR-19b-3p,hsa-miR-200a-3p,hsa-miR-203a-3p,hsa-miR-20a-5p,hsa-miR-29c-3p,hsa-miR-30a-5p,hsa-miR-30e-5p,hsa-miR-32-5p,hsa-miR-338-3p,hsa-miR-497-5p,hsa-miR-9-5p,hsa-miR-93-5p
Parkinson Disease	0.00093	0.031	3.24051	hsa-miR-141-3p,hsa-miR-153-3p,hsa-miR-199a-5p,hsa-miR-19b-3p,hsa-miR-203a-3p,hsa-miR-29c-3p,hsa-miR-30a-5p,hsa-miR-30e-5p,hsa-miR-9-5p
Gastrointestinal Neoplasms	0.001	0.033	3.18908	hsa-miR-101-3p,hsa-miR-19b-3p,hsa-miR-200a-3p,hsa-miR-20a-5p,hsa-miR-30e-5p,hsa-miR-338-3p,hsa-miR-497-5p,hsa-miR-9-5p,hsa-miR-93-5p
Carcinoma, Breast, Triple Negative	0.001	0.033	3.18908	hsa-miR-101-3p,hsa-miR-141-3p,hsa-miR-199a-5p,hsa-miR-200a-3p,hsa-miR-20a-5p,hsa-miR-30a-5p,hsa-miR-30e-5p,hsa-miR-9-5p,hsa-miR-93-5p
Prostate Neoplasms	0.0011	0.033	1.86849	hsa-miR-101-3p,hsa-miR-1247-5p,hsa-miR-130a-3p,hsa-miR-138-5p,hsa-miR-141-3p,hsa-miR-187-3p,hsa-miR-199a-5p,hsa-miR-19b-3p,hsa-miR-200a-3p,hsa-miR-203a-3p,hsa-miR-20a-5p,hsa-miR-20b-5p,hsa-miR-29c-3p,hsa-miR-30a-5p,hsa-miR-32-5p,hsa-miR-452-5p,hsa-miR-497-5p,hsa-miR-9-5p,hsa-miR-93-5p
Squamous Cell Carcinoma, Oral	0.0011	0.033	2.52719	hsa-miR-101-3p,hsa-miR-138-5p,hsa-miR-19b-3p,hsa-miR-200a-3p,hsa-miR-203a-3p,hsa-miR-20a-5p,hsa-miR-29c-3p,hsa-miR-30a-5p,hsa-miR-32-5p,hsa-miR-338-3p,hsa-miR-455-5p,hsa-miR-9-5p
Carcinoma, Nasopharyngeal	0.0014	0.039	2.82576	hsa-miR-101-3p,hsa-miR-130a-3p,hsa-miR-138-5p,hsa-miR-141-3p,hsa-miR-200a-3p,hsa-miR-203a-3p,hsa-miR-30a-5p,hsa-miR-338-3p,hsa-miR-9-5p,hsa-miR-93-5p
Breast Neoplasms	0.0015	0.04	1.67617	hsa-miR-101-3p,hsa-miR-130a-3p,hsa-miR-138-5p,hsa-miR-141-3p,hsa-miR-153-3p,hsa-miR-187-3p,hsa-miR-199a-5p,hsa-miR-19b-3p,hsa-miR-20a-5p,hsa-miR-200a-3p,hsa-miR-203a-3p,hsa-miR-20b-5p,hsa-miR-29c-3p,hsa-miR-30a-5p,hsa-miR-30e-5p,hsa-miR-32-5p,hsa-miR-338-3p,hsa-miR-363-3p,hsa-miR-452-5p,hsa-miR-497-5p,hsa-miR-9-5p,hsa-miR-93-5p
Carcinoma, Esophageal	0.0019	0.05	3.24706	hsa-miR-101-3p,hsa-miR-138-5p,hsa-miR-141-3p,hsa-miR-200a-3p,hsa-miR-203a-3p,hsa-miR-20b-5p,hsa-miR-9-5p,hsa-miR-93-5p
Carcinoma, Gallbladder	0.002	0.05	5.07353	hsa-miR-130a-3p,hsa-miR-138-5p,hsa-miR-187-3p,hsa-miR-20a-5p,hsa-miR-30a-5p
Antiphospholipid Syndrome	0.002	0.05	22.3235	hsa-miR-19b-3p,hsa-miR-20a-5p
Osteosarcoma	0.0021	0.05	2.05431	hsa-miR-101-3p,hsa-miR-1247-5p,hsa-miR-138-5p,hsa-miR-141-3p,hsa-miR-153-3p,hsa-miR-199a-5p,hsa-miR-19b-3p,hsa-miR-203a-3p,hsa-miR-20a-5p,hsa-miR-29c-3p,hsa-miR-30a-5p,hsa-miR-32-5p,hsa-miR-497-5p,hsa-miR-9-5p,hsa-miR-93-5p

## Sheet: HMDD_Down_DEmiRNAs
Disease name from HMDD database	enrichment_pvalue	enrichment_pvalue_FDR	Fold_Enrichment	Involved_miRNAs
No enrichment

## Sheet: RNADis_All_DEmiRNAs
Disease name from RNADisease database	enrichment_pvalue	enrichment_pvalue_FDR	Fold_Enrichment	Involved_miRNAs
Kidney Chromophobe Cancer	2.6e-26	2.6e-23	4.74099	hsa-miR-17-3p,hsa-miR-19b-3p,hsa-miR-30a-5p,hsa-miR-93-5p,hsa-miR-199a-5p,hsa-miR-182-5p,hsa-miR-183-5p,hsa-miR-187-3p,hsa-miR-203a-3p,hsa-miR-212-3p,hsa-miR-23b-3p,hsa-miR-130a-3p,hsa-miR-132-3p,hsa-miR-141-3p,hsa-miR-142-5p,hsa-miR-153-3p,hsa-miR-9-5p,hsa-miR-134-5p,hsa-miR-29c-3p,hsa-miR-200a-3p,hsa-miR-30e-5p,hsa-miR-363-3p,hsa-miR-379-5p,hsa-miR-382-5p,hsa-miR-323a-3p,hsa-miR-338-3p,hsa-miR-…
Colon Adenocarcinoma	3.5e-26	2.6e-23	4.2538	hsa-miR-17-3p,hsa-miR-19b-3p,hsa-miR-20a-5p,hsa-miR-30a-5p,hsa-miR-32-5p,hsa-miR-101-3p,hsa-miR-199a-5p,hsa-miR-182-5p,hsa-miR-183-5p,hsa-miR-187-3p,hsa-miR-203a-3p,hsa-miR-212-3p,hsa-miR-23b-3p,hsa-miR-130a-3p,hsa-miR-132-3p,hsa-miR-141-3p,hsa-miR-142-5p,hsa-miR-153-3p,hsa-miR-29c-3p,hsa-miR-200a-3p,hsa-miR-30e-5p,hsa-miR-363-3p,hsa-miR-379-5p,hsa-miR-382-5p,hsa-miR-323a-3p,hsa-miR-338-3p,hsa-mi…
Breast Invasive Carcinoma	3.7e-26	2.6e-23	4.39515	hsa-miR-17-3p,hsa-miR-19b-3p,hsa-miR-20a-5p,hsa-miR-30a-5p,hsa-miR-32-5p,hsa-miR-93-5p,hsa-miR-101-3p,hsa-miR-199a-5p,hsa-miR-182-5p,hsa-miR-183-5p,hsa-miR-187-3p,hsa-miR-203a-3p,hsa-miR-23b-3p,hsa-miR-130a-3p,hsa-miR-132-3p,hsa-miR-141-3p,hsa-miR-142-5p,hsa-miR-9-5p,hsa-miR-134-5p,hsa-miR-200a-3p,hsa-miR-30e-5p,hsa-miR-379-5p,hsa-miR-382-5p,hsa-miR-323a-3p,hsa-miR-20b-5p,hsa-miR-431-5p,hsa-miR-4…
Breast Ductal Carcinoma	4.1e-26	2.6e-23	4.38495	hsa-miR-17-3p,hsa-miR-19b-3p,hsa-miR-20a-5p,hsa-miR-30a-5p,hsa-miR-32-5p,hsa-miR-93-5p,hsa-miR-101-3p,hsa-miR-199a-5p,hsa-miR-182-5p,hsa-miR-183-5p,hsa-miR-187-3p,hsa-miR-203a-3p,hsa-miR-23b-3p,hsa-miR-130a-3p,hsa-miR-132-3p,hsa-miR-141-3p,hsa-miR-142-5p,hsa-miR-9-5p,hsa-miR-134-5p,hsa-miR-200a-3p,hsa-miR-30e-5p,hsa-miR-379-5p,hsa-miR-382-5p,hsa-miR-323a-3p,hsa-miR-20b-5p,hsa-miR-431-5p,hsa-miR-4…
Renal Cell Carcinoma	8.3e-26	4.1e-23	3.67292	hsa-miR-17-3p,hsa-miR-19b-3p,hsa-miR-20a-5p,hsa-miR-30a-5p,hsa-miR-93-5p,hsa-miR-101-3p,hsa-miR-199a-5p,hsa-miR-182-5p,hsa-miR-183-5p,hsa-miR-187-3p,hsa-miR-203a-3p,hsa-miR-212-3p,hsa-miR-23b-3p,hsa-miR-130a-3p,hsa-miR-132-3p,hsa-miR-138-5p,hsa-miR-141-3p,hsa-miR-142-5p,hsa-miR-153-3p,hsa-miR-9-5p,hsa-miR-134-5p,hsa-miR-29c-3p,hsa-miR-200a-3p,hsa-miR-30e-5p,hsa-miR-363-3p,hsa-miR-379-5p,hsa-miR-3…
Cardiovascular Disease	1.8e-25	7.6e-23	4.71815	hsa-miR-17-3p,hsa-miR-19b-3p,hsa-miR-20a-5p,hsa-miR-30a-5p,hsa-miR-32-5p,hsa-miR-93-5p,hsa-miR-101-3p,hsa-miR-199a-5p,hsa-miR-182-5p,hsa-miR-183-5p,hsa-miR-203a-3p,hsa-miR-212-3p,hsa-miR-23b-3p,hsa-miR-130a-3p,hsa-miR-132-3p,hsa-miR-138-5p,hsa-miR-141-3p,hsa-miR-142-5p,hsa-miR-134-5p,hsa-miR-29c-3p,hsa-miR-200a-3p,hsa-miR-30e-5p,hsa-miR-363-3p,hsa-miR-323a-3p,hsa-miR-338-3p,hsa-miR-20b-5p,hsa-miR…
Osteosarcoma	1.2e-24	4.2e-22	3.49949	hsa-miR-17-3p,hsa-miR-19b-3p,hsa-miR-20a-5p,hsa-miR-30a-5p,hsa-miR-32-5p,hsa-miR-93-5p,hsa-miR-101-3p,hsa-miR-199a-5p,hsa-miR-182-5p,hsa-miR-183-5p,hsa-miR-187-3p,hsa-miR-203a-3p,hsa-miR-212-3p,hsa-miR-23b-3p,hsa-miR-130a-3p,hsa-miR-132-3p,hsa-miR-138-5p,hsa-miR-141-3p,hsa-miR-142-5p,hsa-miR-153-3p,hsa-miR-9-5p,hsa-miR-134-5p,hsa-miR-29c-3p,hsa-miR-200a-3p,hsa-miR-30e-5p,hsa-miR-363-3p,hsa-miR-37…
Lung Small Cell Carcinoma	1.9e-24	6e-22	5.3833	hsa-miR-17-3p,hsa-miR-19b-3p,hsa-miR-20a-5p,hsa-miR-30a-5p,hsa-miR-93-5p,hsa-miR-101-3p,hsa-miR-199a-5p,hsa-miR-182-5p,hsa-miR-183-5p,hsa-miR-203a-3p,hsa-miR-130a-3p,hsa-miR-138-5p,hsa-miR-141-3p,hsa-miR-142-5p,hsa-miR-153-3p,hsa-miR-9-5p,hsa-miR-134-5p,hsa-miR-29c-3p,hsa-miR-200a-3p,hsa-miR-379-5p,hsa-miR-323a-3p,hsa-miR-338-3p,hsa-miR-20b-5p,hsa-miR-431-5p,hsa-miR-433-3p,hsa-miR-452-5p,hsa-miR-…
Thyroid Cancer	4.6e-24	1.3e-21	5.07948	hsa-miR-17-3p,hsa-miR-19b-3p,hsa-miR-20a-5p,hsa-miR-30a-5p,hsa-miR-93-5p,hsa-miR-101-3p,hsa-miR-199a-5p,hsa-miR-182-5p,hsa-miR-203a-3p,hsa-miR-212-3p,hsa-miR-23b-3p,hsa-miR-130a-3p,hsa-miR-132-3p,hsa-miR-138-5p,hsa-miR-141-3p,hsa-miR-153-3p,hsa-miR-9-5p,hsa-miR-29c-3p,hsa-miR-200a-3p,hsa-miR-30e-5p,hsa-miR-363-3p,hsa-miR-379-5p,hsa-miR-382-5p,hsa-miR-323a-3p,hsa-miR-338-3p,hsa-miR-20b-5p,hsa-miR-…
Bladder Urothelial Carcinoma	1.4e-23	3.4e-21	4.30688	hsa-miR-17-3p,hsa-miR-19b-3p,hsa-miR-20a-5p,hsa-miR-30a-5p,hsa-miR-32-5p,hsa-miR-93-5p,hsa-miR-101-3p,hsa-miR-199a-5p,hsa-miR-182-5p,hsa-miR-183-5p,hsa-miR-187-3p,hsa-miR-203a-3p,hsa-miR-212-3p,hsa-miR-23b-3p,hsa-miR-130a-3p,hsa-miR-132-3p,hsa-miR-138-5p,hsa-miR-141-3p,hsa-miR-134-5p,hsa-miR-29c-3p,hsa-miR-200a-3p,hsa-miR-30e-5p,hsa-miR-379-5p,hsa-miR-382-5p,hsa-miR-338-3p,hsa-miR-433-3p,hsa-miR-…
Alzheimer Disease	7.1e-23	1.6e-20	2.55567	hsa-miR-17-3p,hsa-miR-19b-3p,hsa-miR-20a-5p,hsa-miR-30a-5p,hsa-miR-32-5p,hsa-miR-93-5p,hsa-miR-101-3p,hsa-miR-199a-5p,hsa-miR-182-5p,hsa-miR-183-5p,hsa-miR-187-3p,hsa-miR-203a-3p,hsa-miR-212-3p,hsa-miR-23b-3p,hsa-miR-130a-3p,hsa-miR-132-3p,hsa-miR-138-5p,hsa-miR-141-3p,hsa-miR-142-5p,hsa-miR-153-3p,hsa-miR-9-5p,hsa-miR-134-5p,hsa-miR-29c-3p,hsa-miR-200a-3p,hsa-miR-30e-5p,hsa-miR-363-3p,hsa-miR-37…
Prostate Adenocarcinoma	1.2e-22	2.5e-20	4.39337	hsa-miR-17-3p,hsa-miR-19b-3p,hsa-miR-20a-5p,hsa-miR-30a-5p,hsa-miR-32-5p,hsa-miR-93-5p,hsa-miR-101-3p,hsa-miR-199a-5p,hsa-miR-182-5p,hsa-miR-183-5p,hsa-miR-187-3p,hsa-miR-203a-3p,hsa-miR-212-3p,hsa-miR-23b-3p,hsa-miR-130a-3p,hsa-miR-132-3p,hsa-miR-141-3p,hsa-miR-153-3p,hsa-miR-9-5p,hsa-miR-134-5p,hsa-miR-29c-3p,hsa-miR-30e-5p,hsa-miR-363-3p,hsa-miR-379-5p,hsa-miR-323a-3p,hsa-miR-338-3p,hsa-miR-20…
Uterine Corpus Endometrial Carcinoma	1.4e-22	2.6e-20	3.8441	hsa-miR-19b-3p,hsa-miR-32-5p,hsa-miR-93-5p,hsa-miR-101-3p,hsa-miR-199a-5p,hsa-miR-182-5p,hsa-miR-183-5p,hsa-miR-187-3p,hsa-miR-203a-3p,hsa-miR-212-3p,hsa-miR-23b-3p,hsa-miR-130a-3p,hsa-miR-132-3p,hsa-miR-138-5p,hsa-miR-141-3p,hsa-miR-142-5p,hsa-miR-153-3p,hsa-miR-9-5p,hsa-miR-134-5p,hsa-miR-29c-3p,hsa-miR-200a-3p,hsa-miR-30e-5p,hsa-miR-363-3p,hsa-miR-379-5p,hsa-miR-382-5p,hsa-miR-338-3p,hsa-miR-2…
Lung Squamous Cell Carcinoma	2.8e-22	5e-20	3.16341	hsa-miR-17-3p,hsa-miR-19b-3p,hsa-miR-20a-5p,hsa-miR-30a-5p,hsa-miR-32-5p,hsa-miR-93-5p,hsa-miR-101-3p,hsa-miR-199a-5p,hsa-miR-182-5p,hsa-miR-183-5p,hsa-miR-187-3p,hsa-miR-203a-3p,hsa-miR-212-3p,hsa-miR-23b-3p,hsa-miR-130a-3p,hsa-miR-132-3p,hsa-miR-138-5p,hsa-miR-141-3p,hsa-miR-142-5p,hsa-miR-9-5p,hsa-miR-134-5p,hsa-miR-29c-3p,hsa-miR-200a-3p,hsa-miR-30e-5p,hsa-miR-363-3p,hsa-miR-379-5p,hsa-miR-38…
Stomach Adenocarcinoma	3.6e-22	6e-20	4.14687	hsa-miR-17-3p,hsa-miR-19b-3p,hsa-miR-20a-5p,hsa-miR-30a-5p,hsa-miR-93-5p,hsa-miR-101-3p,hsa-miR-199a-5p,hsa-miR-182-5p,hsa-miR-183-5p,hsa-miR-187-3p,hsa-miR-203a-3p,hsa-miR-23b-3p,hsa-miR-130a-3p,hsa-miR-132-3p,hsa-miR-138-5p,hsa-miR-141-3p,hsa-miR-142-5p,hsa-miR-153-3p,hsa-miR-9-5p,hsa-miR-29c-3p,hsa-miR-200a-3p,hsa-miR-30e-5p,hsa-miR-363-3p,hsa-miR-379-5p,hsa-miR-382-5p,hsa-miR-20b-5p,hsa-miR-4…
Pancreatic Adenocarcinoma	8.4e-22	1.3e-19	3.48458	hsa-miR-17-3p,hsa-miR-20a-5p,hsa-miR-30a-5p,hsa-miR-32-5p,hsa-miR-93-5p,hsa-miR-101-3p,hsa-miR-199a-5p,hsa-miR-182-5p,hsa-miR-183-5p,hsa-miR-187-3p,hsa-miR-203a-3p,hsa-miR-212-3p,hsa-miR-23b-3p,hsa-miR-132-3p,hsa-miR-138-5p,hsa-miR-141-3p,hsa-miR-142-5p,hsa-miR-153-3p,hsa-miR-134-5p,hsa-miR-29c-3p,hsa-miR-200a-3p,hsa-miR-363-3p,hsa-miR-379-5p,hsa-miR-382-5p,hsa-miR-323a-3p,hsa-miR-431-5p,hsa-miR-…
Gastric Adenocarcinoma	1.4e-21	2.1e-19	4.15763	hsa-miR-17-3p,hsa-miR-19b-3p,hsa-miR-20a-5p,hsa-miR-30a-5p,hsa-miR-93-5p,hsa-miR-101-3p,hsa-miR-199a-5p,hsa-miR-182-5p,hsa-miR-183-5p,hsa-miR-187-3p,hsa-miR-203a-3p,hsa-miR-23b-3p,hsa-miR-130a-3p,hsa-miR-132-3p,hsa-miR-138-5p,hsa-miR-141-3p,hsa-miR-142-5p,hsa-miR-153-3p,hsa-miR-29c-3p,hsa-miR-200a-3p,hsa-miR-30e-5p,hsa-miR-363-3p,hsa-miR-379-5p,hsa-miR-382-5p,hsa-miR-20b-5p,hsa-miR-431-5p,hsa-miR…
Cervical Squamous Cell Carcinoma	5e-21	6.9e-19	5.61932	hsa-miR-17-3p,hsa-miR-19b-3p,hsa-miR-32-5p,hsa-miR-93-5p,hsa-miR-101-3p,hsa-miR-199a-5p,hsa-miR-182-5p,hsa-miR-183-5p,hsa-miR-203a-3p,hsa-miR-23b-3p,hsa-miR-132-3p,hsa-miR-141-3p,hsa-miR-142-5p,hsa-miR-9-5p,hsa-miR-134-5p,hsa-miR-29c-3p,hsa-miR-200a-3p,hsa-miR-363-3p,hsa-miR-379-5p,hsa-miR-20b-5p,hsa-miR-433-3p,hsa-miR-409-5p,hsa-miR-432-5p,hsa-miR-494-3p,hsa-miR-497-5p,hsa-miR-181d-5p,hsa-miR-29…
Amyotrophic Lateral Sclerosis	5.7e-21	7.5e-19	3.2571	hsa-miR-17-3p,hsa-miR-19b-3p,hsa-miR-20a-5p,hsa-miR-32-5p,hsa-miR-93-5p,hsa-miR-101-3p,hsa-miR-199a-5p,hsa-miR-182-5p,hsa-miR-183-5p,hsa-miR-203a-3p,hsa-miR-212-3p,hsa-miR-23b-3p,hsa-miR-130a-3p,hsa-miR-132-3p,hsa-miR-138-5p,hsa-miR-141-3p,hsa-miR-142-5p,hsa-miR-153-3p,hsa-miR-9-5p,hsa-miR-134-5p,hsa-miR-29c-3p,hsa-miR-200a-3p,hsa-miR-30e-5p,hsa-miR-363-3p,hsa-miR-379-5p,hsa-miR-382-5p,hsa-miR-32…
Head And Neck Squamous Cell Carcinoma	1.1e-20	1.3e-18	3.31095	hsa-miR-17-3p,hsa-miR-19b-3p,hsa-miR-20a-5p,hsa-miR-30a-5p,hsa-miR-32-5p,hsa-miR-93-5p,hsa-miR-101-3p,hsa-miR-182-5p,hsa-miR-183-5p,hsa-miR-187-3p,hsa-miR-212-3p,hsa-miR-23b-3p,hsa-miR-130a-3p,hsa-miR-132-3p,hsa-miR-138-5p,hsa-miR-141-3p,hsa-miR-153-3p,hsa-miR-9-5p,hsa-miR-134-5p,hsa-miR-29c-3p,hsa-miR-200a-3p,hsa-miR-30e-5p,hsa-miR-363-3p,hsa-miR-379-5p,hsa-miR-382-5p,hsa-miR-338-3p,hsa-miR-433-…
Hepatoblastoma	2.7e-20	3.2e-18	8.36774	hsa-miR-17-3p,hsa-miR-19b-3p,hsa-miR-93-5p,hsa-miR-182-5p,hsa-miR-187-3p,hsa-miR-203a-3p,hsa-miR-130a-3p,hsa-miR-132-3p,hsa-miR-138-5p,hsa-miR-134-5p,hsa-miR-29c-3p,hsa-miR-379-5p,hsa-miR-382-5p,hsa-miR-323a-3p,hsa-miR-431-5p,hsa-miR-433-3p,hsa-miR-409-5p,hsa-miR-409-3p,hsa-miR-493-5p,hsa-miR-432-5p,hsa-miR-494-3p,hsa-miR-299-5p,hsa-miR-487b-3p,hsa-miR-21-3p,hsa-miR-140-3p,hsa-miR-654-3p,hsa-miR-…
Thyroid Carcinoma	3.5e-20	4e-18	3.74556	hsa-miR-17-3p,hsa-miR-19b-3p,hsa-miR-20a-5p,hsa-miR-30a-5p,hsa-miR-199a-5p,hsa-miR-182-5p,hsa-miR-183-5p,hsa-miR-187-3p,hsa-miR-203a-3p,hsa-miR-212-3p,hsa-miR-23b-3p,hsa-miR-130a-3p,hsa-miR-132-3p,hsa-miR-138-5p,hsa-miR-141-3p,hsa-miR-142-5p,hsa-miR-153-3p,hsa-miR-9-5p,hsa-miR-134-5p,hsa-miR-29c-3p,hsa-miR-30e-5p,hsa-miR-363-3p,hsa-miR-379-5p,hsa-miR-382-5p,hsa-miR-323a-3p,hsa-miR-338-3p,hsa-miR-…
Kidney Renal Papillary Cell Carcinoma	1.2e-19	1.3e-17	3.64369	hsa-miR-17-3p,hsa-miR-19b-3p,hsa-miR-20a-5p,hsa-miR-93-5p,hsa-miR-199a-5p,hsa-miR-182-5p,hsa-miR-183-5p,hsa-miR-187-3p,hsa-miR-203a-3p,hsa-miR-212-3p,hsa-miR-23b-3p,hsa-miR-132-3p,hsa-miR-141-3p,hsa-miR-142-5p,hsa-miR-153-3p,hsa-miR-9-5p,hsa-miR-134-5p,hsa-miR-29c-3p,hsa-miR-200a-3p,hsa-miR-363-3p,hsa-miR-379-5p,hsa-miR-382-5p,hsa-miR-323a-3p,hsa-miR-338-3p,hsa-miR-20b-5p,hsa-miR-452-5p,hsa-miR-4…
Lung Cancer	1.4e-19	1.5e-17	2.89098	hsa-miR-17-3p,hsa-miR-19b-3p,hsa-miR-20a-5p,hsa-miR-30a-5p,hsa-miR-101-3p,hsa-miR-199a-5p,hsa-miR-182-5p,hsa-miR-183-5p,hsa-miR-187-3p,hsa-miR-203a-3p,hsa-miR-212-3p,hsa-miR-23b-3p,hsa-miR-130a-3p,hsa-miR-132-3p,hsa-miR-138-5p,hsa-miR-141-3p,hsa-miR-142-5p,hsa-miR-153-3p,hsa-miR-9-5p,hsa-miR-134-5p,hsa-miR-29c-3p,hsa-miR-200a-3p,hsa-miR-30e-5p,hsa-miR-363-3p,hsa-miR-379-5p,hsa-miR-382-5p,hsa-miR-…
Rheumatoid Arthritis	5.2e-19	5.2e-17	4.26782	hsa-miR-17-3p,hsa-miR-19b-3p,hsa-miR-20a-5p,hsa-miR-30a-5p,hsa-miR-32-5p,hsa-miR-93-5p,hsa-miR-101-3p,hsa-miR-199a-5p,hsa-miR-182-5p,hsa-miR-183-5p,hsa-miR-203a-3p,hsa-miR-212-3p,hsa-miR-23b-3p,hsa-miR-130a-3p,hsa-miR-132-3p,hsa-miR-141-3p,hsa-miR-142-5p,hsa-miR-134-5p,hsa-miR-29c-3p,hsa-miR-30e-5p,hsa-miR-363-3p,hsa-miR-323a-3p,hsa-miR-338-3p,hsa-miR-431-5p,hsa-miR-433-3p,hsa-miR-409-3p,hsa-miR-…
Rectum Adenocarcinoma	5.8e-19	5.5e-17	4.25586	hsa-miR-17-3p,hsa-miR-19b-3p,hsa-miR-20a-5p,hsa-miR-30a-5p,hsa-miR-32-5p,hsa-miR-101-3p,hsa-miR-182-5p,hsa-miR-183-5p,hsa-miR-203a-3p,hsa-miR-130a-3p,hsa-miR-132-3p,hsa-miR-141-3p,hsa-miR-142-5p,hsa-miR-29c-3p,hsa-miR-200a-3p,hsa-miR-30e-5p,hsa-miR-363-3p,hsa-miR-379-5p,hsa-miR-323a-3p,hsa-miR-338-3p,hsa-miR-20b-5p,hsa-miR-433-3p,hsa-miR-452-5p,hsa-miR-409-5p,hsa-miR-493-5p,hsa-miR-432-5p,hsa-miR…
Adrenocortical Carcinoma	5.9e-19	5.5e-17	5.57497	hsa-miR-17-3p,hsa-miR-20a-5p,hsa-miR-101-3p,hsa-miR-199a-5p,hsa-miR-212-3p,hsa-miR-23b-3p,hsa-miR-130a-3p,hsa-miR-132-3p,hsa-miR-141-3p,hsa-miR-142-5p,hsa-miR-134-5p,hsa-miR-29c-3p,hsa-miR-30e-5p,hsa-miR-379-5p,hsa-miR-382-5p,hsa-miR-323a-3p,hsa-miR-20b-5p,hsa-miR-431-5p,hsa-miR-433-3p,hsa-miR-409-5p,hsa-miR-409-3p,hsa-miR-493-5p,hsa-miR-432-5p,hsa-miR-494-3p,hsa-miR-299-5p,hsa-miR-487b-3p,hsa-mi…
Non-Small Cell Lung Cancer	2.7e-18	2.4e-16	3.20813	hsa-miR-17-3p,hsa-miR-19b-3p,hsa-miR-20a-5p,hsa-miR-30a-5p,hsa-miR-32-5p,hsa-miR-93-5p,hsa-miR-101-3p,hsa-miR-199a-5p,hsa-miR-182-5p,hsa-miR-183-5p,hsa-miR-187-3p,hsa-miR-203a-3p,hsa-miR-212-3p,hsa-miR-23b-3p,hsa-miR-130a-3p,hsa-miR-132-3p,hsa-miR-138-5p,hsa-miR-141-3p,hsa-miR-142-5p,hsa-miR-153-3p,hsa-miR-9-5p,hsa-miR-134-5p,hsa-miR-29c-3p,hsa-miR-200a-3p,hsa-miR-30e-5p,hsa-miR-363-3p,hsa-miR-37…
Renal Clear Cell Carcinoma	6.2e-18	5.3e-16	3.63954	hsa-miR-17-3p,hsa-miR-19b-3p,hsa-miR-20a-5p,hsa-miR-30a-5p,hsa-miR-32-5p,hsa-miR-93-5p,hsa-miR-101-3p,hsa-miR-199a-5p,hsa-miR-187-3p,hsa-miR-203a-3p,hsa-miR-212-3p,hsa-miR-23b-3p,hsa-miR-130a-3p,hsa-miR-138-5p,hsa-miR-141-3p,hsa-miR-142-5p,hsa-miR-153-3p,hsa-miR-9-5p,hsa-miR-134-5p,hsa-miR-29c-3p,hsa-miR-200a-3p,hsa-miR-30e-5p,hsa-miR-363-3p,hsa-miR-379-5p,hsa-miR-382-5p,hsa-miR-323a-3p,hsa-miR-3…
Papillary Renal Cell Carcinoma	1.8e-17	1.5e-15	3.5446	hsa-miR-17-3p,hsa-miR-19b-3p,hsa-miR-20a-5p,hsa-miR-30a-5p,hsa-miR-93-5p,hsa-miR-182-5p,hsa-miR-183-5p,hsa-miR-187-3p,hsa-miR-203a-3p,hsa-miR-212-3p,hsa-miR-23b-3p,hsa-miR-132-3p,hsa-miR-142-5p,hsa-miR-153-3p,hsa-miR-9-5p,hsa-miR-29c-3p,hsa-miR-200a-3p,hsa-miR-363-3p,hsa-miR-382-5p,hsa-miR-323a-3p,hsa-miR-338-3p,hsa-miR-20b-5p,hsa-miR-409-5p,hsa-miR-409-3p,hsa-miR-493-5p,hsa-miR-432-5p,hsa-miR-49…
Cancer	3.1e-17	2.5e-15	4.56869	hsa-miR-17-3p,hsa-miR-19b-3p,hsa-miR-20a-5p,hsa-miR-93-5p,hsa-miR-101-3p,hsa-miR-199a-5p,hsa-miR-187-3p,hsa-miR-203a-3p,hsa-miR-212-3p,hsa-miR-23b-3p,hsa-miR-130a-3p,hsa-miR-132-3p,hsa-miR-138-5p,hsa-miR-141-3p,hsa-miR-142-5p,hsa-miR-134-5p,hsa-miR-29c-3p,hsa-miR-200a-3p,hsa-miR-363-3p,hsa-miR-382-5p,hsa-miR-338-3p,hsa-miR-20b-5p,hsa-miR-433-3p,hsa-miR-452-5p,hsa-miR-494-3p,hsa-miR-497-5p,hsa-miR…
Oral Squamous Cell Carcinoma	4e-17	3.2e-15	3.1899	hsa-miR-17-3p,hsa-miR-19b-3p,hsa-miR-30a-5p,hsa-miR-93-5p,hsa-miR-101-3p,hsa-miR-199a-5p,hsa-miR-182-5p,hsa-miR-183-5p,hsa-miR-187-3p,hsa-miR-203a-3p,hsa-miR-212-3p,hsa-miR-23b-3p,hsa-miR-130a-3p,hsa-miR-132-3p,hsa-miR-138-5p,hsa-miR-141-3p,hsa-miR-142-5p,hsa-miR-153-3p,hsa-miR-134-5p,hsa-miR-29c-3p,hsa-miR-200a-3p,hsa-miR-30e-5p,hsa-miR-363-3p,hsa-miR-379-5p,hsa-miR-382-5p,hsa-miR-338-3p,hsa-miR…
Squamous Cell Carcinoma	1.1e-16	8.4e-15	4.24494	hsa-miR-17-3p,hsa-miR-19b-3p,hsa-miR-30a-5p,hsa-miR-93-5p,hsa-miR-101-3p,hsa-miR-182-5p,hsa-miR-183-5p,hsa-miR-187-3p,hsa-miR-203a-3p,hsa-miR-212-3p,hsa-miR-23b-3p,hsa-miR-130a-3p,hsa-miR-132-3p,hsa-miR-138-5p,hsa-miR-141-3p,hsa-miR-142-5p,hsa-miR-9-5p,hsa-miR-134-5p,hsa-miR-29c-3p,hsa-miR-200a-3p,hsa-miR-363-3p,hsa-miR-338-3p,hsa-miR-20b-5p,hsa-miR-433-3p,hsa-miR-409-3p,hsa-miR-494-3p,hsa-miR-45…
Multiple Sclerosis	2.1e-16	1.5e-14	3.2443	hsa-miR-17-3p,hsa-miR-19b-3p,hsa-miR-20a-5p,hsa-miR-30a-5p,hsa-miR-93-5p,hsa-miR-199a-5p,hsa-miR-182-5p,hsa-miR-183-5p,hsa-miR-187-3p,hsa-miR-212-3p,hsa-miR-23b-3p,hsa-miR-130a-3p,hsa-miR-132-3p,hsa-miR-138-5p,hsa-miR-141-3p,hsa-miR-142-5p,hsa-miR-153-3p,hsa-miR-9-5p,hsa-miR-134-5p,hsa-miR-29c-3p,hsa-miR-200a-3p,hsa-miR-30e-5p,hsa-miR-363-3p,hsa-miR-379-5p,hsa-miR-382-5p,hsa-miR-338-3p,hsa-miR-43…
Lung Adenocarcinoma	5.4e-16	3.9e-14	2.40185	hsa-miR-17-3p,hsa-miR-19b-3p,hsa-miR-20a-5p,hsa-miR-30a-5p,hsa-miR-32-5p,hsa-miR-93-5p,hsa-miR-101-3p,hsa-miR-199a-5p,hsa-miR-182-5p,hsa-miR-183-5p,hsa-miR-187-3p,hsa-miR-203a-3p,hsa-miR-212-3p,hsa-miR-23b-3p,hsa-miR-130a-3p,hsa-miR-132-3p,hsa-miR-138-5p,hsa-miR-141-3p,hsa-miR-142-5p,hsa-miR-153-3p,hsa-miR-9-5p,hsa-miR-134-5p,hsa-miR-29c-3p,hsa-miR-200a-3p,hsa-miR-30e-5p,hsa-miR-363-3p,hsa-miR-37…
Cervical Cancer	8.4e-16	5.9e-14	3.74412	hsa-miR-17-3p,hsa-miR-19b-3p,hsa-miR-20a-5p,hsa-miR-30a-5p,hsa-miR-93-5p,hsa-miR-101-3p,hsa-miR-182-5p,hsa-miR-183-5p,hsa-miR-187-3p,hsa-miR-203a-3p,hsa-miR-212-3p,hsa-miR-23b-3p,hsa-miR-130a-3p,hsa-miR-132-3p,hsa-miR-138-5p,hsa-miR-141-3p,hsa-miR-142-5p,hsa-miR-9-5p,hsa-miR-134-5p,hsa-miR-29c-3p,hsa-miR-200a-3p,hsa-miR-30e-5p,hsa-miR-338-3p,hsa-miR-433-3p,hsa-miR-452-5p,hsa-miR-409-3p,hsa-miR-49…
Progesterone-Receptor Positive Breast Cancer	1e-15	7.1e-14	2.60754	hsa-miR-17-3p,hsa-miR-20a-5p,hsa-miR-30a-5p,hsa-miR-32-5p,hsa-miR-93-5p,hsa-miR-101-3p,hsa-miR-199a-5p,hsa-miR-182-5p,hsa-miR-183-5p,hsa-miR-187-3p,hsa-miR-203a-3p,hsa-miR-212-3p,hsa-miR-130a-3p,hsa-miR-132-3p,hsa-miR-138-5p,hsa-miR-141-3p,hsa-miR-142-5p,hsa-miR-153-3p,hsa-miR-9-5p,hsa-miR-134-5p,hsa-miR-29c-3p,hsa-miR-200a-3p,hsa-miR-363-3p,hsa-miR-379-5p,hsa-miR-382-5p,hsa-miR-338-3p,hsa-miR-20…
Dysautonomia	1.2e-15	7.8e-14	4.78157	hsa-miR-19b-3p,hsa-miR-20a-5p,hsa-miR-32-5p,hsa-miR-93-5p,hsa-miR-101-3p,hsa-miR-199a-5p,hsa-miR-183-5p,hsa-miR-203a-3p,hsa-miR-212-3p,hsa-miR-23b-3p,hsa-miR-130a-3p,hsa-miR-132-3p,hsa-miR-138-5p,hsa-miR-141-3p,hsa-miR-9-5p,hsa-miR-134-5p,hsa-miR-29c-3p,hsa-miR-363-3p,hsa-miR-379-5p,hsa-miR-382-5p,hsa-miR-323a-3p,hsa-miR-20b-5p,hsa-miR-431-5p,hsa-miR-433-3p,hsa-miR-452-5p,hsa-miR-409-5p,hsa-miR-4…
Lymphoma	1.3e-15	8e-14	3.19083	hsa-miR-17-3p,hsa-miR-19b-3p,hsa-miR-20a-5p,hsa-miR-32-5p,hsa-miR-93-5p,hsa-miR-101-3p,hsa-miR-199a-5p,hsa-miR-187-3p,hsa-miR-203a-3p,hsa-miR-212-3p,hsa-miR-23b-3p,hsa-miR-130a-3p,hsa-miR-132-3p,hsa-miR-138-5p,hsa-miR-141-3p,hsa-miR-142-5p,hsa-miR-134-5p,hsa-miR-29c-3p,hsa-miR-200a-3p,hsa-miR-30e-5p,hsa-miR-363-3p,hsa-miR-379-5p,hsa-miR-382-5p,hsa-miR-338-3p,hsa-miR-431-5p,hsa-miR-433-3p,hsa-miR-…
Dysautonomia Familial	2.1e-15	1.3e-13	4.03038	hsa-miR-17-3p,hsa-miR-19b-3p,hsa-miR-20a-5p,hsa-miR-32-5p,hsa-miR-93-5p,hsa-miR-101-3p,hsa-miR-183-5p,hsa-miR-203a-3p,hsa-miR-212-3p,hsa-miR-23b-3p,hsa-miR-130a-3p,hsa-miR-132-3p,hsa-miR-138-5p,hsa-miR-141-3p,hsa-miR-134-5p,hsa-miR-29c-3p,hsa-miR-363-3p,hsa-miR-379-5p,hsa-miR-382-5p,hsa-miR-323a-3p,hsa-miR-20b-5p,hsa-miR-431-5p,hsa-miR-433-3p,hsa-miR-452-5p,hsa-miR-409-5p,hsa-miR-409-3p,hsa-miR-4…
Leukemia	2.1e-15	1.3e-13	3.53767	hsa-miR-17-3p,hsa-miR-19b-3p,hsa-miR-20a-5p,hsa-miR-30a-5p,hsa-miR-93-5p,hsa-miR-101-3p,hsa-miR-199a-5p,hsa-miR-183-5p,hsa-miR-187-3p,hsa-miR-212-3p,hsa-miR-23b-3p,hsa-miR-130a-3p,hsa-miR-132-3p,hsa-miR-138-5p,hsa-miR-142-5p,hsa-miR-153-3p,hsa-miR-9-5p,hsa-miR-29c-3p,hsa-miR-200a-3p,hsa-miR-30e-5p,hsa-miR-363-3p,hsa-miR-323a-3p,hsa-miR-338-3p,hsa-miR-20b-5p,hsa-miR-409-3p,hsa-miR-432-5p,hsa-miR-4…
Large Cell Neuroendocrine Cancer	2.3e-15	1.4e-13	6.21604	hsa-miR-17-3p,hsa-miR-19b-3p,hsa-miR-20a-5p,hsa-miR-30a-5p,hsa-miR-93-5p,hsa-miR-101-3p,hsa-miR-199a-5p,hsa-miR-182-5p,hsa-miR-183-5p,hsa-miR-23b-3p,hsa-miR-138-5p,hsa-miR-141-3p,hsa-miR-9-5p,hsa-miR-29c-3p,hsa-miR-200a-3p,hsa-miR-338-3p,hsa-miR-20b-5p,hsa-miR-494-3p,hsa-miR-497-5p,hsa-miR-455-5p,hsa-miR-20a-3p,hsa-miR-21-3p,hsa-miR-30d-3p,hsa-miR-183-3p,hsa-miR-140-3p,hsa-miR-200c-5p
Urinary Bladder Cancer	3.4e-15	2e-13	5.51915	hsa-miR-17-3p,hsa-miR-19b-3p,hsa-miR-20a-5p,hsa-miR-30a-5p,hsa-miR-93-5p,hsa-miR-101-3p,hsa-miR-199a-5p,hsa-miR-183-5p,hsa-miR-212-3p,hsa-miR-23b-3p,hsa-miR-130a-3p,hsa-miR-132-3p,hsa-miR-141-3p,hsa-miR-29c-3p,hsa-miR-200a-3p,hsa-miR-30e-5p,hsa-miR-379-5p,hsa-miR-338-3p,hsa-miR-432-5p,hsa-miR-494-3p,hsa-miR-181d-5p,hsa-miR-299-5p,hsa-miR-487b-3p,hsa-miR-20a-3p,hsa-miR-21-3p,hsa-miR-183-3p,hsa-miR…
Duchenne Muscular Dystrophy	6.8e-15	3.8e-13	7.61923	hsa-miR-17-3p,hsa-miR-19b-3p,hsa-miR-30a-5p,hsa-miR-101-3p,hsa-miR-199a-5p,hsa-miR-212-3p,hsa-miR-23b-3p,hsa-miR-130a-3p,hsa-miR-134-5p,hsa-miR-29c-3p,hsa-miR-30e-5p,hsa-miR-363-3p,hsa-miR-382-5p,hsa-miR-338-3p,hsa-miR-20b-5p,hsa-miR-409-3p,hsa-miR-494-3p,hsa-miR-497-5p,hsa-miR-299-5p,hsa-miR-487b-3p,hsa-miR-21-3p,hsa-miR-30d-3p
Hepatocellular Carcinoma	8.2e-15	4.6e-13	2.12682	hsa-miR-17-3p,hsa-miR-19b-3p,hsa-miR-20a-5p,hsa-miR-30a-5p,hsa-miR-32-5p,hsa-miR-93-5p,hsa-miR-101-3p,hsa-miR-199a-5p,hsa-miR-182-5p,hsa-miR-183-5p,hsa-miR-187-3p,hsa-miR-203a-3p,hsa-miR-212-3p,hsa-miR-23b-3p,hsa-miR-130a-3p,hsa-miR-132-3p,hsa-miR-138-5p,hsa-miR-141-3p,hsa-miR-142-5p,hsa-miR-153-3p,hsa-miR-9-5p,hsa-miR-134-5p,hsa-miR-29c-3p,hsa-miR-200a-3p,hsa-miR-30e-5p,hsa-miR-363-3p,hsa-miR-37…
Epilepsy	1.2e-14	6.6e-13	5.52786	hsa-miR-17-3p,hsa-miR-20a-5p,hsa-miR-30a-5p,hsa-miR-93-5p,hsa-miR-101-3p,hsa-miR-199a-5p,hsa-miR-182-5p,hsa-miR-187-3p,hsa-miR-212-3p,hsa-miR-23b-3p,hsa-miR-130a-3p,hsa-miR-132-3p,hsa-miR-138-5p,hsa-miR-141-3p,hsa-miR-142-5p,hsa-miR-29c-3p,hsa-miR-200a-3p,hsa-miR-338-3p,hsa-miR-433-3p,hsa-miR-432-5p,hsa-miR-494-3p,hsa-miR-497-5p,hsa-miR-20a-3p,hsa-miR-21-3p,hsa-miR-183-3p,hsa-miR-140-3p,hsa-miR-3…
Non-Hodgkin Lymphoma	1.2e-14	6.3e-13	6.5395	hsa-miR-17-3p,hsa-miR-19b-3p,hsa-miR-20a-5p,hsa-miR-93-5p,hsa-miR-199a-5p,hsa-miR-187-3p,hsa-miR-212-3p,hsa-miR-23b-3p,hsa-miR-130a-3p,hsa-miR-132-3p,hsa-miR-138-5p,hsa-miR-141-3p,hsa-miR-142-5p,hsa-miR-153-3p,hsa-miR-9-5p,hsa-miR-134-5p,hsa-miR-29c-3p,hsa-miR-200a-3p,hsa-miR-363-3p,hsa-miR-323a-3p,hsa-miR-338-3p,hsa-miR-494-3p,hsa-miR-487b-3p,hsa-miR-21-3p
Acute Myeloid Leukemia	1.6e-14	8.4e-13	3.78994	hsa-miR-17-3p,hsa-miR-19b-3p,hsa-miR-20a-5p,hsa-miR-32-5p,hsa-miR-101-3p,hsa-miR-199a-5p,hsa-miR-182-5p,hsa-miR-183-5p,hsa-miR-187-3p,hsa-miR-23b-3p,hsa-miR-130a-3p,hsa-miR-132-3p,hsa-miR-138-5p,hsa-miR-141-3p,hsa-miR-142-5p,hsa-miR-153-3p,hsa-miR-9-5p,hsa-miR-29c-3p,hsa-miR-30e-5p,hsa-miR-363-3p,hsa-miR-382-5p,hsa-miR-323a-3p,hsa-miR-338-3p,hsa-miR-433-3p,hsa-miR-409-3p,hsa-miR-432-5p,hsa-miR-49…
Breast Neoplasm	1.6e-14	8.4e-13	3.24646	hsa-miR-17-3p,hsa-miR-19b-3p,hsa-miR-30a-5p,hsa-miR-32-5p,hsa-miR-93-5p,hsa-miR-101-3p,hsa-miR-199a-5p,hsa-miR-182-5p,hsa-miR-183-5p,hsa-miR-187-3p,hsa-miR-203a-3p,hsa-miR-212-3p,hsa-miR-23b-3p,hsa-miR-130a-3p,hsa-miR-132-3p,hsa-miR-138-5p,hsa-miR-141-3p,hsa-miR-153-3p,hsa-miR-9-5p,hsa-miR-134-5p,hsa-miR-29c-3p,hsa-miR-200a-3p,hsa-miR-363-3p,hsa-miR-379-5p,hsa-miR-338-3p,hsa-miR-20b-5p,hsa-miR-43…
Burkitt Lymphoma	1.7e-14	8.5e-13	4.75092	hsa-miR-17-3p,hsa-miR-19b-3p,hsa-miR-30a-5p,hsa-miR-101-3p,hsa-miR-199a-5p,hsa-miR-182-5p,hsa-miR-187-3p,hsa-miR-212-3p,hsa-miR-130a-3p,hsa-miR-132-3p,hsa-miR-138-5p,hsa-miR-141-3p,hsa-miR-142-5p,hsa-miR-153-3p,hsa-miR-9-5p,hsa-miR-134-5p,hsa-miR-29c-3p,hsa-miR-200a-3p,hsa-miR-30e-5p,hsa-miR-323a-3p,hsa-miR-338-3p,hsa-miR-409-3p,hsa-miR-494-3p,hsa-miR-497-5p,hsa-miR-20a-3p,hsa-miR-21-3p,hsa-miR-3…
Glioma	2.3e-14	1.1e-12	2.49658	hsa-miR-17-3p,hsa-miR-19b-3p,hsa-miR-20a-5p,hsa-miR-30a-5p,hsa-miR-32-5p,hsa-miR-93-5p,hsa-miR-101-3p,hsa-miR-199a-5p,hsa-miR-182-5p,hsa-miR-183-5p,hsa-miR-187-3p,hsa-miR-203a-3p,hsa-miR-212-3p,hsa-miR-23b-3p,hsa-miR-130a-3p,hsa-miR-132-3p,hsa-miR-138-5p,hsa-miR-141-3p,hsa-miR-142-5p,hsa-miR-153-3p,hsa-miR-9-5p,hsa-miR-134-5p,hsa-miR-29c-3p,hsa-miR-200a-3p,hsa-miR-30e-5p,hsa-miR-363-3p,hsa-miR-38…
Nasopharynx Carcinoma	2.3e-14	1.1e-12	2.67883	hsa-miR-17-3p,hsa-miR-19b-3p,hsa-miR-20a-5p,hsa-miR-30a-5p,hsa-miR-32-5p,hsa-miR-93-5p,hsa-miR-101-3p,hsa-miR-199a-5p,hsa-miR-182-5p,hsa-miR-187-3p,hsa-miR-203a-3p,hsa-miR-212-3p,hsa-miR-23b-3p,hsa-miR-130a-3p,hsa-miR-132-3p,hsa-miR-138-5p,hsa-miR-141-3p,hsa-miR-142-5p,hsa-miR-134-5p,hsa-miR-29c-3p,hsa-miR-200a-3p,hsa-miR-30e-5p,hsa-miR-363-3p,hsa-miR-379-5p,hsa-miR-382-5p,hsa-miR-323a-3p,hsa-miR…
Breast Cancer	2.4e-14	1.1e-12	2.08424	hsa-miR-17-3p,hsa-miR-19b-3p,hsa-miR-20a-5p,hsa-miR-30a-5p,hsa-miR-93-5p,hsa-miR-101-3p,hsa-miR-199a-5p,hsa-miR-182-5p,hsa-miR-183-5p,hsa-miR-187-3p,hsa-miR-203a-3p,hsa-miR-212-3p,hsa-miR-23b-3p,hsa-miR-130a-3p,hsa-miR-132-3p,hsa-miR-138-5p,hsa-miR-141-3p,hsa-miR-142-5p,hsa-miR-153-3p,hsa-miR-9-5p,hsa-miR-134-5p,hsa-miR-29c-3p,hsa-miR-200a-3p,hsa-miR-363-3p,hsa-miR-379-5p,hsa-miR-382-5p,hsa-miR-3…
HIV	3.9e-14	1.8e-12	4.61292	hsa-miR-20a-5p,hsa-miR-30a-5p,hsa-miR-32-5p,hsa-miR-199a-5p,hsa-miR-182-5p,hsa-miR-183-5p,hsa-miR-130a-3p,hsa-miR-132-3p,hsa-miR-138-5p,hsa-miR-379-5p,hsa-miR-382-5p,hsa-miR-323a-3p,hsa-miR-431-5p,hsa-miR-433-3p,hsa-miR-452-5p,hsa-miR-409-5p,hsa-miR-409-3p,hsa-miR-493-5p,hsa-miR-432-5p,hsa-miR-494-3p,hsa-miR-487b-3p,hsa-miR-20a-3p,hsa-miR-21-3p,hsa-miR-30d-3p,hsa-miR-342-5p,hsa-miR-151a-5p,hsa-mi…
Relapsing-Remitting Multiple Sclerosis	1.4e-13	6.3e-12	3.1471	hsa-miR-17-3p,hsa-miR-19b-3p,hsa-miR-20a-5p,hsa-miR-30a-5p,hsa-miR-101-3p,hsa-miR-187-3p,hsa-miR-212-3p,hsa-miR-23b-3p,hsa-miR-130a-3p,hsa-miR-132-3p,hsa-miR-138-5p,hsa-miR-141-3p,hsa-miR-142-5p,hsa-miR-153-3p,hsa-miR-134-5p,hsa-miR-29c-3p,hsa-miR-200a-3p,hsa-miR-30e-5p,hsa-miR-363-3p,hsa-miR-379-5p,hsa-miR-338-3p,hsa-miR-431-5p,hsa-miR-409-5p,hsa-miR-409-3p,hsa-miR-493-5p,hsa-miR-494-3p,hsa-miR-…
Glioblastoma	1.5e-13	6.5e-12	2.39533	hsa-miR-17-3p,hsa-miR-19b-3p,hsa-miR-20a-5p,hsa-miR-30a-5p,hsa-miR-93-5p,hsa-miR-101-3p,hsa-miR-199a-5p,hsa-miR-182-5p,hsa-miR-183-5p,hsa-miR-187-3p,hsa-miR-203a-3p,hsa-miR-212-3p,hsa-miR-23b-3p,hsa-miR-130a-3p,hsa-miR-132-3p,hsa-miR-138-5p,hsa-miR-141-3p,hsa-miR-142-5p,hsa-miR-153-3p,hsa-miR-9-5p,hsa-miR-29c-3p,hsa-miR-200a-3p,hsa-miR-363-3p,hsa-miR-379-5p,hsa-miR-382-5p,hsa-miR-323a-3p,hsa-miR-…
Head And Neck Cancer	1.5e-13	6.5e-12	4.22342	hsa-miR-17-3p,hsa-miR-19b-3p,hsa-miR-30a-5p,hsa-miR-32-5p,hsa-miR-93-5p,hsa-miR-182-5p,hsa-miR-183-5p,hsa-miR-187-3p,hsa-miR-130a-3p,hsa-miR-138-5p,hsa-miR-141-3p,hsa-miR-142-5p,hsa-miR-134-5p,hsa-miR-29c-3p,hsa-miR-200a-3p,hsa-miR-30e-5p,hsa-miR-363-3p,hsa-miR-379-5p,hsa-miR-382-5p,hsa-miR-338-3p,hsa-miR-409-3p,hsa-miR-432-5p,hsa-miR-497-5p,hsa-miR-181d-5p,hsa-miR-299-5p,hsa-miR-455-5p,hsa-miR-4…
Breast Carcinoma	3.5e-13	1.5e-11	4.44073	hsa-miR-17-3p,hsa-miR-19b-3p,hsa-miR-32-5p,hsa-miR-93-5p,hsa-miR-182-5p,hsa-miR-183-5p,hsa-miR-187-3p,hsa-miR-203a-3p,hsa-miR-141-3p,hsa-miR-142-5p,hsa-miR-200a-3p,hsa-miR-379-5p,hsa-miR-433-3p,hsa-miR-452-5p,hsa-miR-493-5p,hsa-miR-432-5p,hsa-miR-497-5p,hsa-miR-181d-5p,hsa-miR-299-5p,hsa-miR-20a-3p,hsa-miR-21-3p,hsa-miR-183-3p,hsa-miR-200c-5p,hsa-miR-342-5p,hsa-miR-147b-3p,hsa-miR-1247-5p,hsa-miR…
Bladder Cancer	5e-13	2.1e-11	4.04497	hsa-miR-17-3p,hsa-miR-19b-3p,hsa-miR-101-3p,hsa-miR-199a-5p,hsa-miR-182-5p,hsa-miR-203a-3p,hsa-miR-23b-3p,hsa-miR-130a-3p,hsa-miR-132-3p,hsa-miR-138-5p,hsa-miR-141-3p,hsa-miR-142-5p,hsa-miR-153-3p,hsa-miR-9-5p,hsa-miR-29c-3p,hsa-miR-200a-3p,hsa-miR-30e-5p,hsa-miR-338-3p,hsa-miR-433-3p,hsa-miR-409-3p,hsa-miR-432-5p,hsa-miR-494-3p,hsa-miR-497-5p,hsa-miR-299-5p,hsa-miR-487b-3p,hsa-miR-20a-3p,hsa-miR…
Progesterone-Receptor Negative Breast Cancer	8.2e-13	3.4e-11	2.51689	hsa-miR-17-3p,hsa-miR-19b-3p,hsa-miR-20a-5p,hsa-miR-30a-5p,hsa-miR-32-5p,hsa-miR-93-5p,hsa-miR-101-3p,hsa-miR-199a-5p,hsa-miR-182-5p,hsa-miR-183-5p,hsa-miR-187-3p,hsa-miR-203a-3p,hsa-miR-130a-3p,hsa-miR-132-3p,hsa-miR-141-3p,hsa-miR-142-5p,hsa-miR-9-5p,hsa-miR-134-5p,hsa-miR-29c-3p,hsa-miR-200a-3p,hsa-miR-363-3p,hsa-miR-379-5p,hsa-miR-382-5p,hsa-miR-338-3p,hsa-miR-20b-5p,hsa-miR-452-5p,hsa-miR-40…
Small Cell Lung Cancer	1.4e-12	5.7e-11	4.21434	hsa-miR-17-3p,hsa-miR-19b-3p,hsa-miR-93-5p,hsa-miR-101-3p,hsa-miR-199a-5p,hsa-miR-187-3p,hsa-miR-23b-3p,hsa-miR-130a-3p,hsa-miR-138-5p,hsa-miR-141-3p,hsa-miR-142-5p,hsa-miR-153-3p,hsa-miR-29c-3p,hsa-miR-200a-3p,hsa-miR-338-3p,hsa-miR-433-3p,hsa-miR-409-3p,hsa-miR-494-3p,hsa-miR-455-5p,hsa-miR-487b-3p,hsa-miR-20a-3p,hsa-miR-21-3p,hsa-miR-30d-3p,hsa-miR-183-3p,hsa-miR-140-3p,hsa-miR-342-5p,hsa-miR-…
Gastric Lymphoma	1.5e-12	6.1e-11	5.95078	hsa-miR-17-3p,hsa-miR-19b-3p,hsa-miR-20a-5p,hsa-miR-30a-5p,hsa-miR-93-5p,hsa-miR-101-3p,hsa-miR-199a-5p,hsa-miR-182-5p,hsa-miR-187-3p,hsa-miR-23b-3p,hsa-miR-130a-3p,hsa-miR-132-3p,hsa-miR-138-5p,hsa-miR-141-3p,hsa-miR-142-5p,hsa-miR-153-3p,hsa-miR-9-5p,hsa-miR-134-5p,hsa-miR-29c-3p,hsa-miR-200a-3p,hsa-miR-21-3p,hsa-miR-30d-3p
Prostate Neoplasm	2.1e-12	8.5e-11	3.70571	hsa-miR-17-3p,hsa-miR-19b-3p,hsa-miR-20a-5p,hsa-miR-30a-5p,hsa-miR-32-5p,hsa-miR-101-3p,hsa-miR-182-5p,hsa-miR-187-3p,hsa-miR-203a-3p,hsa-miR-212-3p,hsa-miR-23b-3p,hsa-miR-130a-3p,hsa-miR-132-3p,hsa-miR-138-5p,hsa-miR-141-3p,hsa-miR-134-5p,hsa-miR-29c-3p,hsa-miR-200a-3p,hsa-miR-338-3p,hsa-miR-20b-5p,hsa-miR-433-3p,hsa-miR-409-3p,hsa-miR-494-3p,hsa-miR-299-5p,hsa-miR-487b-3p,hsa-miR-20a-3p,hsa-miR…
Osteoarthritis	2.8e-12	1.1e-10	4.46671	hsa-miR-19b-3p,hsa-miR-20a-5p,hsa-miR-30a-5p,hsa-miR-93-5p,hsa-miR-101-3p,hsa-miR-199a-5p,hsa-miR-182-5p,hsa-miR-183-5p,hsa-miR-203a-3p,hsa-miR-23b-3p,hsa-miR-130a-3p,hsa-miR-132-3p,hsa-miR-138-5p,hsa-miR-141-3p,hsa-miR-142-5p,hsa-miR-153-3p,hsa-miR-9-5p,hsa-miR-29c-3p,hsa-miR-363-3p,hsa-miR-20b-5p,hsa-miR-455-5p,hsa-miR-21-3p,hsa-miR-183-3p,hsa-miR-140-3p,hsa-miR-147b-3p,hsa-miR-543,hsa-miR-370-…
Chronic Myeloid Leukemia	3.5e-12	1.4e-10	5.11133	hsa-miR-17-3p,hsa-miR-19b-3p,hsa-miR-30a-5p,hsa-miR-101-3p,hsa-miR-199a-5p,hsa-miR-203a-3p,hsa-miR-212-3p,hsa-miR-23b-3p,hsa-miR-130a-3p,hsa-miR-132-3p,hsa-miR-138-5p,hsa-miR-153-3p,hsa-miR-29c-3p,hsa-miR-200a-3p,hsa-miR-363-3p,hsa-miR-323a-3p,hsa-miR-338-3p,hsa-miR-409-3p,hsa-miR-494-3p,hsa-miR-487b-3p,hsa-miR-20a-3p,hsa-miR-21-3p,hsa-miR-140-3p,hsa-miR-342-5p
Huntington's Disease	3.9e-12	1.5e-10	4.05531	hsa-miR-17-3p,hsa-miR-19b-3p,hsa-miR-30a-5p,hsa-miR-101-3p,hsa-miR-199a-5p,hsa-miR-212-3p,hsa-miR-23b-3p,hsa-miR-130a-3p,hsa-miR-132-3p,hsa-miR-138-5p,hsa-miR-141-3p,hsa-miR-142-5p,hsa-miR-153-3p,hsa-miR-29c-3p,hsa-miR-200a-3p,hsa-miR-363-3p,hsa-miR-338-3p,hsa-miR-431-5p,hsa-miR-433-3p,hsa-miR-452-5p,hsa-miR-409-5p,hsa-miR-409-3p,hsa-miR-299-5p,hsa-miR-487b-3p,hsa-miR-20a-3p,hsa-miR-140-3p,hsa-mi…
Ependymoma	4.7e-12	1.7e-10	4.80015	hsa-miR-17-3p,hsa-miR-19b-3p,hsa-miR-20a-5p,hsa-miR-93-5p,hsa-miR-101-3p,hsa-miR-182-5p,hsa-miR-183-5p,hsa-miR-187-3p,hsa-miR-203a-3p,hsa-miR-23b-3p,hsa-miR-130a-3p,hsa-miR-132-3p,hsa-miR-138-5p,hsa-miR-141-3p,hsa-miR-153-3p,hsa-miR-9-5p,hsa-miR-29c-3p,hsa-miR-200a-3p,hsa-miR-323a-3p,hsa-miR-433-3p,hsa-miR-409-3p,hsa-miR-20a-3p,hsa-miR-21-3p,hsa-miR-183-3p,hsa-miR-323a-5p
Prostate Cancer	5.1e-12	1.9e-10	2.51519	hsa-miR-17-3p,hsa-miR-19b-3p,hsa-miR-20a-5p,hsa-miR-30a-5p,hsa-miR-32-5p,hsa-miR-93-5p,hsa-miR-101-3p,hsa-miR-199a-5p,hsa-miR-182-5p,hsa-miR-183-5p,hsa-miR-187-3p,hsa-miR-203a-3p,hsa-miR-212-3p,hsa-miR-23b-3p,hsa-miR-130a-3p,hsa-miR-132-3p,hsa-miR-138-5p,hsa-miR-141-3p,hsa-miR-142-5p,hsa-miR-153-3p,hsa-miR-9-5p,hsa-miR-134-5p,hsa-miR-29c-3p,hsa-miR-200a-3p,hsa-miR-30e-5p,hsa-miR-363-3p,hsa-miR-33…
Nephroblastoma	7.4e-12	2.7e-10	2.54768	hsa-miR-17-3p,hsa-miR-19b-3p,hsa-miR-20a-5p,hsa-miR-30a-5p,hsa-miR-32-5p,hsa-miR-93-5p,hsa-miR-101-3p,hsa-miR-182-5p,hsa-miR-183-5p,hsa-miR-187-3p,hsa-miR-203a-3p,hsa-miR-212-3p,hsa-miR-23b-3p,hsa-miR-130a-3p,hsa-miR-132-3p,hsa-miR-138-5p,hsa-miR-141-3p,hsa-miR-142-5p,hsa-miR-134-5p,hsa-miR-29c-3p,hsa-miR-200a-3p,hsa-miR-30e-5p,hsa-miR-363-3p,hsa-miR-379-5p,hsa-miR-382-5p,hsa-miR-323a-3p,hsa-miR-…
B-Cell Lymphoma	7.5e-12	2.7e-10	3.6702	hsa-miR-17-3p,hsa-miR-19b-3p,hsa-miR-20a-5p,hsa-miR-30a-5p,hsa-miR-32-5p,hsa-miR-101-3p,hsa-miR-199a-5p,hsa-miR-182-5p,hsa-miR-187-3p,hsa-miR-203a-3p,hsa-miR-212-3p,hsa-miR-23b-3p,hsa-miR-130a-3p,hsa-miR-138-5p,hsa-miR-141-3p,hsa-miR-142-5p,hsa-miR-153-3p,hsa-miR-9-5p,hsa-miR-134-5p,hsa-miR-29c-3p,hsa-miR-200a-3p,hsa-miR-30e-5p,hsa-miR-363-3p,hsa-miR-323a-3p,hsa-miR-338-3p,hsa-miR-432-5p,hsa-miR-…
Tonsil Cancer	7.7e-12	2.7e-10	4.48133	hsa-miR-17-3p,hsa-miR-19b-3p,hsa-miR-30a-5p,hsa-miR-32-5p,hsa-miR-93-5p,hsa-miR-199a-5p,hsa-miR-187-3p,hsa-miR-203a-3p,hsa-miR-212-3p,hsa-miR-130a-3p,hsa-miR-142-5p,hsa-miR-153-3p,hsa-miR-134-5p,hsa-miR-29c-3p,hsa-miR-200a-3p,hsa-miR-30e-5p,hsa-miR-379-5p,hsa-miR-431-5p,hsa-miR-433-3p,hsa-miR-409-5p,hsa-miR-409-3p,hsa-miR-432-5p,hsa-miR-455-5p,hsa-miR-21-3p,hsa-miR-30d-3p,hsa-miR-140-3p
Biliary Atresia	8.4e-12	2.9e-10	6.22809	hsa-miR-17-3p,hsa-miR-30a-5p,hsa-miR-93-5p,hsa-miR-182-5p,hsa-miR-183-5p,hsa-miR-203a-3p,hsa-miR-23b-3p,hsa-miR-142-5p,hsa-miR-134-5p,hsa-miR-29c-3p,hsa-miR-200a-3p,hsa-miR-30e-5p,hsa-miR-363-3p,hsa-miR-379-5p,hsa-miR-455-5p,hsa-miR-487b-3p,hsa-miR-21-3p,hsa-miR-140-3p,hsa-miR-151a-5p,hsa-miR-582-3p
Melanoma	8.8e-12	3e-10	2.53579	hsa-miR-17-3p,hsa-miR-19b-3p,hsa-miR-30a-5p,hsa-miR-32-5p,hsa-miR-93-5p,hsa-miR-101-3p,hsa-miR-199a-5p,hsa-miR-182-5p,hsa-miR-203a-3p,hsa-miR-212-3p,hsa-miR-23b-3p,hsa-miR-130a-3p,hsa-miR-132-3p,hsa-miR-138-5p,hsa-miR-141-3p,hsa-miR-142-5p,hsa-miR-9-5p,hsa-miR-134-5p,hsa-miR-29c-3p,hsa-miR-200a-3p,hsa-miR-30e-5p,hsa-miR-363-3p,hsa-miR-379-5p,hsa-miR-338-3p,hsa-miR-20b-5p,hsa-miR-431-5p,hsa-miR-43…
Cholangiocarcinoma	1.3e-11	4.3e-10	2.30109	hsa-miR-17-3p,hsa-miR-19b-3p,hsa-miR-20a-5p,hsa-miR-30a-5p,hsa-miR-32-5p,hsa-miR-93-5p,hsa-miR-101-3p,hsa-miR-199a-5p,hsa-miR-182-5p,hsa-miR-183-5p,hsa-miR-212-3p,hsa-miR-23b-3p,hsa-miR-130a-3p,hsa-miR-132-3p,hsa-miR-138-5p,hsa-miR-141-3p,hsa-miR-142-5p,hsa-miR-9-5p,hsa-miR-134-5p,hsa-miR-29c-3p,hsa-miR-200a-3p,hsa-miR-30e-5p,hsa-miR-363-3p,hsa-miR-379-5p,hsa-miR-338-3p,hsa-miR-20b-5p,hsa-miR-433…
Her2-Receptor Positive Breast Cancer	1.4e-11	4.7e-10	2.44871	hsa-miR-17-3p,hsa-miR-19b-3p,hsa-miR-30a-5p,hsa-miR-32-5p,hsa-miR-93-5p,hsa-miR-101-3p,hsa-miR-182-5p,hsa-miR-183-5p,hsa-miR-187-3p,hsa-miR-203a-3p,hsa-miR-212-3p,hsa-miR-130a-3p,hsa-miR-132-3p,hsa-miR-138-5p,hsa-miR-141-3p,hsa-miR-142-5p,hsa-miR-9-5p,hsa-miR-134-5p,hsa-miR-200a-3p,hsa-miR-363-3p,hsa-miR-379-5p,hsa-miR-382-5p,hsa-miR-433-3p,hsa-miR-452-5p,hsa-miR-409-5p,hsa-miR-409-3p,hsa-miR-432…
Atherosclerosis	1.5e-11	4.8e-10	3.85182	hsa-miR-17-3p,hsa-miR-19b-3p,hsa-miR-20a-5p,hsa-miR-30a-5p,hsa-miR-101-3p,hsa-miR-199a-5p,hsa-miR-182-5p,hsa-miR-183-5p,hsa-miR-23b-3p,hsa-miR-130a-3p,hsa-miR-132-3p,hsa-miR-141-3p,hsa-miR-142-5p,hsa-miR-134-5p,hsa-miR-29c-3p,hsa-miR-30e-5p,hsa-miR-363-3p,hsa-miR-382-5p,hsa-miR-338-3p,hsa-miR-433-3p,hsa-miR-409-3p,hsa-miR-494-3p,hsa-miR-181d-5p,hsa-miR-20a-3p,hsa-miR-21-3p,hsa-miR-30d-3p,hsa-miR-…
Neuroblastoma	2.8e-11	9e-10	4.24443	hsa-miR-17-3p,hsa-miR-19b-3p,hsa-miR-20a-5p,hsa-miR-30a-5p,hsa-miR-183-5p,hsa-miR-187-3p,hsa-miR-212-3p,hsa-miR-23b-3p,hsa-miR-130a-3p,hsa-miR-132-3p,hsa-miR-141-3p,hsa-miR-153-3p,hsa-miR-9-5p,hsa-miR-29c-3p,hsa-miR-200a-3p,hsa-miR-30e-5p,hsa-miR-363-3p,hsa-miR-338-3p,hsa-miR-432-5p,hsa-miR-487b-3p,hsa-miR-20a-3p,hsa-miR-21-3p,hsa-miR-183-3p,hsa-miR-342-5p,hsa-miR-323a-5p,hsa-miR-147b-3p
Synovial Sarcoma	2.9e-11	9.2e-10	4.89836	hsa-miR-17-3p,hsa-miR-30a-5p,hsa-miR-199a-5p,hsa-miR-130a-3p,hsa-miR-132-3p,hsa-miR-134-5p,hsa-miR-200a-3p,hsa-miR-379-5p,hsa-miR-382-5p,hsa-miR-338-3p,hsa-miR-20b-5p,hsa-miR-433-3p,hsa-miR-409-5p,hsa-miR-409-3p,hsa-miR-432-5p,hsa-miR-494-3p,hsa-miR-181d-5p,hsa-miR-455-5p,hsa-miR-487b-3p,hsa-miR-342-5p,hsa-miR-151a-5p,hsa-miR-654-3p,hsa-miR-543
Temporal Lobe Epilepsy	3e-11	9.6e-10	5.15986	hsa-miR-17-3p,hsa-miR-30a-5p,hsa-miR-187-3p,hsa-miR-212-3p,hsa-miR-23b-3p,hsa-miR-130a-3p,hsa-miR-132-3p,hsa-miR-138-5p,hsa-miR-141-3p,hsa-miR-142-5p,hsa-miR-29c-3p,hsa-miR-200a-3p,hsa-miR-338-3p,hsa-miR-433-3p,hsa-miR-432-5p,hsa-miR-494-3p,hsa-miR-497-5p,hsa-miR-20a-3p,hsa-miR-21-3p,hsa-miR-30d-3p,hsa-miR-183-3p,hsa-miR-140-3p
Apical Periodontitis	4.1e-11	1.3e-09	7.15877	hsa-miR-199a-5p,hsa-miR-130a-3p,hsa-miR-138-5p,hsa-miR-142-5p,hsa-miR-134-5p,hsa-miR-323a-3p,hsa-miR-338-3p,hsa-miR-409-5p,hsa-miR-432-5p,hsa-miR-494-3p,hsa-miR-497-5p,hsa-miR-181d-5p,hsa-miR-455-5p,hsa-miR-487b-3p,hsa-miR-654-3p,hsa-miR-543,hsa-miR-1247-5p
Chronic Obstructive Pulmonary Disease	4.1e-11	1.3e-09	4.81533	hsa-miR-19b-3p,hsa-miR-30a-5p,hsa-miR-32-5p,hsa-miR-93-5p,hsa-miR-199a-5p,hsa-miR-182-5p,hsa-miR-183-5p,hsa-miR-130a-3p,hsa-miR-132-3p,hsa-miR-141-3p,hsa-miR-9-5p,hsa-miR-134-5p,hsa-miR-200a-3p,hsa-miR-338-3p,hsa-miR-20b-5p,hsa-miR-409-5p,hsa-miR-494-3p,hsa-miR-497-5p,hsa-miR-20a-3p,hsa-miR-21-3p,hsa-miR-183-3p,hsa-miR-151a-5p,hsa-miR-582-3p
Ovarian Cancer	4.2e-11	1.3e-09	2.48589	hsa-miR-17-3p,hsa-miR-19b-3p,hsa-miR-20a-5p,hsa-miR-30a-5p,hsa-miR-32-5p,hsa-miR-93-5p,hsa-miR-101-3p,hsa-miR-199a-5p,hsa-miR-182-5p,hsa-miR-183-5p,hsa-miR-187-3p,hsa-miR-203a-3p,hsa-miR-212-3p,hsa-miR-23b-3p,hsa-miR-130a-3p,hsa-miR-132-3p,hsa-miR-138-5p,hsa-miR-141-3p,hsa-miR-142-5p,hsa-miR-153-3p,hsa-miR-134-5p,hsa-miR-29c-3p,hsa-miR-200a-3p,hsa-miR-30e-5p,hsa-miR-363-3p,hsa-miR-382-5p,hsa-miR-…
Type 1 Diabetes Mellitus	4.2e-11	1.3e-09	2.958	hsa-miR-17-3p,hsa-miR-20a-5p,hsa-miR-30a-5p,hsa-miR-32-5p,hsa-miR-93-5p,hsa-miR-101-3p,hsa-miR-199a-5p,hsa-miR-182-5p,hsa-miR-183-5p,hsa-miR-203a-3p,hsa-miR-212-3p,hsa-miR-23b-3p,hsa-miR-130a-3p,hsa-miR-132-3p,hsa-miR-138-5p,hsa-miR-142-5p,hsa-miR-9-5p,hsa-miR-29c-3p,hsa-miR-200a-3p,hsa-miR-30e-5p,hsa-miR-379-5p,hsa-miR-382-5p,hsa-miR-338-3p,hsa-miR-20b-5p,hsa-miR-452-5p,hsa-miR-494-3p,hsa-miR-49…
Meningioma	4.6e-11	1.4e-09	5.7011	hsa-miR-17-3p,hsa-miR-19b-3p,hsa-miR-20a-5p,hsa-miR-30a-5p,hsa-miR-101-3p,hsa-miR-199a-5p,hsa-miR-23b-3p,hsa-miR-130a-3p,hsa-miR-142-5p,hsa-miR-153-3p,hsa-miR-29c-3p,hsa-miR-200a-3p,hsa-miR-338-3p,hsa-miR-409-3p,hsa-miR-487b-3p,hsa-miR-20a-3p,hsa-miR-21-3p,hsa-miR-140-3p,hsa-miR-151a-5p,hsa-miR-654-3p
Retinoblastoma	5.5e-11	1.6e-09	3.52925	hsa-miR-17-3p,hsa-miR-19b-3p,hsa-miR-32-5p,hsa-miR-101-3p,hsa-miR-199a-5p,hsa-miR-182-5p,hsa-miR-187-3p,hsa-miR-130a-3p,hsa-miR-132-3p,hsa-miR-138-5p,hsa-miR-142-5p,hsa-miR-153-3p,hsa-miR-29c-3p,hsa-miR-200a-3p,hsa-miR-30e-5p,hsa-miR-363-3p,hsa-miR-379-5p,hsa-miR-382-5p,hsa-miR-338-3p,hsa-miR-20b-5p,hsa-miR-433-3p,hsa-miR-452-5p,hsa-miR-493-5p,hsa-miR-494-3p,hsa-miR-20a-3p,hsa-miR-21-3p,hsa-miR-3…
Ovarian Carcinoma	8.7e-11	2.5e-09	3.87807	hsa-miR-20a-5p,hsa-miR-101-3p,hsa-miR-199a-5p,hsa-miR-182-5p,hsa-miR-183-5p,hsa-miR-187-3p,hsa-miR-203a-3p,hsa-miR-212-3p,hsa-miR-23b-3p,hsa-miR-132-3p,hsa-miR-141-3p,hsa-miR-134-5p,hsa-miR-29c-3p,hsa-miR-200a-3p,hsa-miR-379-5p,hsa-miR-382-5p,hsa-miR-20b-5p,hsa-miR-433-3p,hsa-miR-432-5p,hsa-miR-494-3p,hsa-miR-181d-5p,hsa-miR-487b-3p,hsa-miR-21-3p,hsa-miR-183-3p,hsa-miR-140-3p,hsa-miR-200c-5p,hsa-…
Lung Neoplasm	9.5e-11	2.7e-09	3.8631	hsa-miR-17-3p,hsa-miR-19b-3p,hsa-miR-30a-5p,hsa-miR-101-3p,hsa-miR-187-3p,hsa-miR-203a-3p,hsa-miR-212-3p,hsa-miR-23b-3p,hsa-miR-130a-3p,hsa-miR-132-3p,hsa-miR-138-5p,hsa-miR-141-3p,hsa-miR-142-5p,hsa-miR-153-3p,hsa-miR-29c-3p,hsa-miR-200a-3p,hsa-miR-338-3p,hsa-miR-493-5p,hsa-miR-494-3p,hsa-miR-487b-3p,hsa-miR-20a-3p,hsa-miR-21-3p,hsa-miR-30d-3p,hsa-miR-183-3p,hsa-miR-140-3p,hsa-miR-582-3p,hsa-miR…
Medulloblastoma	1.2e-10	3.4e-09	3.67943	hsa-miR-17-3p,hsa-miR-19b-3p,hsa-miR-101-3p,hsa-miR-199a-5p,hsa-miR-183-5p,hsa-miR-187-3p,hsa-miR-212-3p,hsa-miR-23b-3p,hsa-miR-130a-3p,hsa-miR-132-3p,hsa-miR-138-5p,hsa-miR-142-5p,hsa-miR-153-3p,hsa-miR-29c-3p,hsa-miR-200a-3p,hsa-miR-363-3p,hsa-miR-382-5p,hsa-miR-338-3p,hsa-miR-433-3p,hsa-miR-409-3p,hsa-miR-494-3p,hsa-miR-487b-3p,hsa-miR-20a-3p,hsa-miR-21-3p,hsa-miR-30d-3p,hsa-miR-183-3p,hsa-miR…
Gastric Neoplasm	1.3e-10	3.7e-09	3.53506	hsa-miR-17-3p,hsa-miR-19b-3p,hsa-miR-20a-5p,hsa-miR-101-3p,hsa-miR-199a-5p,hsa-miR-187-3p,hsa-miR-203a-3p,hsa-miR-212-3p,hsa-miR-23b-3p,hsa-miR-130a-3p,hsa-miR-132-3p,hsa-miR-141-3p,hsa-miR-142-5p,hsa-miR-153-3p,hsa-miR-134-5p,hsa-miR-29c-3p,hsa-miR-200a-3p,hsa-miR-363-3p,hsa-miR-338-3p,hsa-miR-433-3p,hsa-miR-409-3p,hsa-miR-494-3p,hsa-miR-455-5p,hsa-miR-487b-3p,hsa-miR-20a-3p,hsa-miR-21-3p,hsa-mi…
Uterine Cancer	1.5e-10	4.2e-09	4.76759	hsa-miR-17-3p,hsa-miR-20a-5p,hsa-miR-30a-5p,hsa-miR-32-5p,hsa-miR-93-5p,hsa-miR-182-5p,hsa-miR-183-5p,hsa-miR-203a-3p,hsa-miR-212-3p,hsa-miR-23b-3p,hsa-miR-130a-3p,hsa-miR-132-3p,hsa-miR-141-3p,hsa-miR-142-5p,hsa-miR-134-5p,hsa-miR-200a-3p,hsa-miR-382-5p,hsa-miR-323a-3p,hsa-miR-338-3p,hsa-miR-409-3p,hsa-miR-183-3p,hsa-miR-140-3p
Chorea	1.6e-10	4.5e-09	4.5096	hsa-miR-17-3p,hsa-miR-19b-3p,hsa-miR-101-3p,hsa-miR-199a-5p,hsa-miR-212-3p,hsa-miR-23b-3p,hsa-miR-132-3p,hsa-miR-141-3p,hsa-miR-142-5p,hsa-miR-153-3p,hsa-miR-29c-3p,hsa-miR-363-3p,hsa-miR-338-3p,hsa-miR-431-5p,hsa-miR-433-3p,hsa-miR-452-5p,hsa-miR-409-5p,hsa-miR-409-3p,hsa-miR-20a-3p,hsa-miR-140-3p,hsa-miR-877-3p,hsa-miR-543,hsa-miR-1247-5p
Esophageal Carcinoma	4.5e-10	1.2e-08	4.09849	hsa-miR-17-3p,hsa-miR-20a-5p,hsa-miR-30a-5p,hsa-miR-93-5p,hsa-miR-101-3p,hsa-miR-183-5p,hsa-miR-23b-3p,hsa-miR-141-3p,hsa-miR-142-5p,hsa-miR-153-3p,hsa-miR-29c-3p,hsa-miR-30e-5p,hsa-miR-363-3p,hsa-miR-338-3p,hsa-miR-20b-5p,hsa-miR-431-5p,hsa-miR-452-5p,hsa-miR-409-3p,hsa-miR-497-5p,hsa-miR-455-5p,hsa-miR-487b-3p,hsa-miR-21-3p,hsa-miR-30d-3p,hsa-miR-140-3p
Carcinoma	4.9e-10	1.3e-08	2.36895	hsa-miR-17-3p,hsa-miR-19b-3p,hsa-miR-20a-5p,hsa-miR-30a-5p,hsa-miR-101-3p,hsa-miR-199a-5p,hsa-miR-182-5p,hsa-miR-183-5p,hsa-miR-187-3p,hsa-miR-203a-3p,hsa-miR-212-3p,hsa-miR-23b-3p,hsa-miR-130a-3p,hsa-miR-132-3p,hsa-miR-138-5p,hsa-miR-141-3p,hsa-miR-142-5p,hsa-miR-153-3p,hsa-miR-134-5p,hsa-miR-29c-3p,hsa-miR-200a-3p,hsa-miR-30e-5p,hsa-miR-363-3p,hsa-miR-338-3p,hsa-miR-433-3p,hsa-miR-409-3p,hsa-mi…
Pancreatic Ductal Adenocarcinoma	5.5e-10	1.5e-08	3.33744	hsa-miR-17-3p,hsa-miR-30a-5p,hsa-miR-93-5p,hsa-miR-101-3p,hsa-miR-199a-5p,hsa-miR-203a-3p,hsa-miR-212-3p,hsa-miR-23b-3p,hsa-miR-130a-3p,hsa-miR-132-3p,hsa-miR-141-3p,hsa-miR-142-5p,hsa-miR-9-5p,hsa-miR-29c-3p,hsa-miR-200a-3p,hsa-miR-30e-5p,hsa-miR-338-3p,hsa-miR-431-5p,hsa-miR-433-3p,hsa-miR-432-5p,hsa-miR-494-3p,hsa-miR-497-5p,hsa-miR-299-5p,hsa-miR-20a-3p,hsa-miR-21-3p,hsa-miR-30d-3p,hsa-miR-18…
Conventional Central Chondrosarcoma	6.2e-10	1.6e-08	13.7249	hsa-miR-142-5p,hsa-miR-134-5p,hsa-miR-379-5p,hsa-miR-382-5p,hsa-miR-323a-3p,hsa-miR-20b-5p,hsa-miR-409-3p,hsa-miR-299-5p,hsa-miR-487b-3p,hsa-miR-323b-3p
Colorectal Cancer	7.1e-10	1.8e-08	1.70944	hsa-miR-17-3p,hsa-miR-19b-3p,hsa-miR-20a-5p,hsa-miR-30a-5p,hsa-miR-93-5p,hsa-miR-101-3p,hsa-miR-199a-5p,hsa-miR-182-5p,hsa-miR-183-5p,hsa-miR-187-3p,hsa-miR-203a-3p,hsa-miR-212-3p,hsa-miR-23b-3p,hsa-miR-130a-3p,hsa-miR-132-3p,hsa-miR-138-5p,hsa-miR-141-3p,hsa-miR-142-5p,hsa-miR-153-3p,hsa-miR-9-5p,hsa-miR-134-5p,hsa-miR-29c-3p,hsa-miR-200a-3p,hsa-miR-30e-5p,hsa-miR-363-3p,hsa-miR-379-5p,hsa-miR-3…
Systemic Lupus Erythematosus	8.7e-10	2.3e-08	4.60473	hsa-miR-17-3p,hsa-miR-19b-3p,hsa-miR-20a-5p,hsa-miR-101-3p,hsa-miR-199a-5p,hsa-miR-183-5p,hsa-miR-132-3p,hsa-miR-141-3p,hsa-miR-9-5p,hsa-miR-134-5p,hsa-miR-29c-3p,hsa-miR-200a-3p,hsa-miR-30e-5p,hsa-miR-433-3p,hsa-miR-409-3p,hsa-miR-494-3p,hsa-miR-20a-3p,hsa-miR-21-3p,hsa-miR-30d-3p,hsa-miR-140-3p,hsa-miR-654-3p
Bone-Invasive Pituitary Adenoma	1.2e-09	3.1e-08	6.3076	hsa-miR-32-5p,hsa-miR-134-5p,hsa-miR-379-5p,hsa-miR-382-5p,hsa-miR-323a-3p,hsa-miR-433-3p,hsa-miR-409-5p,hsa-miR-409-3p,hsa-miR-493-5p,hsa-miR-432-5p,hsa-miR-494-3p,hsa-miR-299-5p,hsa-miR-487b-3p,hsa-miR-342-5p,hsa-miR-654-3p,hsa-miR-543
Adenocarcinoma	1.9e-09	4.8e-08	3.52925	hsa-miR-17-3p,hsa-miR-93-5p,hsa-miR-101-3p,hsa-miR-187-3p,hsa-miR-212-3p,hsa-miR-23b-3p,hsa-miR-130a-3p,hsa-miR-132-3p,hsa-miR-138-5p,hsa-miR-141-3p,hsa-miR-153-3p,hsa-miR-29c-3p,hsa-miR-200a-3p,hsa-miR-363-3p,hsa-miR-20b-5p,hsa-miR-452-5p,hsa-miR-409-3p,hsa-miR-494-3p,hsa-miR-299-5p,hsa-miR-487b-3p,hsa-miR-20a-3p,hsa-miR-21-3p,hsa-miR-30d-3p,hsa-miR-183-3p,hsa-miR-140-3p,hsa-miR-4667-3p
Esophagus Squamous Cell Carcinoma	2.4e-09	6.1e-08	3.49089	hsa-miR-17-3p,hsa-miR-19b-3p,hsa-miR-30a-5p,hsa-miR-101-3p,hsa-miR-182-5p,hsa-miR-212-3p,hsa-miR-130a-3p,hsa-miR-138-5p,hsa-miR-141-3p,hsa-miR-153-3p,hsa-miR-29c-3p,hsa-miR-200a-3p,hsa-miR-363-3p,hsa-miR-338-3p,hsa-miR-20b-5p,hsa-miR-433-3p,hsa-miR-409-3p,hsa-miR-494-3p,hsa-miR-497-5p,hsa-miR-455-5p,hsa-miR-20a-3p,hsa-miR-21-3p,hsa-miR-183-3p,hsa-miR-140-3p,hsa-miR-654-3p,hsa-miR-877-3p
Osteoporosis	3.2e-09	7.8e-08	5.13099	hsa-miR-17-3p,hsa-miR-19b-3p,hsa-miR-20a-5p,hsa-miR-30a-5p,hsa-miR-93-5p,hsa-miR-199a-5p,hsa-miR-187-3p,hsa-miR-203a-3p,hsa-miR-212-3p,hsa-miR-23b-3p,hsa-miR-132-3p,hsa-miR-138-5p,hsa-miR-200a-3p,hsa-miR-20b-5p,hsa-miR-497-5p,hsa-miR-21-3p,hsa-miR-140-3p,hsa-miR-877-3p
Intracranial Aneurysm	5.2e-09	1.3e-07	2.7115	hsa-miR-17-3p,hsa-miR-19b-3p,hsa-miR-101-3p,hsa-miR-183-5p,hsa-miR-187-3p,hsa-miR-23b-3p,hsa-miR-130a-3p,hsa-miR-132-3p,hsa-miR-142-5p,hsa-miR-9-5p,hsa-miR-134-5p,hsa-miR-29c-3p,hsa-miR-30e-5p,hsa-miR-363-3p,hsa-miR-338-3p,hsa-miR-431-5p,hsa-miR-452-5p,hsa-miR-409-3p,hsa-miR-494-3p,hsa-miR-455-5p,hsa-miR-20a-3p,hsa-miR-21-3p,hsa-miR-30d-3p,hsa-miR-183-3p,hsa-miR-140-3p,hsa-miR-342-5p,hsa-miR-151a…
Atrial Fibrillation	5.2e-09	1.3e-07	4.97783	hsa-miR-17-3p,hsa-miR-19b-3p,hsa-miR-20a-5p,hsa-miR-32-5p,hsa-miR-182-5p,hsa-miR-183-5p,hsa-miR-203a-3p,hsa-miR-130a-3p,hsa-miR-132-3p,hsa-miR-141-3p,hsa-miR-363-3p,hsa-miR-409-3p,hsa-miR-497-5p,hsa-miR-455-5p,hsa-miR-20a-3p,hsa-miR-21-3p,hsa-miR-30d-3p,hsa-miR-183-3p
Hodgkin's Lymphoma	5.3e-09	1.3e-07	2.78364	hsa-miR-17-3p,hsa-miR-19b-3p,hsa-miR-20a-5p,hsa-miR-30a-5p,hsa-miR-32-5p,hsa-miR-93-5p,hsa-miR-101-3p,hsa-miR-199a-5p,hsa-miR-23b-3p,hsa-miR-130a-3p,hsa-miR-132-3p,hsa-miR-142-5p,hsa-miR-29c-3p,hsa-miR-200a-3p,hsa-miR-30e-5p,hsa-miR-363-3p,hsa-miR-338-3p,hsa-miR-20b-5p,hsa-miR-431-5p,hsa-miR-452-5p,hsa-miR-494-3p,hsa-miR-497-5p,hsa-miR-455-5p,hsa-miR-487b-3p,hsa-miR-20a-3p,hsa-miR-21-3p,hsa-miR-1…
Endometrial Cancer	5.5e-09	1.3e-07	3.97686	hsa-miR-19b-3p,hsa-miR-101-3p,hsa-miR-199a-5p,hsa-miR-182-5p,hsa-miR-183-5p,hsa-miR-203a-3p,hsa-miR-23b-3p,hsa-miR-130a-3p,hsa-miR-141-3p,hsa-miR-142-5p,hsa-miR-9-5p,hsa-miR-29c-3p,hsa-miR-200a-3p,hsa-miR-363-3p,hsa-miR-20b-5p,hsa-miR-497-5p,hsa-miR-21-3p,hsa-miR-30d-3p,hsa-miR-183-3p,hsa-miR-151a-5p,hsa-miR-877-3p,hsa-miR-543
Large Cell Carcinoma	5.7e-09	1.4e-07	7.52723	hsa-miR-30a-5p,hsa-miR-101-3p,hsa-miR-182-5p,hsa-miR-183-5p,hsa-miR-9-5p,hsa-miR-30e-5p,hsa-miR-338-3p,hsa-miR-497-5p,hsa-miR-455-5p,hsa-miR-21-3p,hsa-miR-30d-3p,hsa-miR-183-3p,hsa-miR-140-3p
Malignant Melanoma	5.9e-09	1.4e-07	4.94095	hsa-miR-17-3p,hsa-miR-19b-3p,hsa-miR-30a-5p,hsa-miR-93-5p,hsa-miR-101-3p,hsa-miR-199a-5p,hsa-miR-203a-3p,hsa-miR-138-5p,hsa-miR-141-3p,hsa-miR-153-3p,hsa-miR-29c-3p,hsa-miR-200a-3p,hsa-miR-338-3p,hsa-miR-494-3p,hsa-miR-497-5p,hsa-miR-455-5p,hsa-miR-20a-3p,hsa-miR-21-3p
Lung Non-Small Cell Carcinoma	7.5e-09	1.7e-07	3.44397	hsa-miR-17-3p,hsa-miR-19b-3p,hsa-miR-20a-5p,hsa-miR-30a-5p,hsa-miR-101-3p,hsa-miR-199a-5p,hsa-miR-212-3p,hsa-miR-23b-3p,hsa-miR-130a-3p,hsa-miR-132-3p,hsa-miR-138-5p,hsa-miR-141-3p,hsa-miR-153-3p,hsa-miR-9-5p,hsa-miR-29c-3p,hsa-miR-200a-3p,hsa-miR-30e-5p,hsa-miR-338-3p,hsa-miR-409-3p,hsa-miR-494-3p,hsa-miR-21-3p,hsa-miR-30d-3p,hsa-miR-183-3p,hsa-miR-140-3p,hsa-miR-543
Dermatomyositis	9.6e-09	2.2e-07	4.51337	hsa-miR-17-3p,hsa-miR-101-3p,hsa-miR-182-5p,hsa-miR-183-5p,hsa-miR-23b-3p,hsa-miR-130a-3p,hsa-miR-132-3p,hsa-miR-141-3p,hsa-miR-142-5p,hsa-miR-29c-3p,hsa-miR-30e-5p,hsa-miR-363-3p,hsa-miR-409-3p,hsa-miR-299-5p,hsa-miR-487b-3p,hsa-miR-20a-3p,hsa-miR-21-3p,hsa-miR-30d-3p,hsa-miR-1307-5p
Multiple Myeloma	1.2e-08	2.6e-07	2.77481	hsa-miR-17-3p,hsa-miR-19b-3p,hsa-miR-20a-5p,hsa-miR-199a-5p,hsa-miR-182-5p,hsa-miR-203a-3p,hsa-miR-23b-3p,hsa-miR-130a-3p,hsa-miR-132-3p,hsa-miR-138-5p,hsa-miR-141-3p,hsa-miR-142-5p,hsa-miR-134-5p,hsa-miR-29c-3p,hsa-miR-200a-3p,hsa-miR-30e-5p,hsa-miR-363-3p,hsa-miR-379-5p,hsa-miR-323a-3p,hsa-miR-20b-5p,hsa-miR-409-5p,hsa-miR-494-3p,hsa-miR-181d-5p,hsa-miR-20a-3p,hsa-miR-21-3p,hsa-miR-30d-3p,hsa-m…
T-Cell Leukemia	1.5e-08	3.4e-07	4.66454	hsa-miR-17-3p,hsa-miR-19b-3p,hsa-miR-20a-5p,hsa-miR-30a-5p,hsa-miR-101-3p,hsa-miR-199a-5p,hsa-miR-182-5p,hsa-miR-187-3p,hsa-miR-132-3p,hsa-miR-138-5p,hsa-miR-142-5p,hsa-miR-9-5p,hsa-miR-134-5p,hsa-miR-29c-3p,hsa-miR-200a-3p,hsa-miR-323a-3p,hsa-miR-21-3p,hsa-miR-30d-3p
Uterine Cervical Neoplasm	1.6e-08	3.6e-07	4.9604	hsa-miR-17-3p,hsa-miR-19b-3p,hsa-miR-101-3p,hsa-miR-187-3p,hsa-miR-23b-3p,hsa-miR-130a-3p,hsa-miR-132-3p,hsa-miR-138-5p,hsa-miR-141-3p,hsa-miR-200a-3p,hsa-miR-338-3p,hsa-miR-494-3p,hsa-miR-20a-3p,hsa-miR-21-3p,hsa-miR-30d-3p,hsa-miR-183-3p,hsa-miR-140-3p
Bronchopulmonary Dysplasia	1.8e-08	4e-07	6.88204	hsa-miR-17-3p,hsa-miR-20a-5p,hsa-miR-203a-3p,hsa-miR-23b-3p,hsa-miR-130a-3p,hsa-miR-141-3p,hsa-miR-29c-3p,hsa-miR-200a-3p,hsa-miR-20a-3p,hsa-miR-21-3p,hsa-miR-183-3p,hsa-miR-342-5p,hsa-miR-323b-3p
Idiopathic Pulmonary Fibrosis	2.3e-08	5.1e-07	5.61472	hsa-miR-20a-5p,hsa-miR-199a-5p,hsa-miR-182-5p,hsa-miR-23b-3p,hsa-miR-141-3p,hsa-miR-9-5p,hsa-miR-29c-3p,hsa-miR-200a-3p,hsa-miR-338-3p,hsa-miR-494-3p,hsa-miR-497-5p,hsa-miR-20a-3p,hsa-miR-21-3p,hsa-miR-140-3p,hsa-miR-342-5p
Attention Deficit Hyperactivity Disorder	2.3e-08	5e-07	18.5286	hsa-miR-101-3p,hsa-miR-130a-3p,hsa-miR-132-3p,hsa-miR-138-5p,hsa-miR-29c-3p,hsa-miR-30e-5p,hsa-miR-140-3p
Hepatitis B Virus Infection	2.6e-08	5.6e-07	4.80894	hsa-miR-30a-5p,hsa-miR-101-3p,hsa-miR-199a-5p,hsa-miR-187-3p,hsa-miR-203a-3p,hsa-miR-23b-3p,hsa-miR-130a-3p,hsa-miR-132-3p,hsa-miR-141-3p,hsa-miR-9-5p,hsa-miR-29c-3p,hsa-miR-200a-3p,hsa-miR-30e-5p,hsa-miR-338-3p,hsa-miR-21-3p,hsa-miR-151a-5p,hsa-miR-323b-3p
Ovarian Neoplasm	2.6e-08	5.5e-07	2.61772	hsa-miR-17-3p,hsa-miR-19b-3p,hsa-miR-30a-5p,hsa-miR-101-3p,hsa-miR-182-5p,hsa-miR-187-3p,hsa-miR-203a-3p,hsa-miR-212-3p,hsa-miR-23b-3p,hsa-miR-130a-3p,hsa-miR-132-3p,hsa-miR-138-5p,hsa-miR-141-3p,hsa-miR-142-5p,hsa-miR-153-3p,hsa-miR-29c-3p,hsa-miR-200a-3p,hsa-miR-30e-5p,hsa-miR-363-3p,hsa-miR-338-3p,hsa-miR-433-3p,hsa-miR-409-5p,hsa-miR-409-3p,hsa-miR-494-3p,hsa-miR-487b-3p,hsa-miR-20a-3p,hsa-mi…
Precursor Cell Lymphoblastic Leukemia-Lymphoma	3.3e-08	7e-07	4.44686	hsa-miR-17-3p,hsa-miR-20a-5p,hsa-miR-93-5p,hsa-miR-182-5p,hsa-miR-183-5p,hsa-miR-212-3p,hsa-miR-23b-3p,hsa-miR-130a-3p,hsa-miR-138-5p,hsa-miR-153-3p,hsa-miR-9-5p,hsa-miR-134-5p,hsa-miR-29c-3p,hsa-miR-30e-5p,hsa-miR-432-5p,hsa-miR-494-3p,hsa-miR-181d-5p,hsa-miR-21-3p
Leiomyoma	3.4e-08	7.1e-07	5.06764	hsa-miR-17-3p,hsa-miR-93-5p,hsa-miR-212-3p,hsa-miR-23b-3p,hsa-miR-130a-3p,hsa-miR-132-3p,hsa-miR-141-3p,hsa-miR-29c-3p,hsa-miR-200a-3p,hsa-miR-363-3p,hsa-miR-409-3p,hsa-miR-487b-3p,hsa-miR-20a-3p,hsa-miR-21-3p,hsa-miR-140-3p,hsa-miR-582-3p
Type 2 Diabetes Mellitus	3.5e-08	7.3e-07	3.60733	hsa-miR-17-3p,hsa-miR-20a-5p,hsa-miR-30a-5p,hsa-miR-93-5p,hsa-miR-101-3p,hsa-miR-182-5p,hsa-miR-187-3p,hsa-miR-23b-3p,hsa-miR-130a-3p,hsa-miR-132-3p,hsa-miR-138-5p,hsa-miR-9-5p,hsa-miR-29c-3p,hsa-miR-200a-3p,hsa-miR-409-3p,hsa-miR-494-3p,hsa-miR-455-5p,hsa-miR-20a-3p,hsa-miR-21-3p,hsa-miR-30d-3p,hsa-miR-183-3p,hsa-miR-582-3p
Upper Tract Urothelial Carcinoma	3.6e-08	7.5e-07	9.50183	hsa-miR-17-3p,hsa-miR-101-3p,hsa-miR-199a-5p,hsa-miR-212-3p,hsa-miR-23b-3p,hsa-miR-132-3p,hsa-miR-141-3p,hsa-miR-200a-3p,hsa-miR-20a-3p,hsa-miR-21-3p
Sarcoma	3.9e-08	7.9e-07	3.94225	hsa-miR-17-3p,hsa-miR-19b-3p,hsa-miR-20a-5p,hsa-miR-138-5p,hsa-miR-141-3p,hsa-miR-9-5p,hsa-miR-200a-3p,hsa-miR-379-5p,hsa-miR-323a-3p,hsa-miR-20b-5p,hsa-miR-452-5p,hsa-miR-409-5p,hsa-miR-409-3p,hsa-miR-487b-3p,hsa-miR-20a-3p,hsa-miR-21-3p,hsa-miR-151a-5p,hsa-miR-582-3p,hsa-miR-1247-5p,hsa-miR-1307-5p
High-Grade Serous Ovarian Carcinoma	4.9e-08	1e-06	3.70571	hsa-miR-17-3p,hsa-miR-101-3p,hsa-miR-199a-5p,hsa-miR-182-5p,hsa-miR-187-3p,hsa-miR-212-3p,hsa-miR-23b-3p,hsa-miR-132-3p,hsa-miR-138-5p,hsa-miR-141-3p,hsa-miR-29c-3p,hsa-miR-200a-3p,hsa-miR-433-3p,hsa-miR-494-3p,hsa-miR-487b-3p,hsa-miR-20a-3p,hsa-miR-30d-3p,hsa-miR-183-3p,hsa-miR-140-3p,hsa-miR-654-3p,hsa-miR-877-3p
B-Cell Non-Hodgkin Lymphoma	6.1e-08	1.2e-06	9.03833	hsa-miR-19b-3p,hsa-miR-212-3p,hsa-miR-23b-3p,hsa-miR-130a-3p,hsa-miR-132-3p,hsa-miR-138-5p,hsa-miR-29c-3p,hsa-miR-363-3p,hsa-miR-494-3p,hsa-miR-487b-3p
Malignant Glioma	6.4e-08	1.3e-06	2.20717	hsa-miR-17-3p,hsa-miR-19b-3p,hsa-miR-20a-5p,hsa-miR-30a-5p,hsa-miR-93-5p,hsa-miR-101-3p,hsa-miR-187-3p,hsa-miR-212-3p,hsa-miR-23b-3p,hsa-miR-130a-3p,hsa-miR-132-3p,hsa-miR-138-5p,hsa-miR-141-3p,hsa-miR-142-5p,hsa-miR-153-3p,hsa-miR-29c-3p,hsa-miR-200a-3p,hsa-miR-30e-5p,hsa-miR-363-3p,hsa-miR-338-3p,hsa-miR-433-3p,hsa-miR-409-5p,hsa-miR-409-3p,hsa-miR-493-5p,hsa-miR-494-3p,hsa-miR-299-5p,hsa-miR-4…
Cell Renal Cell Carcinoma	6.9e-08	1.4e-06	3.21073	hsa-miR-17-3p,hsa-miR-19b-3p,hsa-miR-20a-5p,hsa-miR-32-5p,hsa-miR-93-5p,hsa-miR-101-3p,hsa-miR-203a-3p,hsa-miR-138-5p,hsa-miR-142-5p,hsa-miR-9-5p,hsa-miR-200a-3p,hsa-miR-363-3p,hsa-miR-323a-3p,hsa-miR-338-3p,hsa-miR-20b-5p,hsa-miR-433-3p,hsa-miR-452-5p,hsa-miR-497-5p,hsa-miR-181d-5p,hsa-miR-30d-3p,hsa-miR-140-3p,hsa-miR-342-5p,hsa-miR-323b-3p,hsa-miR-1307-5p
Diabetes Mellitus	8e-08	1.6e-06	3.78134	hsa-miR-17-3p,hsa-miR-19b-3p,hsa-miR-20a-5p,hsa-miR-30a-5p,hsa-miR-101-3p,hsa-miR-182-5p,hsa-miR-187-3p,hsa-miR-212-3p,hsa-miR-23b-3p,hsa-miR-130a-3p,hsa-miR-132-3p,hsa-miR-138-5p,hsa-miR-29c-3p,hsa-miR-200a-3p,hsa-miR-409-3p,hsa-miR-494-3p,hsa-miR-299-5p,hsa-miR-20a-3p,hsa-miR-21-3p,hsa-miR-30d-3p
Pituitary Adenoma	8.1e-08	1.6e-06	3.60278	hsa-miR-17-3p,hsa-miR-20a-5p,hsa-miR-187-3p,hsa-miR-212-3p,hsa-miR-23b-3p,hsa-miR-132-3p,hsa-miR-138-5p,hsa-miR-141-3p,hsa-miR-200a-3p,hsa-miR-363-3p,hsa-miR-433-3p,hsa-miR-497-5p,hsa-miR-299-5p,hsa-miR-487b-3p,hsa-miR-20a-3p,hsa-miR-21-3p,hsa-miR-183-3p,hsa-miR-140-3p,hsa-miR-151a-5p,hsa-miR-582-3p,hsa-miR-654-3p
Colorectal Carcinoma	8.3e-08	1.6e-06	2.96457	hsa-miR-17-3p,hsa-miR-19b-3p,hsa-miR-101-3p,hsa-miR-199a-5p,hsa-miR-187-3p,hsa-miR-203a-3p,hsa-miR-23b-3p,hsa-miR-130a-3p,hsa-miR-132-3p,hsa-miR-138-5p,hsa-miR-141-3p,hsa-miR-142-5p,hsa-miR-153-3p,hsa-miR-29c-3p,hsa-miR-200a-3p,hsa-miR-363-3p,hsa-miR-338-3p,hsa-miR-409-3p,hsa-miR-487b-3p,hsa-miR-20a-3p,hsa-miR-21-3p,hsa-miR-30d-3p,hsa-miR-183-3p,hsa-miR-140-3p,hsa-miR-147b-3p,hsa-miR-877-3p
Stroke Lacunar	8.9e-08	1.7e-06	3.05752	hsa-miR-17-3p,hsa-miR-19b-3p,hsa-miR-101-3p,hsa-miR-199a-5p,hsa-miR-187-3p,hsa-miR-23b-3p,hsa-miR-130a-3p,hsa-miR-142-5p,hsa-miR-153-3p,hsa-miR-29c-3p,hsa-miR-363-3p,hsa-miR-338-3p,hsa-miR-409-5p,hsa-miR-409-3p,hsa-miR-494-3p,hsa-miR-487b-3p,hsa-miR-20a-3p,hsa-miR-21-3p,hsa-miR-30d-3p,hsa-miR-183-3p,hsa-miR-140-3p,hsa-miR-342-5p,hsa-miR-654-3p,hsa-miR-877-3p,hsa-miR-543
Clear Cell Renal Cell Carcinoma	9.6e-08	1.8e-06	3.56972	hsa-miR-17-3p,hsa-miR-20a-5p,hsa-miR-30a-5p,hsa-miR-199a-5p,hsa-miR-187-3p,hsa-miR-212-3p,hsa-miR-23b-3p,hsa-miR-130a-3p,hsa-miR-132-3p,hsa-miR-138-5p,hsa-miR-141-3p,hsa-miR-142-5p,hsa-miR-200a-3p,hsa-miR-363-3p,hsa-miR-338-3p,hsa-miR-494-3p,hsa-miR-20a-3p,hsa-miR-21-3p,hsa-miR-30d-3p,hsa-miR-140-3p,hsa-miR-342-5p
Obesity	1.2e-07	2.3e-06	3.1206	hsa-miR-17-3p,hsa-miR-19b-3p,hsa-miR-20a-5p,hsa-miR-30a-5p,hsa-miR-93-5p,hsa-miR-182-5p,hsa-miR-183-5p,hsa-miR-130a-3p,hsa-miR-132-3p,hsa-miR-138-5p,hsa-miR-141-3p,hsa-miR-9-5p,hsa-miR-29c-3p,hsa-miR-200a-3p,hsa-miR-30e-5p,hsa-miR-382-5p,hsa-miR-409-3p,hsa-miR-494-3p,hsa-miR-497-5p,hsa-miR-21-3p,hsa-miR-30d-3p,hsa-miR-183-3p,hsa-miR-140-3p,hsa-miR-151a-5p
Cervical Adenocarcinoma	1.3e-07	2.5e-06	4.96301	hsa-miR-19b-3p,hsa-miR-30a-5p,hsa-miR-93-5p,hsa-miR-199a-5p,hsa-miR-203a-3p,hsa-miR-23b-3p,hsa-miR-141-3p,hsa-miR-134-5p,hsa-miR-200a-3p,hsa-miR-363-3p,hsa-miR-338-3p,hsa-miR-20b-5p,hsa-miR-431-5p,hsa-miR-21-3p,hsa-miR-582-3p
Myocardial Infarction	1.4e-07	2.5e-06	4.06725	hsa-miR-17-3p,hsa-miR-30a-5p,hsa-miR-182-5p,hsa-miR-212-3p,hsa-miR-130a-3p,hsa-miR-132-3p,hsa-miR-141-3p,hsa-miR-9-5p,hsa-miR-134-5p,hsa-miR-200a-3p,hsa-miR-323a-3p,hsa-miR-493-5p,hsa-miR-20a-3p,hsa-miR-21-3p,hsa-miR-877-3p,hsa-miR-323b-3p,hsa-miR-1307-5p,hsa-miR-495-5p
Diffuse Large B-Cell Lymphoma	1.5e-07	2.8e-06	3.82655	hsa-miR-17-3p,hsa-miR-19b-3p,hsa-miR-30a-5p,hsa-miR-101-3p,hsa-miR-199a-5p,hsa-miR-187-3p,hsa-miR-23b-3p,hsa-miR-130a-3p,hsa-miR-141-3p,hsa-miR-29c-3p,hsa-miR-30e-5p,hsa-miR-363-3p,hsa-miR-20b-5p,hsa-miR-431-5p,hsa-miR-409-3p,hsa-miR-497-5p,hsa-miR-20a-3p,hsa-miR-21-3p,hsa-miR-140-3p
Neuroendocrine Tumor	1.5e-07	2.8e-06	6.44472	hsa-miR-30a-5p,hsa-miR-32-5p,hsa-miR-199a-5p,hsa-miR-182-5p,hsa-miR-183-5p,hsa-miR-130a-3p,hsa-miR-138-5p,hsa-miR-153-3p,hsa-miR-493-5p,hsa-miR-497-5p,hsa-miR-455-5p,hsa-miR-21-3p
Multiple Sclerosis Chronic Progressive	1.7e-07	3e-06	3.80587	hsa-miR-17-3p,hsa-miR-19b-3p,hsa-miR-30a-5p,hsa-miR-187-3p,hsa-miR-23b-3p,hsa-miR-130a-3p,hsa-miR-132-3p,hsa-miR-138-5p,hsa-miR-142-5p,hsa-miR-200a-3p,hsa-miR-363-3p,hsa-miR-338-3p,hsa-miR-494-3p,hsa-miR-299-5p,hsa-miR-20a-3p,hsa-miR-21-3p,hsa-miR-30d-3p,hsa-miR-140-3p,hsa-miR-582-3p
Stroke	1.8e-07	3.2e-06	2.85901	hsa-miR-17-3p,hsa-miR-19b-3p,hsa-miR-101-3p,hsa-miR-199a-5p,hsa-miR-187-3p,hsa-miR-23b-3p,hsa-miR-130a-3p,hsa-miR-132-3p,hsa-miR-142-5p,hsa-miR-153-3p,hsa-miR-29c-3p,hsa-miR-363-3p,hsa-miR-338-3p,hsa-miR-409-5p,hsa-miR-409-3p,hsa-miR-494-3p,hsa-miR-487b-3p,hsa-miR-20a-3p,hsa-miR-21-3p,hsa-miR-30d-3p,hsa-miR-183-3p,hsa-miR-140-3p,hsa-miR-342-5p,hsa-miR-654-3p,hsa-miR-877-3p,hsa-miR-543
Non-Alcoholic Fatty Liver Disease	1.8e-07	3.2e-06	6.35265	hsa-miR-17-3p,hsa-miR-187-3p,hsa-miR-130a-3p,hsa-miR-132-3p,hsa-miR-138-5p,hsa-miR-141-3p,hsa-miR-29c-3p,hsa-miR-200a-3p,hsa-miR-21-3p,hsa-miR-30d-3p,hsa-miR-183-3p,hsa-miR-140-3p
Ischemic Attack	2.4e-07	4.2e-06	4.75092	hsa-miR-19b-3p,hsa-miR-20a-5p,hsa-miR-30a-5p,hsa-miR-93-5p,hsa-miR-212-3p,hsa-miR-23b-3p,hsa-miR-130a-3p,hsa-miR-141-3p,hsa-miR-29c-3p,hsa-miR-200a-3p,hsa-miR-382-5p,hsa-miR-20b-5p,hsa-miR-21-3p,hsa-miR-183-3p,hsa-miR-140-3p
Ischemic Attack Transient	2.4e-07	4.2e-06	4.75092	hsa-miR-19b-3p,hsa-miR-20a-5p,hsa-miR-30a-5p,hsa-miR-93-5p,hsa-miR-212-3p,hsa-miR-23b-3p,hsa-miR-130a-3p,hsa-miR-141-3p,hsa-miR-29c-3p,hsa-miR-200a-3p,hsa-miR-382-5p,hsa-miR-20b-5p,hsa-miR-21-3p,hsa-miR-183-3p,hsa-miR-140-3p
Neoplasm	2.4e-07	4.2e-06	3.01482	hsa-miR-17-3p,hsa-miR-19b-3p,hsa-miR-20a-5p,hsa-miR-93-5p,hsa-miR-101-3p,hsa-miR-199a-5p,hsa-miR-23b-3p,hsa-miR-130a-3p,hsa-miR-132-3p,hsa-miR-138-5p,hsa-miR-141-3p,hsa-miR-142-5p,hsa-miR-153-3p,hsa-miR-29c-3p,hsa-miR-200a-3p,hsa-miR-30e-5p,hsa-miR-363-3p,hsa-miR-323a-3p,hsa-miR-494-3p,hsa-miR-20a-3p,hsa-miR-21-3p,hsa-miR-30d-3p,hsa-miR-183-3p,hsa-miR-140-3p
Mild Traumatic Brain Injury	2.5e-07	4.3e-06	6.90896	hsa-miR-20a-5p,hsa-miR-30a-5p,hsa-miR-32-5p,hsa-miR-182-5p,hsa-miR-183-5p,hsa-miR-203a-3p,hsa-miR-30e-5p,hsa-miR-379-5p,hsa-miR-20b-5p,hsa-miR-140-3p,hsa-miR-342-5p
Heart Failure	2.6e-07	4.5e-06	3.36883	hsa-miR-17-3p,hsa-miR-19b-3p,hsa-miR-30a-5p,hsa-miR-93-5p,hsa-miR-182-5p,hsa-miR-187-3p,hsa-miR-212-3p,hsa-miR-23b-3p,hsa-miR-130a-3p,hsa-miR-132-3p,hsa-miR-138-5p,hsa-miR-142-5p,hsa-miR-9-5p,hsa-miR-30e-5p,hsa-miR-20b-5p,hsa-miR-494-3p,hsa-miR-497-5p,hsa-miR-21-3p,hsa-miR-30d-3p,hsa-miR-140-3p,hsa-miR-323b-3p
Skin Melanoma	2.6e-07	4.5e-06	3.52925	hsa-miR-32-5p,hsa-miR-101-3p,hsa-miR-183-5p,hsa-miR-203a-3p,hsa-miR-212-3p,hsa-miR-138-5p,hsa-miR-141-3p,hsa-miR-142-5p,hsa-miR-134-5p,hsa-miR-29c-3p,hsa-miR-200a-3p,hsa-miR-30e-5p,hsa-miR-382-5p,hsa-miR-338-3p,hsa-miR-452-5p,hsa-miR-409-3p,hsa-miR-30d-3p,hsa-miR-140-3p,hsa-miR-342-5p,hsa-miR-1307-5p
Stroke Susceptibility	2.7e-07	4.5e-06	4.71065	hsa-miR-17-3p,hsa-miR-212-3p,hsa-miR-23b-3p,hsa-miR-130a-3p,hsa-miR-132-3p,hsa-miR-29c-3p,hsa-miR-363-3p,hsa-miR-494-3p,hsa-miR-487b-3p,hsa-miR-20a-3p,hsa-miR-21-3p,hsa-miR-30d-3p,hsa-miR-183-3p,hsa-miR-140-3p,hsa-miR-877-3p
Skin Cutaneous Melanoma	3e-07	5.1e-06	3.49596	hsa-miR-32-5p,hsa-miR-101-3p,hsa-miR-183-5p,hsa-miR-203a-3p,hsa-miR-212-3p,hsa-miR-138-5p,hsa-miR-141-3p,hsa-miR-142-5p,hsa-miR-134-5p,hsa-miR-29c-3p,hsa-miR-200a-3p,hsa-miR-30e-5p,hsa-miR-382-5p,hsa-miR-338-3p,hsa-miR-452-5p,hsa-miR-409-3p,hsa-miR-30d-3p,hsa-miR-140-3p,hsa-miR-342-5p,hsa-miR-1307-5p
Muscular Dystrophy	3.2e-07	5.3e-06	5.47435	hsa-miR-30a-5p,hsa-miR-101-3p,hsa-miR-130a-3p,hsa-miR-29c-3p,hsa-miR-30e-5p,hsa-miR-363-3p,hsa-miR-409-3p,hsa-miR-494-3p,hsa-miR-299-5p,hsa-miR-487b-3p,hsa-miR-21-3p,hsa-miR-30d-3p,hsa-miR-582-3p
Splenic Marginal Zone Lymphoma	3.6e-07	6e-06	5.41284	hsa-miR-17-3p,hsa-miR-19b-3p,hsa-miR-187-3p,hsa-miR-130a-3p,hsa-miR-132-3p,hsa-miR-138-5p,hsa-miR-141-3p,hsa-miR-142-5p,hsa-miR-153-3p,hsa-miR-29c-3p,hsa-miR-200a-3p,hsa-miR-338-3p,hsa-miR-21-3p
Gastrointestinal Neoplasm	3.6e-07	6e-06	6.68244	hsa-miR-17-3p,hsa-miR-19b-3p,hsa-miR-101-3p,hsa-miR-212-3p,hsa-miR-142-5p,hsa-miR-200a-3p,hsa-miR-338-3p,hsa-miR-433-3p,hsa-miR-494-3p,hsa-miR-20a-3p,hsa-miR-21-3p
Major Depressive Disorder	4e-07	6.6e-06	3.15991	hsa-miR-19b-3p,hsa-miR-20a-5p,hsa-miR-32-5p,hsa-miR-101-3p,hsa-miR-182-5p,hsa-miR-212-3p,hsa-miR-132-3p,hsa-miR-138-5p,hsa-miR-153-3p,hsa-miR-30e-5p,hsa-miR-20b-5p,hsa-miR-431-5p,hsa-miR-494-3p,hsa-miR-497-5p,hsa-miR-183-3p,hsa-miR-140-3p,hsa-miR-342-5p,hsa-miR-582-3p,hsa-miR-543,hsa-miR-1247-5p,hsa-miR-1307-5p,hsa-miR-495-5p
Low-Grade Glioma	4.2e-07	7e-06	6.57465	hsa-miR-93-5p,hsa-miR-182-5p,hsa-miR-132-3p,hsa-miR-138-5p,hsa-miR-142-5p,hsa-miR-9-5p,hsa-miR-433-3p,hsa-miR-432-5p,hsa-miR-497-5p,hsa-miR-487b-3p,hsa-miR-20a-3p
Ovarian Clear Cell Carcinoma	4.9e-07	8.1e-06	4.20507	hsa-miR-17-3p,hsa-miR-30a-5p,hsa-miR-93-5p,hsa-miR-101-3p,hsa-miR-182-5p,hsa-miR-183-5p,hsa-miR-203a-3p,hsa-miR-212-3p,hsa-miR-130a-3p,hsa-miR-138-5p,hsa-miR-141-3p,hsa-miR-29c-3p,hsa-miR-200a-3p,hsa-miR-431-5p,hsa-miR-183-3p,hsa-miR-342-5p
Pancreatic Neoplasm	5.3e-07	8.6e-06	3.72642	hsa-miR-17-3p,hsa-miR-32-5p,hsa-miR-101-3p,hsa-miR-212-3p,hsa-miR-23b-3p,hsa-miR-130a-3p,hsa-miR-132-3p,hsa-miR-138-5p,hsa-miR-141-3p,hsa-miR-142-5p,hsa-miR-153-3p,hsa-miR-29c-3p,hsa-miR-200a-3p,hsa-miR-338-3p,hsa-miR-494-3p,hsa-miR-20a-3p,hsa-miR-21-3p,hsa-miR-183-3p
Intervertebral Disc Degeneration	6.3e-07	1e-05	8.33786	hsa-miR-17-3p,hsa-miR-182-5p,hsa-miR-132-3p,hsa-miR-138-5p,hsa-miR-141-3p,hsa-miR-153-3p,hsa-miR-431-5p,hsa-miR-494-3p,hsa-miR-30d-3p
Pancreatic Cancer	7.1e-07	1.1e-05	1.54405	hsa-miR-17-3p,hsa-miR-19b-3p,hsa-miR-20a-5p,hsa-miR-30a-5p,hsa-miR-93-5p,hsa-miR-101-3p,hsa-miR-199a-5p,hsa-miR-183-5p,hsa-miR-187-3p,hsa-miR-203a-3p,hsa-miR-212-3p,hsa-miR-23b-3p,hsa-miR-130a-3p,hsa-miR-132-3p,hsa-miR-138-5p,hsa-miR-141-3p,hsa-miR-142-5p,hsa-miR-153-3p,hsa-miR-9-5p,hsa-miR-134-5p,hsa-miR-29c-3p,hsa-miR-200a-3p,hsa-miR-30e-5p,hsa-miR-363-3p,hsa-miR-379-5p,hsa-miR-382-5p,hsa-miR-3…
Wilms Tumor	7.4e-07	1.2e-05	2.1874	hsa-miR-17-3p,hsa-miR-19b-3p,hsa-miR-20a-5p,hsa-miR-30a-5p,hsa-miR-93-5p,hsa-miR-101-3p,hsa-miR-187-3p,hsa-miR-212-3p,hsa-miR-23b-3p,hsa-miR-130a-3p,hsa-miR-132-3p,hsa-miR-138-5p,hsa-miR-141-3p,hsa-miR-142-5p,hsa-miR-29c-3p,hsa-miR-200a-3p,hsa-miR-30e-5p,hsa-miR-363-3p,hsa-miR-323a-3p,hsa-miR-338-3p,hsa-miR-409-3p,hsa-miR-432-5p,hsa-miR-494-3p,hsa-miR-299-5p,hsa-miR-455-5p,hsa-miR-487b-3p,hsa-miR…
Testicular Germ Cell Tumor	7.9e-07	1.2e-05	4.34263	hsa-miR-101-3p,hsa-miR-182-5p,hsa-miR-187-3p,hsa-miR-203a-3p,hsa-miR-142-5p,hsa-miR-29c-3p,hsa-miR-200a-3p,hsa-miR-30e-5p,hsa-miR-363-3p,hsa-miR-338-3p,hsa-miR-20b-5p,hsa-miR-497-5p,hsa-miR-183-3p,hsa-miR-140-3p,hsa-miR-342-5p
Salivary Gland Neoplasm	9e-07	1.4e-05	9.56313	hsa-miR-17-3p,hsa-miR-23b-3p,hsa-miR-132-3p,hsa-miR-29c-3p,hsa-miR-409-3p,hsa-miR-20a-3p,hsa-miR-21-3p,hsa-miR-140-3p
Invasive Ductal Carcinoma	1.1e-06	1.7e-05	5.423	hsa-miR-17-3p,hsa-miR-182-5p,hsa-miR-183-5p,hsa-miR-130a-3p,hsa-miR-9-5p,hsa-miR-29c-3p,hsa-miR-200a-3p,hsa-miR-379-5p,hsa-miR-497-5p,hsa-miR-183-3p,hsa-miR-140-3p,hsa-miR-1247-5p
Estrogen-Receptor Positive Breast Cancer	1.2e-06	1.8e-05	2.19155	hsa-miR-17-3p,hsa-miR-30a-5p,hsa-miR-101-3p,hsa-miR-199a-5p,hsa-miR-187-3p,hsa-miR-212-3p,hsa-miR-130a-3p,hsa-miR-132-3p,hsa-miR-138-5p,hsa-miR-141-3p,hsa-miR-142-5p,hsa-miR-153-3p,hsa-miR-29c-3p,hsa-miR-200a-3p,hsa-miR-363-3p,hsa-miR-338-3p,hsa-miR-409-5p,hsa-miR-409-3p,hsa-miR-494-3p,hsa-miR-299-5p,hsa-miR-455-5p,hsa-miR-487b-3p,hsa-miR-20a-3p,hsa-miR-21-3p,hsa-miR-30d-3p,hsa-miR-183-3p,hsa-miR…
Inflammation	1.3e-06	2e-05	4.86609	hsa-miR-17-3p,hsa-miR-19b-3p,hsa-miR-101-3p,hsa-miR-182-5p,hsa-miR-183-5p,hsa-miR-212-3p,hsa-miR-23b-3p,hsa-miR-132-3p,hsa-miR-452-5p,hsa-miR-181d-5p,hsa-miR-20a-3p,hsa-miR-21-3p,hsa-miR-183-3p
Chronic Lymphocytic Leukemia	1.4e-06	2.1e-05	3.90075	hsa-miR-17-3p,hsa-miR-101-3p,hsa-miR-212-3p,hsa-miR-23b-3p,hsa-miR-130a-3p,hsa-miR-132-3p,hsa-miR-138-5p,hsa-miR-141-3p,hsa-miR-153-3p,hsa-miR-29c-3p,hsa-miR-200a-3p,hsa-miR-20a-3p,hsa-miR-21-3p,hsa-miR-30d-3p,hsa-miR-183-3p,hsa-miR-140-3p
Melanoma And Neural System Tumor Syndrome	1.5e-06	2.3e-05	3.47411	hsa-miR-17-3p,hsa-miR-187-3p,hsa-miR-212-3p,hsa-miR-23b-3p,hsa-miR-130a-3p,hsa-miR-132-3p,hsa-miR-141-3p,hsa-miR-29c-3p,hsa-miR-200a-3p,hsa-miR-338-3p,hsa-miR-433-3p,hsa-miR-409-3p,hsa-miR-494-3p,hsa-miR-20a-3p,hsa-miR-21-3p,hsa-miR-30d-3p,hsa-miR-183-3p,hsa-miR-140-3p
Acute Kidney Injury	1.7e-06	2.5e-05	6.50125	hsa-miR-19b-3p,hsa-miR-93-5p,hsa-miR-212-3p,hsa-miR-130a-3p,hsa-miR-132-3p,hsa-miR-141-3p,hsa-miR-494-3p,hsa-miR-299-5p,hsa-miR-20a-3p,hsa-miR-21-3p
Familiar Ovarian Carcinoma	1.7e-06	2.5e-05	2.25692	hsa-miR-19b-3p,hsa-miR-30a-5p,hsa-miR-93-5p,hsa-miR-101-3p,hsa-miR-182-5p,hsa-miR-183-5p,hsa-miR-187-3p,hsa-miR-23b-3p,hsa-miR-141-3p,hsa-miR-142-5p,hsa-miR-9-5p,hsa-miR-29c-3p,hsa-miR-30e-5p,hsa-miR-363-3p,hsa-miR-382-5p,hsa-miR-433-3p,hsa-miR-452-5p,hsa-miR-409-5p,hsa-miR-409-3p,hsa-miR-493-5p,hsa-miR-497-5p,hsa-miR-181d-5p,hsa-miR-455-5p,hsa-miR-20a-3p,hsa-miR-21-3p,hsa-miR-30d-3p,hsa-miR-183-…
Nasopharynx Cancer	1.8e-06	2.7e-05	2.30169	hsa-miR-17-3p,hsa-miR-19b-3p,hsa-miR-30a-5p,hsa-miR-101-3p,hsa-miR-199a-5p,hsa-miR-187-3p,hsa-miR-212-3p,hsa-miR-23b-3p,hsa-miR-130a-3p,hsa-miR-132-3p,hsa-miR-138-5p,hsa-miR-141-3p,hsa-miR-142-5p,hsa-miR-29c-3p,hsa-miR-200a-3p,hsa-miR-30e-5p,hsa-miR-363-3p,hsa-miR-338-3p,hsa-miR-409-3p,hsa-miR-494-3p,hsa-miR-299-5p,hsa-miR-455-5p,hsa-miR-487b-3p,hsa-miR-20a-3p,hsa-miR-21-3p,hsa-miR-30d-3p,hsa-miR…
Diabetic Nephropathy	1.8e-06	2.7e-05	3.82525	hsa-miR-17-3p,hsa-miR-19b-3p,hsa-miR-20a-5p,hsa-miR-93-5p,hsa-miR-182-5p,hsa-miR-23b-3p,hsa-miR-138-5p,hsa-miR-141-3p,hsa-miR-153-3p,hsa-miR-29c-3p,hsa-miR-200a-3p,hsa-miR-494-3p,hsa-miR-497-5p,hsa-miR-20a-3p,hsa-miR-21-3p,hsa-miR-30d-3p
Liposarcoma	2.1e-06	3.1e-05	3.57938	hsa-miR-17-3p,hsa-miR-19b-3p,hsa-miR-20a-5p,hsa-miR-30a-5p,hsa-miR-32-5p,hsa-miR-101-3p,hsa-miR-182-5p,hsa-miR-183-5p,hsa-miR-23b-3p,hsa-miR-141-3p,hsa-miR-29c-3p,hsa-miR-30e-5p,hsa-miR-363-3p,hsa-miR-20b-5p,hsa-miR-494-3p,hsa-miR-20a-3p,hsa-miR-183-3p
T-Cell Acute Lymphoblastic Leukemia	2.3e-06	3.4e-05	4.2876	hsa-miR-17-3p,hsa-miR-19b-3p,hsa-miR-101-3p,hsa-miR-23b-3p,hsa-miR-130a-3p,hsa-miR-132-3p,hsa-miR-29c-3p,hsa-miR-363-3p,hsa-miR-20b-5p,hsa-miR-20a-3p,hsa-miR-21-3p,hsa-miR-30d-3p,hsa-miR-140-3p,hsa-miR-877-3p
Breast Cancer Luminal	2.4e-06	3.5e-05	3.215	hsa-miR-17-3p,hsa-miR-199a-5p,hsa-miR-187-3p,hsa-miR-130a-3p,hsa-miR-141-3p,hsa-miR-142-5p,hsa-miR-153-3p,hsa-miR-29c-3p,hsa-miR-200a-3p,hsa-miR-363-3p,hsa-miR-338-3p,hsa-miR-487b-3p,hsa-miR-20a-3p,hsa-miR-21-3p,hsa-miR-30d-3p,hsa-miR-183-3p,hsa-miR-140-3p,hsa-miR-342-5p,hsa-miR-877-3p
Autism Spectrum Disorder	2.6e-06	3.8e-05	3.06257	hsa-miR-17-3p,hsa-miR-32-5p,hsa-miR-93-5p,hsa-miR-182-5p,hsa-miR-203a-3p,hsa-miR-212-3p,hsa-miR-132-3p,hsa-miR-141-3p,hsa-miR-142-5p,hsa-miR-153-3p,hsa-miR-134-5p,hsa-miR-363-3p,hsa-miR-433-3p,hsa-miR-432-5p,hsa-miR-497-5p,hsa-miR-181d-5p,hsa-miR-20a-3p,hsa-miR-21-3p,hsa-miR-140-3p,hsa-miR-582-3p
Bladder Neoplasm	3.4e-06	4.9e-05	4.1504	hsa-miR-17-3p,hsa-miR-101-3p,hsa-miR-182-5p,hsa-miR-23b-3p,hsa-miR-130a-3p,hsa-miR-138-5p,hsa-miR-141-3p,hsa-miR-29c-3p,hsa-miR-200a-3p,hsa-miR-409-3p,hsa-miR-20a-3p,hsa-miR-21-3p,hsa-miR-183-3p,hsa-miR-140-3p
Allergic Rhinitis	3.9e-06	5.6e-05	8.01236	hsa-miR-17-3p,hsa-miR-19b-3p,hsa-miR-101-3p,hsa-miR-187-3p,hsa-miR-141-3p,hsa-miR-338-3p,hsa-miR-20a-3p,hsa-miR-21-3p
Down Syndrome	4.2e-06	6.1e-05	3.59342	hsa-miR-17-3p,hsa-miR-20a-5p,hsa-miR-93-5p,hsa-miR-101-3p,hsa-miR-23b-3p,hsa-miR-132-3p,hsa-miR-138-5p,hsa-miR-29c-3p,hsa-miR-363-3p,hsa-miR-494-3p,hsa-miR-20a-3p,hsa-miR-21-3p,hsa-miR-30d-3p,hsa-miR-183-3p,hsa-miR-543,hsa-miR-1247-5p
Carotid Stenosis	4.4e-06	6.2e-05	5.88209	hsa-miR-17-3p,hsa-miR-19b-3p,hsa-miR-20a-5p,hsa-miR-93-5p,hsa-miR-199a-5p,hsa-miR-23b-3p,hsa-miR-130a-3p,hsa-miR-20b-5p,hsa-miR-20a-3p,hsa-miR-151a-5p
Acute Myelogenous Leukemia	4.7e-06	6.6e-05	6.67029	hsa-miR-17-3p,hsa-miR-19b-3p,hsa-miR-187-3p,hsa-miR-132-3p,hsa-miR-141-3p,hsa-miR-153-3p,hsa-miR-21-3p,hsa-miR-183-3p,hsa-miR-140-3p
Localized Aggressive Periodontitis	7e-06	9.8e-05	24.7048	hsa-miR-182-5p,hsa-miR-183-5p,hsa-miR-203a-3p,hsa-miR-9-5p
Esophageal Cancer	7.5e-06	0.0001	1.65498	hsa-miR-17-3p,hsa-miR-19b-3p,hsa-miR-20a-5p,hsa-miR-30a-5p,hsa-miR-32-5p,hsa-miR-93-5p,hsa-miR-101-3p,hsa-miR-199a-5p,hsa-miR-182-5p,hsa-miR-203a-3p,hsa-miR-23b-3p,hsa-miR-130a-3p,hsa-miR-132-3p,hsa-miR-138-5p,hsa-miR-141-3p,hsa-miR-142-5p,hsa-miR-9-5p,hsa-miR-134-5p,hsa-miR-29c-3p,hsa-miR-200a-3p,hsa-miR-30e-5p,hsa-miR-363-3p,hsa-miR-382-5p,hsa-miR-338-3p,hsa-miR-20b-5p,hsa-miR-431-5p,hsa-miR-43…
Chronic Kidney Disease	7.7e-06	0.00011	6.29272	hsa-miR-17-3p,hsa-miR-93-5p,hsa-miR-130a-3p,hsa-miR-142-5p,hsa-miR-29c-3p,hsa-miR-200a-3p,hsa-miR-363-3p,hsa-miR-20a-3p,hsa-miR-21-3p
Asthma	7.9e-06	0.00011	3.63305	hsa-miR-19b-3p,hsa-miR-20a-5p,hsa-miR-182-5p,hsa-miR-187-3p,hsa-miR-203a-3p,hsa-miR-23b-3p,hsa-miR-130a-3p,hsa-miR-9-5p,hsa-miR-29c-3p,hsa-miR-200a-3p,hsa-miR-382-5p,hsa-miR-409-3p,hsa-miR-21-3p,hsa-miR-30d-3p,hsa-miR-183-3p
Diabetic Cardiomyopathy	9e-06	0.00012	11.1171	hsa-miR-17-3p,hsa-miR-19b-3p,hsa-miR-23b-3p,hsa-miR-141-3p,hsa-miR-21-3p,hsa-miR-30d-3p
Cervical Carcinoma	9.1e-06	0.00012	6.17619	hsa-miR-19b-3p,hsa-miR-101-3p,hsa-miR-199a-5p,hsa-miR-23b-3p,hsa-miR-433-3p,hsa-miR-409-3p,hsa-miR-455-5p,hsa-miR-20a-3p,hsa-miR-21-3p
Malignant Mesothelioma	9.6e-06	0.00013	8.64667	hsa-miR-101-3p,hsa-miR-23b-3p,hsa-miR-323a-3p,hsa-miR-20b-5p,hsa-miR-30d-3p,hsa-miR-183-3p,hsa-miR-582-3p
Testicular Germ Cell Cancer	9.7e-06	0.00013	4.08257	hsa-miR-101-3p,hsa-miR-187-3p,hsa-miR-203a-3p,hsa-miR-142-5p,hsa-miR-29c-3p,hsa-miR-200a-3p,hsa-miR-30e-5p,hsa-miR-363-3p,hsa-miR-20b-5p,hsa-miR-497-5p,hsa-miR-183-3p,hsa-miR-140-3p,hsa-miR-342-5p
Pituitary Neoplasm	1e-05	0.00014	3.04579	hsa-miR-17-3p,hsa-miR-20a-5p,hsa-miR-212-3p,hsa-miR-23b-3p,hsa-miR-132-3p,hsa-miR-141-3p,hsa-miR-200a-3p,hsa-miR-363-3p,hsa-miR-433-3p,hsa-miR-497-5p,hsa-miR-299-5p,hsa-miR-487b-3p,hsa-miR-20a-3p,hsa-miR-21-3p,hsa-miR-183-3p,hsa-miR-151a-5p,hsa-miR-582-3p,hsa-miR-654-3p
Endometriosis	1.1e-05	0.00014	4.04826	hsa-miR-17-3p,hsa-miR-20a-5p,hsa-miR-182-5p,hsa-miR-23b-3p,hsa-miR-141-3p,hsa-miR-153-3p,hsa-miR-9-5p,hsa-miR-29c-3p,hsa-miR-200a-3p,hsa-miR-20a-3p,hsa-miR-21-3p,hsa-miR-183-3p,hsa-miR-140-3p
Chronic Lymphocytic Susceptibility Of Leukemia	1.1e-05	0.00014	4.79563	hsa-miR-17-3p,hsa-miR-130a-3p,hsa-miR-132-3p,hsa-miR-141-3p,hsa-miR-29c-3p,hsa-miR-200a-3p,hsa-miR-363-3p,hsa-miR-20a-3p,hsa-miR-21-3p,hsa-miR-183-3p,hsa-miR-140-3p
Myopathy Nemaline 3	1.1e-05	0.00015	4.35966	hsa-miR-17-3p,hsa-miR-187-3p,hsa-miR-130a-3p,hsa-miR-132-3p,hsa-miR-29c-3p,hsa-miR-363-3p,hsa-miR-433-3p,hsa-miR-409-3p,hsa-miR-494-3p,hsa-miR-487b-3p,hsa-miR-20a-3p,hsa-miR-140-3p
IgA Nephropathy	1.1e-05	0.00014	6.0639	hsa-miR-203a-3p,hsa-miR-212-3p,hsa-miR-23b-3p,hsa-miR-153-3p,hsa-miR-9-5p,hsa-miR-200a-3p,hsa-miR-493-5p,hsa-miR-21-3p,hsa-miR-877-3p
Glaucoma	1.2e-05	0.00016	5.95561	hsa-miR-93-5p,hsa-miR-212-3p,hsa-miR-23b-3p,hsa-miR-29c-3p,hsa-miR-30e-5p,hsa-miR-363-3p,hsa-miR-20b-5p,hsa-miR-21-3p,hsa-miR-30d-3p
Friedreich Ataxia	1.2e-05	0.00016	8.36774	hsa-miR-212-3p,hsa-miR-130a-3p,hsa-miR-132-3p,hsa-miR-363-3p,hsa-miR-323a-3p,hsa-miR-21-3p,hsa-miR-151a-5p
Hypertension	1.4e-05	0.00018	4.68539	hsa-miR-17-3p,hsa-miR-19b-3p,hsa-miR-30a-5p,hsa-miR-182-5p,hsa-miR-212-3p,hsa-miR-132-3p,hsa-miR-9-5p,hsa-miR-455-5p,hsa-miR-20a-3p,hsa-miR-21-3p,hsa-miR-543
Oral Cancer	1.5e-05	0.0002	4.2351	hsa-miR-101-3p,hsa-miR-23b-3p,hsa-miR-138-5p,hsa-miR-141-3p,hsa-miR-153-3p,hsa-miR-200a-3p,hsa-miR-363-3p,hsa-miR-20b-5p,hsa-miR-494-3p,hsa-miR-455-5p,hsa-miR-21-3p,hsa-miR-582-3p
Neuromyelitis Optica	1.7e-05	0.00022	2.93845	hsa-miR-20a-5p,hsa-miR-30a-5p,hsa-miR-93-5p,hsa-miR-101-3p,hsa-miR-182-5p,hsa-miR-23b-3p,hsa-miR-130a-3p,hsa-miR-132-3p,hsa-miR-142-5p,hsa-miR-363-3p,hsa-miR-181d-5p,hsa-miR-20a-3p,hsa-miR-21-3p,hsa-miR-30d-3p,hsa-miR-140-3p,hsa-miR-151a-5p,hsa-miR-323b-3p,hsa-miR-5010-3p
Sepsis	1.8e-05	0.00023	3.85394	hsa-miR-17-3p,hsa-miR-19b-3p,hsa-miR-93-5p,hsa-miR-101-3p,hsa-miR-199a-5p,hsa-miR-187-3p,hsa-miR-23b-3p,hsa-miR-132-3p,hsa-miR-138-5p,hsa-miR-142-5p,hsa-miR-29c-3p,hsa-miR-21-3p,hsa-miR-342-5p
Lung Fibrosis	1.9e-05	0.00024	7.86061	hsa-miR-19b-3p,hsa-miR-212-3p,hsa-miR-153-3p,hsa-miR-29c-3p,hsa-miR-21-3p,hsa-miR-30d-3p,hsa-miR-140-3p
Mitral Valve Disease	1.9e-05	0.00024	37.0571	hsa-miR-17-3p,hsa-miR-20a-3p,hsa-miR-30d-3p
Estrogen-Receptor Negative Breast Cancer	2e-05	0.00025	2.09894	hsa-miR-17-3p,hsa-miR-19b-3p,hsa-miR-101-3p,hsa-miR-199a-5p,hsa-miR-187-3p,hsa-miR-130a-3p,hsa-miR-132-3p,hsa-miR-141-3p,hsa-miR-142-5p,hsa-miR-29c-3p,hsa-miR-200a-3p,hsa-miR-363-3p,hsa-miR-338-3p,hsa-miR-409-5p,hsa-miR-409-3p,hsa-miR-299-5p,hsa-miR-455-5p,hsa-miR-487b-3p,hsa-miR-20a-3p,hsa-miR-21-3p,hsa-miR-30d-3p,hsa-miR-183-3p,hsa-miR-140-3p,hsa-miR-342-5p,hsa-miR-582-3p,hsa-miR-654-3p,hsa-miR…
Renal Cancer	2.1e-05	0.00026	13.2347	hsa-miR-30a-5p,hsa-miR-182-5p,hsa-miR-23b-3p,hsa-miR-9-5p,hsa-miR-363-3p
Low Grade Dysplastic Nodule	2.2e-05	0.00027	6.44472	hsa-miR-17-3p,hsa-miR-30a-5p,hsa-miR-182-5p,hsa-miR-23b-3p,hsa-miR-141-3p,hsa-miR-29c-3p,hsa-miR-21-3p,hsa-miR-1307-5p
Barrett's Adenocarcinoma	2.3e-05	0.00029	3.52925	hsa-miR-32-5p,hsa-miR-203a-3p,hsa-miR-142-5p,hsa-miR-29c-3p,hsa-miR-200a-3p,hsa-miR-363-3p,hsa-miR-379-5p,hsa-miR-338-3p,hsa-miR-20b-5p,hsa-miR-409-3p,hsa-miR-497-5p,hsa-miR-455-5p,hsa-miR-21-3p,hsa-miR-543
Cardiac Hypertrophy	2.5e-05	0.00031	5.46745	hsa-miR-93-5p,hsa-miR-182-5p,hsa-miR-23b-3p,hsa-miR-130a-3p,hsa-miR-142-5p,hsa-miR-29c-3p,hsa-miR-21-3p,hsa-miR-30d-3p,hsa-miR-140-3p
COVID-19	2.6e-05	0.00032	1.59014	hsa-miR-17-3p,hsa-miR-19b-3p,hsa-miR-20a-5p,hsa-miR-30a-5p,hsa-miR-32-5p,hsa-miR-93-5p,hsa-miR-101-3p,hsa-miR-199a-5p,hsa-miR-182-5p,hsa-miR-183-5p,hsa-miR-203a-3p,hsa-miR-23b-3p,hsa-miR-130a-3p,hsa-miR-132-3p,hsa-miR-138-5p,hsa-miR-141-3p,hsa-miR-142-5p,hsa-miR-153-3p,hsa-miR-9-5p,hsa-miR-134-5p,hsa-miR-29c-3p,hsa-miR-200a-3p,hsa-miR-363-3p,hsa-miR-382-5p,hsa-miR-323a-3p,hsa-miR-431-5p,hsa-miR-4…
Sickle Cell Disease	2.7e-05	0.00033	3.2891	hsa-miR-17-3p,hsa-miR-187-3p,hsa-miR-212-3p,hsa-miR-23b-3p,hsa-miR-130a-3p,hsa-miR-132-3p,hsa-miR-141-3p,hsa-miR-29c-3p,hsa-miR-200a-3p,hsa-miR-338-3p,hsa-miR-20a-3p,hsa-miR-21-3p,hsa-miR-30d-3p,hsa-miR-183-3p,hsa-miR-140-3p
Duke A	2.8e-05	0.00034	7.41143	hsa-miR-19b-3p,hsa-miR-30a-5p,hsa-miR-182-5p,hsa-miR-183-5p,hsa-miR-497-5p,hsa-miR-21-3p,hsa-miR-183-3p
Trichosporon Asahii	2.8e-05	0.00034	7.41143	hsa-miR-23b-3p,hsa-miR-134-5p,hsa-miR-379-5p,hsa-miR-323a-3p,hsa-miR-409-3p,hsa-miR-494-3p,hsa-miR-487b-3p
Serous Ovarian Cancer	2.9e-05	0.00034	9.26429	hsa-miR-23b-3p,hsa-miR-130a-3p,hsa-miR-141-3p,hsa-miR-200a-3p,hsa-miR-20a-3p,hsa-miR-21-3p
Hepatitis B	2.9e-05	0.00035	5.37926	hsa-miR-17-3p,hsa-miR-32-5p,hsa-miR-23b-3p,hsa-miR-132-3p,hsa-miR-138-5p,hsa-miR-141-3p,hsa-miR-200a-3p,hsa-miR-338-3p,hsa-miR-323b-3p
Crohn's Disease	3.1e-05	0.00037	4.75092	hsa-miR-19b-3p,hsa-miR-101-3p,hsa-miR-199a-5p,hsa-miR-182-5p,hsa-miR-212-3p,hsa-miR-130a-3p,hsa-miR-141-3p,hsa-miR-29c-3p,hsa-miR-379-5p,hsa-miR-21-3p
Lung Injury	3.7e-05	0.00043	8.89371	hsa-miR-19b-3p,hsa-miR-20a-5p,hsa-miR-93-5p,hsa-miR-183-5p,hsa-miR-132-3p,hsa-miR-20a-3p
Zika Virus Infection	3.7e-05	0.00043	8.89371	hsa-miR-101-3p,hsa-miR-203a-3p,hsa-miR-141-3p,hsa-miR-142-5p,hsa-miR-9-5p,hsa-miR-431-5p
Uterine Fibroid	3.7e-05	0.00043	8.89371	hsa-miR-212-3p,hsa-miR-23b-3p,hsa-miR-29c-3p,hsa-miR-493-5p,hsa-miR-21-3p,hsa-miR-582-3p
Basal-Like Breast Cancer	3.8e-05	0.00044	3.19458	hsa-miR-17-3p,hsa-miR-19b-3p,hsa-miR-187-3p,hsa-miR-130a-3p,hsa-miR-141-3p,hsa-miR-142-5p,hsa-miR-363-3p,hsa-miR-455-5p,hsa-miR-20a-3p,hsa-miR-21-3p,hsa-miR-30d-3p,hsa-miR-183-3p,hsa-miR-140-3p,hsa-miR-342-5p,hsa-miR-877-3p
Arthritis	3.8e-05	0.00044	5.21116	hsa-miR-32-5p,hsa-miR-182-5p,hsa-miR-138-5p,hsa-miR-9-5p,hsa-miR-409-5p,hsa-miR-181d-5p,hsa-miR-487b-3p,hsa-miR-140-3p,hsa-miR-323b-3p
Schizophrenia	3.9e-05	0.00045	4.20236	hsa-miR-17-3p,hsa-miR-19b-3p,hsa-miR-30a-5p,hsa-miR-203a-3p,hsa-miR-212-3p,hsa-miR-132-3p,hsa-miR-138-5p,hsa-miR-29c-3p,hsa-miR-338-3p,hsa-miR-30d-3p,hsa-miR-183-3p
Glioblastoma Multiforme Somatic	3.9e-05	0.00045	4.20236	hsa-miR-17-3p,hsa-miR-187-3p,hsa-miR-23b-3p,hsa-miR-130a-3p,hsa-miR-132-3p,hsa-miR-29c-3p,hsa-miR-338-3p,hsa-miR-21-3p,hsa-miR-30d-3p,hsa-miR-183-3p,hsa-miR-140-3p
Sleep Deprivation	4.2e-05	0.00047	7.01081	hsa-miR-30a-5p,hsa-miR-23b-3p,hsa-miR-132-3p,hsa-miR-138-5p,hsa-miR-30e-5p,hsa-miR-487b-3p,hsa-miR-30d-3p
Oropharyngeal Squamous Cell Carcinoma	4.2e-05	0.00047	7.01081	hsa-miR-93-5p,hsa-miR-182-5p,hsa-miR-203a-3p,hsa-miR-363-3p,hsa-miR-20b-5p,hsa-miR-494-3p,hsa-miR-455-5p
Endometrial Neoplasm	4.7e-05	0.00054	5.81289	hsa-miR-101-3p,hsa-miR-183-5p,hsa-miR-141-3p,hsa-miR-142-5p,hsa-miR-29c-3p,hsa-miR-200a-3p,hsa-miR-21-3p,hsa-miR-183-3p
Astrocytoma	4.8e-05	0.00054	2.97947	hsa-miR-19b-3p,hsa-miR-20a-5p,hsa-miR-101-3p,hsa-miR-183-5p,hsa-miR-187-3p,hsa-miR-130a-3p,hsa-miR-138-5p,hsa-miR-141-3p,hsa-miR-29c-3p,hsa-miR-363-3p,hsa-miR-409-3p,hsa-miR-299-5p,hsa-miR-487b-3p,hsa-miR-20a-3p,hsa-miR-21-3p,hsa-miR-183-3p
Ischemia-Reperfusion Injury	4.9e-05	0.00055	5.05325	hsa-miR-17-3p,hsa-miR-183-5p,hsa-miR-187-3p,hsa-miR-29c-3p,hsa-miR-20b-5p,hsa-miR-494-3p,hsa-miR-20a-3p,hsa-miR-21-3p,hsa-miR-140-3p
Myasthenia Gravis	5e-05	0.00056	3.51637	hsa-miR-17-3p,hsa-miR-20a-5p,hsa-miR-142-5p,hsa-miR-29c-3p,hsa-miR-30e-5p,hsa-miR-363-3p,hsa-miR-338-3p,hsa-miR-20b-5p,hsa-miR-494-3p,hsa-miR-20a-3p,hsa-miR-21-3p,hsa-miR-183-3p,hsa-miR-140-3p
Intrahepatic Cholangiocarcinoma	5.1e-05	0.00057	3.76852	hsa-miR-19b-3p,hsa-miR-101-3p,hsa-miR-183-5p,hsa-miR-212-3p,hsa-miR-23b-3p,hsa-miR-141-3p,hsa-miR-142-5p,hsa-miR-200a-3p,hsa-miR-30e-5p,hsa-miR-338-3p,hsa-miR-21-3p,hsa-miR-183-3p
Cardiomegaly	5.5e-05	0.00061	5.7011	hsa-miR-17-3p,hsa-miR-19b-3p,hsa-miR-30a-5p,hsa-miR-23b-3p,hsa-miR-29c-3p,hsa-miR-21-3p,hsa-miR-30d-3p,hsa-miR-140-3p
Primary Biliary Cirrhosis	5.9e-05	0.00065	8.23492	hsa-miR-17-3p,hsa-miR-212-3p,hsa-miR-494-3p,hsa-miR-299-5p,hsa-miR-20a-3p,hsa-miR-30d-3p
Adult Acute Myeloid Leukemia	5.9e-05	0.00065	8.23492	hsa-miR-30a-5p,hsa-miR-199a-5p,hsa-miR-130a-3p,hsa-miR-363-3p,hsa-miR-20b-5p,hsa-miR-151a-5p
Neonatal Sepsis	6e-05	0.00065	6.65128	hsa-miR-20a-5p,hsa-miR-93-5p,hsa-miR-23b-3p,hsa-miR-141-3p,hsa-miR-20b-5p,hsa-miR-431-5p,hsa-miR-409-5p
Nervous System Disease	6e-05	0.00065	10.8992	hsa-miR-132-3p,hsa-miR-138-5p,hsa-miR-338-3p,hsa-miR-487b-3p,hsa-miR-21-3p
Coronary Heart Disease	6.3e-05	0.00068	5.59353	hsa-miR-30a-5p,hsa-miR-101-3p,hsa-miR-187-3p,hsa-miR-130a-3p,hsa-miR-29c-3p,hsa-miR-20b-5p,hsa-miR-409-3p,hsa-miR-21-3p
Epithelial Ovarian Cancer	6.9e-05	0.00075	3.95756	hsa-miR-101-3p,hsa-miR-199a-5p,hsa-miR-23b-3p,hsa-miR-130a-3p,hsa-miR-141-3p,hsa-miR-200a-3p,hsa-miR-431-5p,hsa-miR-433-3p,hsa-miR-21-3p,hsa-miR-183-3p,hsa-miR-140-3p
Fatty Liver Disease	7e-05	0.00075	4.83354	hsa-miR-17-3p,hsa-miR-187-3p,hsa-miR-130a-3p,hsa-miR-132-3p,hsa-miR-29c-3p,hsa-miR-200a-3p,hsa-miR-20a-3p,hsa-miR-21-3p,hsa-miR-183-3p
Pre-Eclampsia	7.3e-05	0.00079	2.46227	hsa-miR-17-3p,hsa-miR-183-5p,hsa-miR-203a-3p,hsa-miR-212-3p,hsa-miR-130a-3p,hsa-miR-138-5p,hsa-miR-141-3p,hsa-miR-153-3p,hsa-miR-9-5p,hsa-miR-134-5p,hsa-miR-363-3p,hsa-miR-494-3p,hsa-miR-497-5p,hsa-miR-20a-3p,hsa-miR-21-3p,hsa-miR-183-3p,hsa-miR-140-3p,hsa-miR-582-3p,hsa-miR-5010-3p,hsa-miR-1307-5p
Aging	7.9e-05	0.00084	4.76449	hsa-miR-17-3p,hsa-miR-19b-3p,hsa-miR-199a-5p,hsa-miR-187-3p,hsa-miR-130a-3p,hsa-miR-409-5p,hsa-miR-409-3p,hsa-miR-494-3p,hsa-miR-21-3p
Hepatitis C Virus Infection	8.1e-05	0.00086	4.25944	hsa-miR-17-3p,hsa-miR-20a-5p,hsa-miR-101-3p,hsa-miR-23b-3p,hsa-miR-130a-3p,hsa-miR-29c-3p,hsa-miR-200a-3p,hsa-miR-20a-3p,hsa-miR-21-3p,hsa-miR-30d-3p
Primary Central Nervous System Lymphoma	9.1e-05	0.00095	7.667	hsa-miR-17-3p,hsa-miR-19b-3p,hsa-miR-101-3p,hsa-miR-29c-3p,hsa-miR-20a-3p,hsa-miR-21-3p
Uterine Leiomyoma	9.1e-05	0.00095	7.667	hsa-miR-199a-5p,hsa-miR-212-3p,hsa-miR-23b-3p,hsa-miR-29c-3p,hsa-miR-21-3p,hsa-miR-582-3p
Bladder Carcinoma	9.5e-05	0.00099	5.29388	hsa-miR-17-3p,hsa-miR-101-3p,hsa-miR-130a-3p,hsa-miR-138-5p,hsa-miR-29c-3p,hsa-miR-487b-3p,hsa-miR-20a-3p,hsa-miR-21-3p
Myasthenia Gravis Autoimmune Experimental	9.8e-05	0.001	3.52925	hsa-miR-17-3p,hsa-miR-19b-3p,hsa-miR-142-5p,hsa-miR-29c-3p,hsa-miR-30e-5p,hsa-miR-363-3p,hsa-miR-338-3p,hsa-miR-494-3p,hsa-miR-20a-3p,hsa-miR-21-3p,hsa-miR-183-3p,hsa-miR-140-3p
Kidney Neoplasm	0.00011	0.0011	7.41143	hsa-miR-23b-3p,hsa-miR-138-5p,hsa-miR-141-3p,hsa-miR-200a-3p,hsa-miR-21-3p,hsa-miR-183-3p
Esophageal Neoplasm	0.00011	0.0011	3.77434	hsa-miR-23b-3p,hsa-miR-130a-3p,hsa-miR-132-3p,hsa-miR-141-3p,hsa-miR-29c-3p,hsa-miR-200a-3p,hsa-miR-338-3p,hsa-miR-20a-3p,hsa-miR-21-3p,hsa-miR-183-3p,hsa-miR-543
Diabetic Kidney Disease	0.00011	0.0011	7.41143	hsa-miR-101-3p,hsa-miR-23b-3p,hsa-miR-141-3p,hsa-miR-200a-3p,hsa-miR-455-5p,hsa-miR-20a-3p
Ischemic Disease	0.00011	0.0011	9.75188	hsa-miR-212-3p,hsa-miR-132-3p,hsa-miR-494-3p,hsa-miR-487b-3p,hsa-miR-21-3p
Nemaline Myopathy	0.00012	0.0012	4.50695	hsa-miR-130a-3p,hsa-miR-132-3p,hsa-miR-29c-3p,hsa-miR-409-3p,hsa-miR-494-3p,hsa-miR-299-5p,hsa-miR-487b-3p,hsa-miR-20a-3p,hsa-miR-140-3p
Colon Neoplasm	0.00012	0.0012	3.23317	hsa-miR-17-3p,hsa-miR-101-3p,hsa-miR-23b-3p,hsa-miR-130a-3p,hsa-miR-132-3p,hsa-miR-138-5p,hsa-miR-141-3p,hsa-miR-142-5p,hsa-miR-200a-3p,hsa-miR-363-3p,hsa-miR-20a-3p,hsa-miR-21-3p,hsa-miR-140-3p
Pulmonary Hypertension	0.00012	0.0012	5.11133	hsa-miR-17-3p,hsa-miR-20a-5p,hsa-miR-23b-3p,hsa-miR-130a-3p,hsa-miR-138-5p,hsa-miR-29c-3p,hsa-miR-20a-3p,hsa-miR-21-3p
Breast Cancer Her3 Negative	0.00013	0.0013	2.06792	hsa-miR-17-3p,hsa-miR-101-3p,hsa-miR-199a-5p,hsa-miR-187-3p,hsa-miR-212-3p,hsa-miR-130a-3p,hsa-miR-132-3p,hsa-miR-141-3p,hsa-miR-142-5p,hsa-miR-200a-3p,hsa-miR-363-3p,hsa-miR-338-3p,hsa-miR-409-5p,hsa-miR-409-3p,hsa-miR-299-5p,hsa-miR-487b-3p,hsa-miR-20a-3p,hsa-miR-21-3p,hsa-miR-183-3p,hsa-miR-140-3p,hsa-miR-582-3p,hsa-miR-654-3p,hsa-miR-147b-3p,hsa-miR-877-3p,hsa-miR-543
Cushing's Disease	0.00013	0.0013	7.17235	hsa-miR-141-3p,hsa-miR-153-3p,hsa-miR-382-5p,hsa-miR-431-5p,hsa-miR-409-5p,hsa-miR-409-3p
Small Intestine Cancer	0.00013	0.0013	5.89545	hsa-miR-203a-3p,hsa-miR-29c-3p,hsa-miR-200a-3p,hsa-miR-181d-5p,hsa-miR-455-5p,hsa-miR-183-3p,hsa-miR-147b-3p
Niemann-Pick Disease Type C	0.00014	0.0014	5.0247	hsa-miR-19b-3p,hsa-miR-130a-3p,hsa-miR-29c-3p,hsa-miR-299-5p,hsa-miR-487b-3p,hsa-miR-20a-3p,hsa-miR-30d-3p,hsa-miR-140-3p
Early Onset Breast Cancer	0.00014	0.0014	9.26429	hsa-miR-20a-5p,hsa-miR-93-5p,hsa-miR-323a-3p,hsa-miR-20b-5p,hsa-miR-181d-5p
Systemic Lupus Erythematosus Susceptibility	0.00014	0.0014	9.26429	hsa-miR-17-3p,hsa-miR-141-3p,hsa-miR-409-3p,hsa-miR-494-3p,hsa-miR-21-3p
Radiographic Axial Spondyloarthropathy	0.00014	0.0014	13.4753	hsa-miR-20a-5p,hsa-miR-9-5p,hsa-miR-29c-3p,hsa-miR-497-5p
Non-Segmental Vitiligo	0.00014	0.0014	9.26429	hsa-miR-19b-3p,hsa-miR-20a-5p,hsa-miR-101-3p,hsa-miR-142-5p,hsa-miR-323a-5p
Primary Immune Thrombocytopenia	0.00014	0.0014	13.4753	hsa-miR-200a-3p,hsa-miR-363-3p,hsa-miR-494-3p,hsa-miR-543
Liver Disease	0.00015	0.0015	5.76444	hsa-miR-19b-3p,hsa-miR-20a-5p,hsa-miR-212-3p,hsa-miR-132-3p,hsa-miR-200a-3p,hsa-miR-21-3p,hsa-miR-183-3p
Gastric Carcinoma	0.00015	0.0015	5.76444	hsa-miR-17-3p,hsa-miR-199a-5p,hsa-miR-363-3p,hsa-miR-494-3p,hsa-miR-20a-3p,hsa-miR-21-3p,hsa-miR-543
Niemann-Pick Disease	0.00016	0.0015	4.94095	hsa-miR-19b-3p,hsa-miR-130a-3p,hsa-miR-29c-3p,hsa-miR-299-5p,hsa-miR-487b-3p,hsa-miR-20a-3p,hsa-miR-30d-3p,hsa-miR-140-3p
Acute Coronary Syndrome	0.00018	0.0017	4.85995	hsa-miR-17-3p,hsa-miR-19b-3p,hsa-miR-130a-3p,hsa-miR-142-5p,hsa-miR-200a-3p,hsa-miR-363-3p,hsa-miR-20b-5p,hsa-miR-21-3p
Kidney Injury	0.00018	0.0017	8.82313	hsa-miR-182-5p,hsa-miR-382-5p,hsa-miR-494-3p,hsa-miR-20a-3p,hsa-miR-21-3p
Lymphosarcoma	0.00018	0.0017	22.2343	hsa-miR-17-3p,hsa-miR-19b-3p,hsa-miR-20a-3p
Malignant Lymphoma	0.00018	0.0017	22.2343	hsa-miR-17-3p,hsa-miR-19b-3p,hsa-miR-20a-3p
Toxoplasmosis	0.00018	0.0017	22.2343	hsa-miR-17-3p,hsa-miR-132-3p,hsa-miR-20a-3p
Medullary Thyroid Cancer	0.00018	0.0017	22.2343	hsa-miR-30a-5p,hsa-miR-183-5p,hsa-miR-183-3p
Hepatocarcinoma	0.00018	0.0017	22.2343	hsa-miR-182-5p,hsa-miR-338-3p,hsa-miR-21-3p
Ovarian Epithelial Cancer	0.0002	0.0019	5.51915	hsa-miR-101-3p,hsa-miR-130a-3p,hsa-miR-141-3p,hsa-miR-200a-3p,hsa-miR-494-3p,hsa-miR-21-3p,hsa-miR-140-3p
Gallbladder Carcinoma	0.0002	0.0019	5.51915	hsa-miR-138-5p,hsa-miR-142-5p,hsa-miR-29c-3p,hsa-miR-200a-3p,hsa-miR-338-3p,hsa-miR-20b-5p,hsa-miR-20a-3p
Allergy	0.0002	0.0019	12.3524	hsa-miR-17-3p,hsa-miR-29c-3p,hsa-miR-21-3p,hsa-miR-151a-5p
Chordoma	0.00022	0.002	3.24588	hsa-miR-17-3p,hsa-miR-20a-5p,hsa-miR-93-5p,hsa-miR-23b-3p,hsa-miR-132-3p,hsa-miR-382-5p,hsa-miR-497-5p,hsa-miR-20a-3p,hsa-miR-30d-3p,hsa-miR-140-3p,hsa-miR-151a-5p,hsa-miR-877-3p
Solid-Pseudopapillary Neoplasm Of Pancrea	0.00022	0.0021	2.51989	hsa-miR-101-3p,hsa-miR-199a-5p,hsa-miR-187-3p,hsa-miR-23b-3p,hsa-miR-141-3p,hsa-miR-153-3p,hsa-miR-29c-3p,hsa-miR-200a-3p,hsa-miR-338-3p,hsa-miR-299-5p,hsa-miR-455-5p,hsa-miR-20a-3p,hsa-miR-21-3p,hsa-miR-183-3p,hsa-miR-140-3p,hsa-miR-582-3p,hsa-miR-654-3p
Mantle Cell Lymphoma	0.00023	0.0021	6.5395	hsa-miR-17-3p,hsa-miR-19b-3p,hsa-miR-132-3p,hsa-miR-142-5p,hsa-miR-29c-3p,hsa-miR-20a-3p
Kidney Cancer	0.00023	0.0021	4.16893	hsa-miR-17-3p,hsa-miR-19b-3p,hsa-miR-101-3p,hsa-miR-23b-3p,hsa-miR-141-3p,hsa-miR-29c-3p,hsa-miR-20a-3p,hsa-miR-21-3p,hsa-miR-183-3p
Periimplantitis	0.00023	0.0021	6.5395	hsa-miR-23b-3p,hsa-miR-9-5p,hsa-miR-363-3p,hsa-miR-338-3p,hsa-miR-20b-5p,hsa-miR-21-3p
Myelofibrosis Idiopathic	0.00023	0.0021	5.40417	hsa-miR-17-3p,hsa-miR-187-3p,hsa-miR-23b-3p,hsa-miR-130a-3p,hsa-miR-200a-3p,hsa-miR-338-3p,hsa-miR-183-3p
Fragile X Syndrome	0.00023	0.0021	5.40417	hsa-miR-19b-3p,hsa-miR-182-5p,hsa-miR-212-3p,hsa-miR-132-3p,hsa-miR-138-5p,hsa-miR-21-3p,hsa-miR-140-3p
Salivary Gland Cancer	0.00023	0.0021	8.42208	hsa-miR-23b-3p,hsa-miR-29c-3p,hsa-miR-409-3p,hsa-miR-21-3p,hsa-miR-140-3p
Laryngeal Cancer	0.00024	0.0022	3.74315	hsa-miR-17-3p,hsa-miR-93-5p,hsa-miR-199a-5p,hsa-miR-130a-3p,hsa-miR-141-3p,hsa-miR-29c-3p,hsa-miR-200a-3p,hsa-miR-494-3p,hsa-miR-21-3p,hsa-miR-140-3p
Dilated Cardiomyopathy	0.00025	0.0023	3.19918	hsa-miR-17-3p,hsa-miR-212-3p,hsa-miR-23b-3p,hsa-miR-130a-3p,hsa-miR-132-3p,hsa-miR-29c-3p,hsa-miR-363-3p,hsa-miR-338-3p,hsa-miR-494-3p,hsa-miR-20a-3p,hsa-miR-21-3p,hsa-miR-140-3p
Periodontitis	0.00026	0.0023	3.42545	hsa-miR-17-3p,hsa-miR-19b-3p,hsa-miR-199a-5p,hsa-miR-130a-3p,hsa-miR-141-3p,hsa-miR-142-5p,hsa-miR-153-3p,hsa-miR-9-5p,hsa-miR-21-3p,hsa-miR-183-3p,hsa-miR-543
Moyamoya Disease	0.00027	0.0024	3.70571	hsa-miR-19b-3p,hsa-miR-101-3p,hsa-miR-187-3p,hsa-miR-130a-3p,hsa-miR-29c-3p,hsa-miR-338-3p,hsa-miR-20a-3p,hsa-miR-21-3p,hsa-miR-140-3p,hsa-miR-877-3p
Autistic Disorder	0.00027	0.0024	6.35265	hsa-miR-212-3p,hsa-miR-23b-3p,hsa-miR-132-3p,hsa-miR-363-3p,hsa-miR-21-3p,hsa-miR-140-3p
Spinal Cord Injury	0.00028	0.0025	4.56088	hsa-miR-130a-3p,hsa-miR-138-5p,hsa-miR-142-5p,hsa-miR-382-5p,hsa-miR-338-3p,hsa-miR-494-3p,hsa-miR-21-3p,hsa-miR-140-3p
Polycystic Ovary Syndrome	0.00028	0.0025	2.81957	hsa-miR-19b-3p,hsa-miR-101-3p,hsa-miR-199a-5p,hsa-miR-203a-3p,hsa-miR-23b-3p,hsa-miR-132-3p,hsa-miR-141-3p,hsa-miR-29c-3p,hsa-miR-200a-3p,hsa-miR-382-5p,hsa-miR-20b-5p,hsa-miR-21-3p,hsa-miR-140-3p,hsa-miR-1307-5p
Hereditary Hemorrhagic Telangiectasia	0.00029	0.0025	11.4022	hsa-miR-183-5p,hsa-miR-9-5p,hsa-miR-29c-3p,hsa-miR-654-3p
Myelogenous Leukemia	0.00029	0.0025	8.0559	hsa-miR-212-3p,hsa-miR-132-3p,hsa-miR-21-3p,hsa-miR-183-3p,hsa-miR-140-3p
Gait Ataxia	0.00029	0.0025	8.0559	hsa-miR-212-3p,hsa-miR-130a-3p,hsa-miR-132-3p,hsa-miR-363-3p,hsa-miR-21-3p
Lewy Body Dementia	0.00029	0.0025	11.4022	hsa-miR-212-3p,hsa-miR-433-3p,hsa-miR-455-5p,hsa-miR-21-3p
Papillary Thyroid Carcinoma	0.0003	0.0026	2.80432	hsa-miR-101-3p,hsa-miR-199a-5p,hsa-miR-182-5p,hsa-miR-187-3p,hsa-miR-138-5p,hsa-miR-29c-3p,hsa-miR-200a-3p,hsa-miR-363-3p,hsa-miR-431-5p,hsa-miR-409-3p,hsa-miR-432-5p,hsa-miR-21-3p,hsa-miR-30d-3p,hsa-miR-183-3p
Early Hepatocellular Carcinoma	0.00031	0.0027	4.49177	hsa-miR-17-3p,hsa-miR-20a-5p,hsa-miR-93-5p,hsa-miR-101-3p,hsa-miR-23b-3p,hsa-miR-200a-3p,hsa-miR-21-3p,hsa-miR-140-3p
Gastric Cancer	0.00033	0.0029	1.33649	hsa-miR-17-3p,hsa-miR-19b-3p,hsa-miR-20a-5p,hsa-miR-30a-5p,hsa-miR-93-5p,hsa-miR-101-3p,hsa-miR-199a-5p,hsa-miR-182-5p,hsa-miR-187-3p,hsa-miR-203a-3p,hsa-miR-212-3p,hsa-miR-23b-3p,hsa-miR-130a-3p,hsa-miR-132-3p,hsa-miR-138-5p,hsa-miR-141-3p,hsa-miR-142-5p,hsa-miR-153-3p,hsa-miR-9-5p,hsa-miR-134-5p,hsa-miR-29c-3p,hsa-miR-200a-3p,hsa-miR-30e-5p,hsa-miR-363-3p,hsa-miR-379-5p,hsa-miR-323a-3p,hsa-miR-…
Esophageal Adenocarcinoma	0.00034	0.0029	4.42473	hsa-miR-17-3p,hsa-miR-30a-5p,hsa-miR-93-5p,hsa-miR-187-3p,hsa-miR-203a-3p,hsa-miR-200a-3p,hsa-miR-382-5p,hsa-miR-21-3p
Immune Thrombocytopenia	0.00035	0.003	7.72024	hsa-miR-199a-5p,hsa-miR-182-5p,hsa-miR-142-5p,hsa-miR-363-3p,hsa-miR-382-5p
Muscular Disease	0.00035	0.003	7.72024	hsa-miR-17-3p,hsa-miR-130a-3p,hsa-miR-132-3p,hsa-miR-20a-3p,hsa-miR-140-3p
Perlman Syndrome	0.00036	0.003	18.5286	hsa-miR-17-3p,hsa-miR-20a-3p,hsa-miR-21-3p
Autoimmune Hepatitis	0.00036	0.003	18.5286	hsa-miR-101-3p,hsa-miR-431-5p,hsa-miR-21-3p
Renal Carcinoma	0.00036	0.003	18.5286	hsa-miR-138-5p,hsa-miR-433-3p,hsa-miR-21-3p
Psoriasis	0.00037	0.0031	2.74497	hsa-miR-17-3p,hsa-miR-30a-5p,hsa-miR-182-5p,hsa-miR-203a-3p,hsa-miR-130a-3p,hsa-miR-138-5p,hsa-miR-141-3p,hsa-miR-200a-3p,hsa-miR-30e-5p,hsa-miR-363-3p,hsa-miR-299-5p,hsa-miR-20a-3p,hsa-miR-21-3p,hsa-miR-1247-5p
Laryngeal Squamous Cell Carcinoma	0.00039	0.0033	3.87807	hsa-miR-32-5p,hsa-miR-101-3p,hsa-miR-212-3p,hsa-miR-138-5p,hsa-miR-153-3p,hsa-miR-20b-5p,hsa-miR-493-5p,hsa-miR-497-5p,hsa-miR-21-3p
Pterygium	0.00039	0.0033	4.98846	hsa-miR-30a-5p,hsa-miR-183-5p,hsa-miR-138-5p,hsa-miR-141-3p,hsa-miR-200a-3p,hsa-miR-363-3p,hsa-miR-299-5p
Reperfusion Injury	0.0004	0.0033	10.5878	hsa-miR-187-3p,hsa-miR-494-3p,hsa-miR-20a-3p,hsa-miR-21-3p
Pancreatic Carcinoma	0.00043	0.0036	7.41143	hsa-miR-20a-5p,hsa-miR-132-3p,hsa-miR-409-3p,hsa-miR-432-5p,hsa-miR-21-3p
Neuroendocrine Neoplasm	0.00044	0.0036	4.89434	hsa-miR-199a-5p,hsa-miR-130a-3p,hsa-miR-138-5p,hsa-miR-153-3p,hsa-miR-455-5p,hsa-miR-21-3p,hsa-miR-183-3p
Syndrome	0.00044	0.0036	4.89434	hsa-miR-17-3p,hsa-miR-23b-3p,hsa-miR-141-3p,hsa-miR-200a-3p,hsa-miR-21-3p,hsa-miR-183-3p,hsa-miR-140-3p
B-Cell Chronic Lymphocytic Leukemia	0.0005	0.0041	4.8037	hsa-miR-17-3p,hsa-miR-101-3p,hsa-miR-130a-3p,hsa-miR-153-3p,hsa-miR-29c-3p,hsa-miR-20a-3p,hsa-miR-21-3p
Anaphylaxis	0.0005	0.0041	5.7011	hsa-miR-29c-3p,hsa-miR-431-5p,hsa-miR-433-3p,hsa-miR-452-5p,hsa-miR-487b-3p,hsa-miR-21-3p
Brain Stem Neoplasm	0.00052	0.0043	7.12637	hsa-miR-130a-3p,hsa-miR-29c-3p,hsa-miR-363-3p,hsa-miR-20a-3p,hsa-miR-140-3p
Lewy Body Disease	0.00053	0.0043	9.8819	hsa-miR-212-3p,hsa-miR-433-3p,hsa-miR-455-5p,hsa-miR-21-3p
Bipolar Disorder	0.00056	0.0045	4.71636	hsa-miR-19b-3p,hsa-miR-132-3p,hsa-miR-138-5p,hsa-miR-9-5p,hsa-miR-363-3p,hsa-miR-382-5p,hsa-miR-487b-3p
Bladder Pain Syndrome	0.00058	0.0047	5.55857	hsa-miR-32-5p,hsa-miR-141-3p,hsa-miR-29c-3p,hsa-miR-20b-5p,hsa-miR-409-3p,hsa-miR-1307-5p
Congenital Diaphragmatic Hernia	0.00061	0.0048	15.8816	hsa-miR-17-3p,hsa-miR-19b-3p,hsa-miR-20a-3p
Fibrous Dysplasia	0.00061	0.0048	15.8816	hsa-miR-93-5p,hsa-miR-182-5p,hsa-miR-363-3p
Intrauterine Infection Preterm Labor	0.00061	0.0048	15.8816	hsa-miR-182-5p,hsa-miR-183-5p,hsa-miR-495-5p
Ehrlich Tumor Carcinoma	0.00061	0.0048	15.8816	hsa-miR-141-3p,hsa-miR-200a-3p,hsa-miR-183-3p
Learned Helplessness	0.00061	0.0048	15.8816	hsa-miR-141-3p,hsa-miR-200a-3p,hsa-miR-183-3p
In-Stent Restenosis	0.00061	0.0048	15.8816	hsa-miR-23b-3p,hsa-miR-142-5p,hsa-miR-21-3p
Acute T Cell Leukemia	0.00062	0.0049	3.33848	hsa-miR-20a-5p,hsa-miR-93-5p,hsa-miR-23b-3p,hsa-miR-130a-3p,hsa-miR-132-3p,hsa-miR-30e-5p,hsa-miR-363-3p,hsa-miR-20b-5p,hsa-miR-432-5p,hsa-miR-181d-5p
Autosomal Recessive Limb-Girdle Muscular Dystrophy Type 2A	0.00062	0.0049	4.06106	hsa-miR-17-3p,hsa-miR-130a-3p,hsa-miR-132-3p,hsa-miR-299-5p,hsa-miR-487b-3p,hsa-miR-20a-3p,hsa-miR-21-3p,hsa-miR-140-3p
Distal Muscular Dystrophy	0.00062	0.0049	4.63214	hsa-miR-130a-3p,hsa-miR-132-3p,hsa-miR-409-3p,hsa-miR-299-5p,hsa-miR-487b-3p,hsa-miR-21-3p,hsa-miR-140-3p
Endocrine Gland Neoplasm	0.00063	0.0049	6.86243	hsa-miR-101-3p,hsa-miR-141-3p,hsa-miR-200a-3p,hsa-miR-21-3p,hsa-miR-183-3p
Lung Carcinoma	0.00063	0.0049	6.86243	hsa-miR-19b-3p,hsa-miR-23b-3p,hsa-miR-409-5p,hsa-miR-409-3p,hsa-miR-21-3p
Colon Cancer	0.00064	0.005	1.28875	hsa-miR-17-3p,hsa-miR-19b-3p,hsa-miR-20a-5p,hsa-miR-30a-5p,hsa-miR-93-5p,hsa-miR-101-3p,hsa-miR-199a-5p,hsa-miR-182-5p,hsa-miR-183-5p,hsa-miR-187-3p,hsa-miR-203a-3p,hsa-miR-212-3p,hsa-miR-23b-3p,hsa-miR-130a-3p,hsa-miR-132-3p,hsa-miR-138-5p,hsa-miR-141-3p,hsa-miR-142-5p,hsa-miR-153-3p,hsa-miR-9-5p,hsa-miR-134-5p,hsa-miR-29c-3p,hsa-miR-200a-3p,hsa-miR-30e-5p,hsa-miR-363-3p,hsa-miR-379-5p,hsa-miR-3…
Chondrosarcoma	0.00066	0.0051	5.423	hsa-miR-23b-3p,hsa-miR-138-5p,hsa-miR-141-3p,hsa-miR-494-3p,hsa-miR-20a-3p,hsa-miR-342-5p
Tuberculosis	0.00067	0.0052	3.30867	hsa-miR-17-3p,hsa-miR-182-5p,hsa-miR-142-5p,hsa-miR-20b-5p,hsa-miR-409-5p,hsa-miR-20a-3p,hsa-miR-21-3p,hsa-miR-183-3p,hsa-miR-654-3p,hsa-miR-147b-3p
Encephalopathy	0.00069	0.0053	9.26429	hsa-miR-30a-5p,hsa-miR-132-3p,hsa-miR-494-3p,hsa-miR-30d-3p
Mycobacterium Tuberculosis Infection	0.00069	0.0053	9.26429	hsa-miR-101-3p,hsa-miR-132-3p,hsa-miR-21-3p,hsa-miR-140-3p
Periodontal Disease	0.00069	0.0053	9.26429	hsa-miR-132-3p,hsa-miR-138-5p,hsa-miR-20a-3p,hsa-miR-21-3p
Ulcerative Colitis	0.00071	0.0054	3.58618	hsa-miR-182-5p,hsa-miR-183-5p,hsa-miR-23b-3p,hsa-miR-141-3p,hsa-miR-142-5p,hsa-miR-433-3p,hsa-miR-21-3p,hsa-miR-183-3p,hsa-miR-140-3p
Salivary Gland Adenoid Cystic Carcinoma	0.00072	0.0054	37.0571	hsa-miR-17-3p,hsa-miR-20a-3p
Carotid Atherosclerotic Disease	0.00072	0.0054	37.0571	hsa-miR-30a-5p,hsa-miR-30d-3p
Cushing Syndrome	0.00072	0.0054	37.0571	hsa-miR-182-5p,hsa-miR-183-3p
Familial Temporal Lobe Epilepsy 3	0.00072	0.0054	37.0571	hsa-miR-212-3p,hsa-miR-132-3p
Neonatal Hypoxic-Ischemia Encephalopathy	0.00072	0.0054	37.0571	hsa-miR-130a-3p,hsa-miR-363-3p
Neuroinflammation	0.00076	0.0057	5.29388	hsa-miR-182-5p,hsa-miR-132-3p,hsa-miR-141-3p,hsa-miR-494-3p,hsa-miR-21-3p,hsa-miR-30d-3p
Basal Cell Carcinoma	0.00077	0.0058	4.47241	hsa-miR-17-3p,hsa-miR-19b-3p,hsa-miR-130a-3p,hsa-miR-29c-3p,hsa-miR-455-5p,hsa-miR-183-3p,hsa-miR-140-3p
Adrenocortical Cancer	0.00082	0.0061	3.90075	hsa-miR-101-3p,hsa-miR-199a-5p,hsa-miR-29c-3p,hsa-miR-494-3p,hsa-miR-487b-3p,hsa-miR-21-3p,hsa-miR-30d-3p,hsa-miR-877-3p
Autoimmune Disease	0.00086	0.0064	5.17076	hsa-miR-23b-3p,hsa-miR-141-3p,hsa-miR-9-5p,hsa-miR-200a-3p,hsa-miR-30e-5p,hsa-miR-21-3p
Lymphoblastoid	0.00086	0.0064	5.17076	hsa-miR-212-3p,hsa-miR-23b-3p,hsa-miR-132-3p,hsa-miR-363-3p,hsa-miR-21-3p,hsa-miR-30d-3p
Thyroid Neoplasm	0.00089	0.0065	3.85009	hsa-miR-138-5p,hsa-miR-141-3p,hsa-miR-200a-3p,hsa-miR-323a-3p,hsa-miR-20a-3p,hsa-miR-21-3p,hsa-miR-30d-3p,hsa-miR-183-3p
Hereditary Breast Carcinoma	0.00089	0.0065	8.71933	hsa-miR-141-3p,hsa-miR-29c-3p,hsa-miR-200a-3p,hsa-miR-30d-3p
Recurrent Spontaneous Abortion	0.00089	0.0065	6.38916	hsa-miR-19b-3p,hsa-miR-30a-5p,hsa-miR-187-3p,hsa-miR-494-3p,hsa-miR-21-3p
Sporadic Creutzfeldt-Jakob Disease	0.00089	0.0065	8.71933	hsa-miR-93-5p,hsa-miR-101-3p,hsa-miR-130a-3p,hsa-miR-142-5p
Brain Stem Cancer	0.00089	0.0065	6.38916	hsa-miR-130a-3p,hsa-miR-29c-3p,hsa-miR-363-3p,hsa-miR-20a-3p,hsa-miR-140-3p
Cardiac Fibrosis	0.00089	0.0065	8.71933	hsa-miR-130a-3p,hsa-miR-153-3p,hsa-miR-9-5p,hsa-miR-21-3p
Triple-Negative Breast Cancer	0.00095	0.0068	2.50628	hsa-miR-17-3p,hsa-miR-19b-3p,hsa-miR-20a-5p,hsa-miR-32-5p,hsa-miR-93-5p,hsa-miR-101-3p,hsa-miR-182-5p,hsa-miR-130a-3p,hsa-miR-9-5p,hsa-miR-200a-3p,hsa-miR-338-3p,hsa-miR-21-3p,hsa-miR-342-5p,hsa-miR-543
Myeloproliferative Disorder	0.00096	0.0068	13.8964	hsa-miR-17-3p,hsa-miR-433-3p,hsa-miR-20a-3p
Toxocariasis	0.00096	0.0068	13.8964	hsa-miR-17-3p,hsa-miR-20a-3p,hsa-miR-21-3p
Psychiatric Disorder	0.00096	0.0068	13.8964	hsa-miR-212-3p,hsa-miR-132-3p,hsa-miR-543
Malignant Pleural Effusion	0.00096	0.0068	13.8964	hsa-miR-182-5p,hsa-miR-29c-3p,hsa-miR-21-3p
Luminal Breast Cancer	0.00096	0.0068	13.8964	hsa-miR-182-5p,hsa-miR-130a-3p,hsa-miR-409-3p
Carotid Artery Stenosis	0.00096	0.0068	13.8964	hsa-miR-9-5p,hsa-miR-493-5p,hsa-miR-654-3p
Malignant Pleural Mesothelioma	0.00097	0.0069	2.39594	hsa-miR-101-3p,hsa-miR-187-3p,hsa-miR-212-3p,hsa-miR-23b-3p,hsa-miR-132-3p,hsa-miR-138-5p,hsa-miR-200a-3p,hsa-miR-363-3p,hsa-miR-323a-3p,hsa-miR-20b-5p,hsa-miR-409-5p,hsa-miR-409-3p,hsa-miR-493-5p,hsa-miR-21-3p,hsa-miR-877-3p
Mesothelioma	0.00098	0.0069	5.05325	hsa-miR-17-3p,hsa-miR-132-3p,hsa-miR-30e-5p,hsa-miR-20a-3p,hsa-miR-21-3p,hsa-miR-30d-3p
Human Immunodeficiency Virus Infection	0.00098	0.0069	5.05325	hsa-miR-17-3p,hsa-miR-101-3p,hsa-miR-132-3p,hsa-miR-20a-3p,hsa-miR-21-3p,hsa-miR-183-3p
B Cell Lymphoma Of Malt Type	0.0011	0.0078	4.94095	hsa-miR-17-3p,hsa-miR-23b-3p,hsa-miR-29c-3p,hsa-miR-494-3p,hsa-miR-20a-3p,hsa-miR-21-3p
Liver Cirrhosis	0.0011	0.0076	3.11405	hsa-miR-17-3p,hsa-miR-93-5p,hsa-miR-101-3p,hsa-miR-23b-3p,hsa-miR-29c-3p,hsa-miR-200a-3p,hsa-miR-409-3p,hsa-miR-21-3p,hsa-miR-140-3p,hsa-miR-1307-5p
Malignant Neoplasm	0.0011	0.0078	8.23492	hsa-miR-138-5p,hsa-miR-141-3p,hsa-miR-29c-3p,hsa-miR-21-3p
Neurilemmoma	0.0011	0.0078	8.23492	hsa-miR-93-5p,hsa-miR-9-5p,hsa-miR-29c-3p,hsa-miR-21-3p
Diabetic Foot Ulcer	0.0012	0.0086	4.83354	hsa-miR-20a-5p,hsa-miR-93-5p,hsa-miR-23b-3p,hsa-miR-132-3p,hsa-miR-431-5p,hsa-miR-370-5p
Non-Hodgkin Lymphoma Somatic	0.0012	0.0086	4.83354	hsa-miR-17-3p,hsa-miR-29c-3p,hsa-miR-200a-3p,hsa-miR-338-3p,hsa-miR-20a-3p,hsa-miR-21-3p
Muscular Disorder Atrophic	0.0012	0.0086	4.83354	hsa-miR-130a-3p,hsa-miR-132-3p,hsa-miR-29c-3p,hsa-miR-487b-3p,hsa-miR-21-3p,hsa-miR-140-3p
Mouth Neoplasm	0.0012	0.0086	4.83354	hsa-miR-141-3p,hsa-miR-29c-3p,hsa-miR-200a-3p,hsa-miR-494-3p,hsa-miR-21-3p,hsa-miR-140-3p
Pulmonary Artery Hypertension	0.0013	0.0088	4.11746	hsa-miR-20a-5p,hsa-miR-138-5p,hsa-miR-141-3p,hsa-miR-153-3p,hsa-miR-29c-3p,hsa-miR-21-3p,hsa-miR-140-3p
Tubulovillous Adenoma	0.0014	0.0096	4.05312	hsa-miR-17-3p,hsa-miR-23b-3p,hsa-miR-338-3p,hsa-miR-494-3p,hsa-miR-20a-3p,hsa-miR-140-3p,hsa-miR-877-3p
Psoriasis Susceptibility To	0.0014	0.0095	7.8015	hsa-miR-17-3p,hsa-miR-141-3p,hsa-miR-200a-3p,hsa-miR-20a-3p
Degenerative Shoulder Joint Disorder	0.0014	0.0096	12.3524	hsa-miR-30a-5p,hsa-miR-29c-3p,hsa-miR-140-3p
Biliary Tract Neoplasm	0.0014	0.0096	12.3524	hsa-miR-141-3p,hsa-miR-21-3p,hsa-miR-147b-3p
Familial Ovarian Cancer	0.0015	0.01	1.88717	hsa-miR-19b-3p,hsa-miR-101-3p,hsa-miR-187-3p,hsa-miR-23b-3p,hsa-miR-141-3p,hsa-miR-142-5p,hsa-miR-29c-3p,hsa-miR-200a-3p,hsa-miR-363-3p,hsa-miR-433-3p,hsa-miR-409-5p,hsa-miR-409-3p,hsa-miR-455-5p,hsa-miR-20a-3p,hsa-miR-21-3p,hsa-miR-30d-3p,hsa-miR-183-3p,hsa-miR-140-3p,hsa-miR-342-5p,hsa-miR-582-3p,hsa-miR-877-3p,hsa-miR-543
Ischemic Stroke	0.0015	0.01	3.238	hsa-miR-20a-5p,hsa-miR-93-5p,hsa-miR-199a-5p,hsa-miR-138-5p,hsa-miR-200a-3p,hsa-miR-20b-5p,hsa-miR-455-5p,hsa-miR-21-3p,hsa-miR-140-3p
Lupus Nephritis	0.0015	0.01	3.57177	hsa-miR-30a-5p,hsa-miR-142-5p,hsa-miR-433-3p,hsa-miR-494-3p,hsa-miR-21-3p,hsa-miR-30d-3p,hsa-miR-183-3p,hsa-miR-654-3p
Frontotemporal Dementia	0.0015	0.01	2.49608	hsa-miR-203a-3p,hsa-miR-212-3p,hsa-miR-132-3p,hsa-miR-9-5p,hsa-miR-200a-3p,hsa-miR-382-5p,hsa-miR-433-3p,hsa-miR-409-3p,hsa-miR-455-5p,hsa-miR-151a-5p,hsa-miR-582-3p,hsa-miR-543,hsa-miR-323b-3p
AIDS Dementia Complex	0.0016	0.011	5.61472	hsa-miR-142-5p,hsa-miR-153-3p,hsa-miR-338-3p,hsa-miR-299-5p,hsa-miR-21-3p
Interstitial Cystitis	0.0016	0.01	4.63214	hsa-miR-32-5p,hsa-miR-141-3p,hsa-miR-29c-3p,hsa-miR-20b-5p,hsa-miR-409-3p,hsa-miR-1307-5p
Pediatric Beta-Thalassemia	0.0017	0.011	7.41143	hsa-miR-20a-5p,hsa-miR-93-5p,hsa-miR-433-3p,hsa-miR-543
Endometrial Carcinoma	0.0017	0.011	3.9303	hsa-miR-101-3p,hsa-miR-23b-3p,hsa-miR-132-3p,hsa-miR-141-3p,hsa-miR-29c-3p,hsa-miR-200a-3p,hsa-miR-21-3p
Sigmoid Colon Cancer	0.0017	0.011	7.41143	hsa-miR-182-5p,hsa-miR-338-3p,hsa-miR-21-3p,hsa-miR-1247-5p
Atopic Dermatitis	0.0017	0.012	4.53761	hsa-miR-17-3p,hsa-miR-142-5p,hsa-miR-493-5p,hsa-miR-487b-3p,hsa-miR-20a-3p,hsa-miR-21-3p
Anencephaly	0.0017	0.011	7.41143	hsa-miR-212-3p,hsa-miR-132-3p,hsa-miR-138-5p,hsa-miR-21-3p
Autosomal Recessive Limb-Girdle Muscular Dystrophy Type 2B	0.0018	0.012	3.87164	hsa-miR-17-3p,hsa-miR-130a-3p,hsa-miR-132-3p,hsa-miR-487b-3p,hsa-miR-20a-3p,hsa-miR-21-3p,hsa-miR-140-3p
Muscular Dystrophy Limb-Girdle Type 2B	0.0018	0.012	3.87164	hsa-miR-17-3p,hsa-miR-130a-3p,hsa-miR-132-3p,hsa-miR-487b-3p,hsa-miR-20a-3p,hsa-miR-21-3p,hsa-miR-140-3p
Oligodendroglioma	0.0019	0.013	4.44686	hsa-miR-17-3p,hsa-miR-132-3p,hsa-miR-409-5p,hsa-miR-409-3p,hsa-miR-20a-3p,hsa-miR-21-3p
Coronary Artery Disease	0.002	0.013	2.69953	hsa-miR-17-3p,hsa-miR-19b-3p,hsa-miR-20a-5p,hsa-miR-93-5p,hsa-miR-130a-3p,hsa-miR-138-5p,hsa-miR-30e-5p,hsa-miR-493-5p,hsa-miR-497-5p,hsa-miR-21-3p,hsa-miR-543
Muscular Dystrophy Limb-Girdle Type 2A	0.002	0.013	3.81471	hsa-miR-17-3p,hsa-miR-130a-3p,hsa-miR-132-3p,hsa-miR-487b-3p,hsa-miR-20a-3p,hsa-miR-21-3p,hsa-miR-140-3p
Toxoplasma Gondii Infection	0.002	0.013	11.1171	hsa-miR-17-3p,hsa-miR-132-3p,hsa-miR-20a-3p
Endometrial Endometrioid Carcinoma	0.002	0.013	11.1171	hsa-miR-141-3p,hsa-miR-200a-3p,hsa-miR-21-3p
Cerebral Hemorrhage Traumatic	0.0021	0.013	3.36883	hsa-miR-30a-5p,hsa-miR-23b-3p,hsa-miR-130a-3p,hsa-miR-29c-3p,hsa-miR-200a-3p,hsa-miR-30e-5p,hsa-miR-382-5p,hsa-miR-151a-5p
Encephalomyelitis	0.0021	0.013	5.29388	hsa-miR-17-3p,hsa-miR-19b-3p,hsa-miR-132-3p,hsa-miR-409-3p,hsa-miR-30d-3p
Fibromyalgia	0.0021	0.013	3.36883	hsa-miR-17-3p,hsa-miR-199a-5p,hsa-miR-23b-3p,hsa-miR-130a-3p,hsa-miR-338-3p,hsa-miR-30d-3p,hsa-miR-151a-5p,hsa-miR-877-3p
Unstable Angina Pectoris	0.0021	0.013	7.0585	hsa-miR-20a-5p,hsa-miR-199a-5p,hsa-miR-138-5p,hsa-miR-9-5p
Actinic Keratosis	0.0021	0.013	7.0585	hsa-miR-93-5p,hsa-miR-183-5p,hsa-miR-363-3p,hsa-miR-140-3p
Trans-Placental Carcinogenesis	0.0021	0.013	24.7048	hsa-miR-17-3p,hsa-miR-20a-3p
Urinary Bladder Neoplasm	0.0021	0.013	3.36883	hsa-miR-17-3p,hsa-miR-212-3p,hsa-miR-141-3p,hsa-miR-29c-3p,hsa-miR-200a-3p,hsa-miR-20a-3p,hsa-miR-21-3p,hsa-miR-183-3p
Proliferative Vitreoretinopathy	0.0021	0.013	5.29388	hsa-miR-101-3p,hsa-miR-9-5p,hsa-miR-433-3p,hsa-miR-21-3p,hsa-miR-151a-5p
Myocardial Fibrosis	0.0021	0.013	24.7048	hsa-miR-20a-5p,hsa-miR-132-3p
Wound Healing	0.0021	0.013	7.0585	hsa-miR-23b-3p,hsa-miR-132-3p,hsa-miR-21-3p,hsa-miR-147b-3p
Malignant Breast Tumor	0.0021	0.013	24.7048	hsa-miR-199a-5p,hsa-miR-455-5p
Benign Pleural Effusion	0.0021	0.013	24.7048	hsa-miR-29c-3p,hsa-miR-21-3p
Alcoholic Fatty Liver Disease	0.0021	0.013	24.7048	hsa-miR-212-3p,hsa-miR-130a-3p
Renal Interstitial Fibrosis	0.0021	0.013	24.7048	hsa-miR-212-3p,hsa-miR-141-3p
Ischemic Brain Injury	0.0021	0.013	24.7048	hsa-miR-23b-3p,hsa-miR-21-3p
Primary Biliary Cholangitis	0.0021	0.013	24.7048	hsa-miR-132-3p,hsa-miR-21-3p
Duke C	0.0024	0.015	5.14683	hsa-miR-20a-5p,hsa-miR-93-5p,hsa-miR-203a-3p,hsa-miR-20a-3p,hsa-miR-30d-3p
Muscular Atrophy	0.0024	0.015	4.27582	hsa-miR-130a-3p,hsa-miR-132-3p,hsa-miR-29c-3p,hsa-miR-487b-3p,hsa-miR-21-3p,hsa-miR-140-3p
Non-Small Cell Lung Adenocarcinoma	0.0025	0.016	2.78625	hsa-miR-17-3p,hsa-miR-101-3p,hsa-miR-130a-3p,hsa-miR-132-3p,hsa-miR-141-3p,hsa-miR-200a-3p,hsa-miR-338-3p,hsa-miR-455-5p,hsa-miR-20a-3p,hsa-miR-21-3p
Acute Lymphoblastic Leukemia	0.0025	0.016	2.78625	hsa-miR-17-3p,hsa-miR-101-3p,hsa-miR-212-3p,hsa-miR-23b-3p,hsa-miR-130a-3p,hsa-miR-138-5p,hsa-miR-153-3p,hsa-miR-21-3p,hsa-miR-183-3p,hsa-miR-140-3p
Dementia	0.0025	0.015	6.73766	hsa-miR-212-3p,hsa-miR-132-3p,hsa-miR-142-5p,hsa-miR-21-3p
Allergic Asthma	0.0025	0.015	6.73766	hsa-miR-23b-3p,hsa-miR-29c-3p,hsa-miR-21-3p,hsa-miR-140-3p
High Grade Dysplastic Nodule	0.0026	0.016	4.19515	hsa-miR-20a-5p,hsa-miR-93-5p,hsa-miR-101-3p,hsa-miR-130a-3p,hsa-miR-200a-3p,hsa-miR-140-3p
Cerebral Hemorrhage	0.0027	0.016	3.25777	hsa-miR-30a-5p,hsa-miR-23b-3p,hsa-miR-130a-3p,hsa-miR-29c-3p,hsa-miR-200a-3p,hsa-miR-30e-5p,hsa-miR-382-5p,hsa-miR-151a-5p
Intracranial Hemorrhage Hypertensive	0.0027	0.016	2.76546	hsa-miR-30a-5p,hsa-miR-23b-3p,hsa-miR-130a-3p,hsa-miR-141-3p,hsa-miR-29c-3p,hsa-miR-30e-5p,hsa-miR-21-3p,hsa-miR-30d-3p,hsa-miR-151a-5p,hsa-miR-654-3p
Univentricular Heart	0.0027	0.016	10.1065	hsa-miR-17-3p,hsa-miR-101-3p,hsa-miR-29c-3p
Hemophagocytic Lymphohistiocytosis	0.0027	0.016	10.1065	hsa-miR-19b-3p,hsa-miR-101-3p,hsa-miR-21-3p
Metastatic Colorectal Cancer	0.0027	0.016	10.1065	hsa-miR-17-3p,hsa-miR-20a-5p,hsa-miR-30a-5p
Myositis	0.0028	0.017	3.60278	hsa-miR-101-3p,hsa-miR-23b-3p,hsa-miR-142-5p,hsa-miR-29c-3p,hsa-miR-30e-5p,hsa-miR-21-3p,hsa-miR-30d-3p
Central Nervous System Lymphoma	0.0029	0.018	6.44472	hsa-miR-19b-3p,hsa-miR-29c-3p,hsa-miR-20a-3p,hsa-miR-21-3p
Pancreatic Neuroendocrine Tumor	0.0029	0.017	4.11746	hsa-miR-17-3p,hsa-miR-132-3p,hsa-miR-141-3p,hsa-miR-20a-3p,hsa-miR-21-3p,hsa-miR-877-3p
Liver Injury	0.0029	0.018	6.44472	hsa-miR-200a-3p,hsa-miR-382-5p,hsa-miR-21-3p,hsa-miR-877-3p
Miyoshi Myopathy	0.0032	0.019	4.0426	hsa-miR-130a-3p,hsa-miR-132-3p,hsa-miR-409-3p,hsa-miR-487b-3p,hsa-miR-21-3p,hsa-miR-140-3p
Deep Vein Thrombosis	0.0033	0.02	3.1538	hsa-miR-19b-3p,hsa-miR-30a-5p,hsa-miR-23b-3p,hsa-miR-138-5p,hsa-miR-9-5p,hsa-miR-29c-3p,hsa-miR-30e-5p,hsa-miR-432-5p
Pneumonia	0.0034	0.02	6.17619	hsa-miR-141-3p,hsa-miR-338-3p,hsa-miR-409-3p,hsa-miR-21-3p
Lymphoblastic Leukemia	0.0034	0.02	6.17619	hsa-miR-17-3p,hsa-miR-203a-3p,hsa-miR-141-3p,hsa-miR-20a-3p
Inclusion Body Myositis	0.0035	0.021	3.45867	hsa-miR-101-3p,hsa-miR-23b-3p,hsa-miR-142-5p,hsa-miR-29c-3p,hsa-miR-30e-5p,hsa-miR-21-3p,hsa-miR-30d-3p
B-Cell Leukemia	0.0035	0.021	9.26429	hsa-miR-17-3p,hsa-miR-19b-3p,hsa-miR-20a-3p
Ehrlich Ascites Tumor	0.0035	0.021	9.26429	hsa-miR-141-3p,hsa-miR-30d-3p,hsa-miR-183-3p
Kennedy's Disease	0.004	0.023	5.92914	hsa-miR-17-3p,hsa-miR-142-5p,hsa-miR-29c-3p,hsa-miR-21-3p
Gastroesophageal Reflux Disease	0.004	0.023	5.92914	hsa-miR-29c-3p,hsa-miR-338-3p,hsa-miR-494-3p,hsa-miR-21-3p
Necrotizing Enterocolitis	0.004	0.023	5.92914	hsa-miR-203a-3p,hsa-miR-141-3p,hsa-miR-200a-3p,hsa-miR-21-3p
Gastrointestinal System Cancer	0.004	0.023	5.92914	hsa-miR-142-5p,hsa-miR-200a-3p,hsa-miR-338-3p,hsa-miR-494-3p
Feingold Syndrome	0.0042	0.024	18.5286	hsa-miR-17-3p,hsa-miR-20a-3p
Inflammatory Reaction	0.0042	0.024	18.5286	hsa-miR-19b-3p,hsa-miR-20a-3p
Ventilator-Associated Pneumonia	0.0042	0.024	18.5286	hsa-miR-30e-5p,hsa-miR-338-3p
Endometrial Hyperplasia	0.0042	0.024	18.5286	hsa-miR-141-3p,hsa-miR-200a-3p
Metastatic Castration Resistant Prostate Cancer	0.0042	0.024	18.5286	hsa-miR-93-5p,hsa-miR-141-3p
Acetaminophen Induced Liver Injury	0.0042	0.024	18.5286	hsa-miR-182-5p,hsa-miR-187-3p
Primary Lung Cancer	0.0042	0.024	18.5286	hsa-miR-21-3p,hsa-miR-183-3p
Familial Adenomatous Polyposis	0.0042	0.024	18.5286	hsa-miR-183-5p,hsa-miR-21-3p
Thyroid Hurthle Cell Carcinoma	0.0042	0.024	18.5286	hsa-miR-138-5p,hsa-miR-183-3p
Conjunctival Fibrosis	0.0042	0.024	18.5286	hsa-miR-141-3p,hsa-miR-200a-3p
Conversion Disorder	0.0042	0.024	18.5286	hsa-miR-132-3p,hsa-miR-21-3p
Functional Neurological Disorder	0.0042	0.024	18.5286	hsa-miR-132-3p,hsa-miR-21-3p
Leptomeningeal Metastasis	0.0042	0.024	18.5286	hsa-miR-21-3p,hsa-miR-342-5p
Alcoholic Chronic Pancreatitis	0.0044	0.025	8.55165	hsa-miR-182-5p,hsa-miR-212-3p,hsa-miR-338-3p
Abdominal Aortic Aneurysm	0.0045	0.026	3.76852	hsa-miR-30a-5p,hsa-miR-199a-5p,hsa-miR-23b-3p,hsa-miR-138-5p,hsa-miR-338-3p,hsa-miR-21-3p
Kidney Chromophobe	0.0045	0.025	2.99452	hsa-miR-182-5p,hsa-miR-183-5p,hsa-miR-187-3p,hsa-miR-130a-3p,hsa-miR-141-3p,hsa-miR-455-5p,hsa-miR-183-3p,hsa-miR-582-3p
Myeloma	0.0046	0.026	5.7011	hsa-miR-130a-3p,hsa-miR-20a-3p,hsa-miR-21-3p,hsa-miR-140-3p
Adult T-Cell Leukemia	0.0046	0.026	5.7011	hsa-miR-17-3p,hsa-miR-199a-5p,hsa-miR-20a-3p,hsa-miR-140-3p
Infertility	0.0046	0.026	5.7011	hsa-miR-17-3p,hsa-miR-20b-5p,hsa-miR-20a-3p,hsa-miR-543
Epstein-Barr Virus Infection	0.0048	0.027	2.96457	hsa-miR-132-3p,hsa-miR-141-3p,hsa-miR-9-5p,hsa-miR-363-3p,hsa-miR-181d-5p,hsa-miR-21-3p,hsa-miR-183-3p,hsa-miR-1307-5p
Cystic Echinococcosis	0.0049	0.027	4.41156	hsa-miR-30a-5p,hsa-miR-101-3p,hsa-miR-142-5p,hsa-miR-29c-3p,hsa-miR-30e-5p
Leukemia Megakaryoblastic With Or Without Down Syndrome	0.0053	0.029	5.48995	hsa-miR-17-3p,hsa-miR-29c-3p,hsa-miR-200a-3p,hsa-miR-20a-3p
Renal Fibrosis	0.0053	0.029	5.48995	hsa-miR-199a-5p,hsa-miR-141-3p,hsa-miR-29c-3p,hsa-miR-21-3p
Autism	0.0053	0.029	5.48995	hsa-miR-212-3p,hsa-miR-132-3p,hsa-miR-21-3p,hsa-miR-140-3p
Thoracic Aortic Aneurysm	0.0053	0.029	5.48995	hsa-miR-199a-5p,hsa-miR-29c-3p,hsa-miR-21-3p,hsa-miR-30d-3p
Immune System Disease	0.0055	0.03	7.94082	hsa-miR-17-3p,hsa-miR-101-3p,hsa-miR-21-3p
Thrombocytopenic Purpurea Autoimmune	0.0055	0.03	7.94082	hsa-miR-17-3p,hsa-miR-141-3p,hsa-miR-409-3p
Thyroid Adenoma	0.0055	0.03	7.94082	hsa-miR-19b-3p,hsa-miR-101-3p,hsa-miR-29c-3p
Acth-Secreting Pituitary Adenoma	0.0055	0.03	7.94082	hsa-miR-101-3p,hsa-miR-141-3p,hsa-miR-21-3p
Chronic Thromboembolic Pulmonary Hypertension	0.0061	0.033	5.29388	hsa-miR-17-3p,hsa-miR-93-5p,hsa-miR-20a-3p,hsa-miR-140-3p
Chromophobe Renal Cell Carcinoma	0.0061	0.033	5.29388	hsa-miR-199a-5p,hsa-miR-182-5p,hsa-miR-130a-3p,hsa-miR-497-5p
Cervical Neoplasm	0.0065	0.036	4.11746	hsa-miR-130a-3p,hsa-miR-138-5p,hsa-miR-29c-3p,hsa-miR-200a-3p,hsa-miR-21-3p
Adrenal Cortical Carcinoma	0.0068	0.036	7.41143	hsa-miR-101-3p,hsa-miR-183-5p,hsa-miR-21-3p
Postinfectious Functional Gastrointestinal Disorder	0.0068	0.036	14.8229	hsa-miR-32-5p,hsa-miR-29c-3p
Arsenic Poisoning	0.0068	0.036	14.8229	hsa-miR-17-3p,hsa-miR-20a-3p
Glomerulonephritis	0.0068	0.036	7.41143	hsa-miR-200a-3p,hsa-miR-21-3p,hsa-miR-183-3p
Aortopathy	0.0068	0.036	14.8229	hsa-miR-17-3p,hsa-miR-20a-3p
Anti-Nmda Receptor Encephalitis	0.0068	0.036	14.8229	hsa-miR-19b-3p,hsa-miR-20a-3p
Japanese Encephalitis	0.0068	0.036	14.8229	hsa-miR-19b-3p,hsa-miR-21-3p
Peripheral Nerve Injury	0.0068	0.036	7.41143	hsa-miR-138-5p,hsa-miR-338-3p,hsa-miR-21-3p
Constrictive Pericarditis	0.0068	0.036	14.8229	hsa-miR-20b-5p,hsa-miR-543
Encephalopathy Bovine Spongiform	0.0068	0.036	7.41143	hsa-miR-132-3p,hsa-miR-494-3p,hsa-miR-30d-3p
Immunoglobulin A Nephropathy	0.0068	0.036	14.8229	hsa-miR-21-3p,hsa-miR-140-3p
Secondary Mitral Regurgitation	0.0068	0.036	14.8229	hsa-miR-132-3p,hsa-miR-21-3p
Varicella	0.0068	0.036	14.8229	hsa-miR-132-3p,hsa-miR-363-3p
Bladder Outlet Obstruction	0.0068	0.036	14.8229	hsa-miR-212-3p,hsa-miR-132-3p
Non-Endometrioid Endometrial Carcinoma	0.0068	0.036	14.8229	hsa-miR-141-3p,hsa-miR-200a-3p
Graves' Disease	0.0069	0.036	5.11133	hsa-miR-101-3p,hsa-miR-29c-3p,hsa-miR-455-5p,hsa-miR-183-3p
Seizure	0.0073	0.038	3.42066	hsa-miR-23b-3p,hsa-miR-130a-3p,hsa-miR-142-5p,hsa-miR-363-3p,hsa-miR-342-5p,hsa-miR-654-3p
Hirschsprung's Disease	0.0078	0.041	4.94095	hsa-miR-212-3p,hsa-miR-141-3p,hsa-miR-142-5p,hsa-miR-338-3p
Schizophrenia Susceptibility	0.0082	0.043	6.94821	hsa-miR-212-3p,hsa-miR-29c-3p,hsa-miR-30d-3p
Hypopharynx Cancer	0.0082	0.043	6.94821	hsa-miR-382-5p,hsa-miR-21-3p,hsa-miR-342-5p
Tetralogy Of Fallot	0.0082	0.043	6.94821	hsa-miR-187-3p,hsa-miR-23b-3p,hsa-miR-433-3p
Mesial Temporal Lobe Epilepsy	0.0082	0.043	6.94821	hsa-miR-132-3p,hsa-miR-21-3p,hsa-miR-183-3p
Barrett's Carcinogenesis	0.0084	0.044	2.50763	hsa-miR-142-5p,hsa-miR-29c-3p,hsa-miR-200a-3p,hsa-miR-363-3p,hsa-miR-338-3p,hsa-miR-409-3p,hsa-miR-455-5p,hsa-miR-21-3p,hsa-miR-543
Squamous Cell Neoplasm	0.0088	0.046	4.78157	hsa-miR-212-3p,hsa-miR-23b-3p,hsa-miR-338-3p,hsa-miR-21-3p
Diabetic Gastroenteropathy	0.0098	0.05	6.5395	hsa-miR-101-3p,hsa-miR-138-5p,hsa-miR-29c-3p
Mesenchymal Cancer	0.0098	0.05	6.5395	hsa-miR-141-3p,hsa-miR-29c-3p,hsa-miR-200a-3p
Pulmonary Fibrosis	0.0098	0.05	6.5395	hsa-miR-9-5p,hsa-miR-497-5p,hsa-miR-21-3p
Irritable Bowel Syndrome	0.0099	0.05	4.63214	hsa-miR-132-3p,hsa-miR-200a-3p,hsa-miR-338-3p,hsa-miR-21-3p
Microscopic Polyangiitis	0.0099	0.05	4.63214	hsa-miR-20a-5p,hsa-miR-30a-5p,hsa-miR-182-5p,hsa-miR-342-5p
Chronic Chagas Disease Cardiomyopathy	0.01	0.05	12.3524	hsa-miR-29c-3p,hsa-miR-21-3p
Aneurysmal Subarachnoid Hemorrhage	0.01	0.05	12.3524	hsa-miR-19b-3p,hsa-miR-20a-5p
Hemangiosarcoma	0.01	0.05	12.3524	hsa-miR-17-3p,hsa-miR-20a-3p
Intermediate Coronary Syndrome	0.01	0.05	12.3524	hsa-miR-19b-3p,hsa-miR-20a-3p
Early-Stage Cervical Squamous Cell Carcinoma	0.01	0.05	12.3524	hsa-miR-101-3p,hsa-miR-20a-3p
Hermansky-Pudlak Syndrome Type 7	0.01	0.05	12.3524	hsa-miR-101-3p,hsa-miR-382-5p
Cleft Lip	0.01	0.05	12.3524	hsa-miR-141-3p,hsa-miR-200a-3p
Fetal Alcohol Spectrum Disorder	0.01	0.05	12.3524	hsa-miR-153-3p,hsa-miR-21-3p
Arrhythmogenic Cardiomyopathy	0.01	0.05	12.3524	hsa-miR-182-5p,hsa-miR-183-5p
Hyperactivity Disorder	0.01	0.05	12.3524	hsa-miR-183-5p,hsa-miR-183-3p
T-Cell Prolymphocytic Leukemia	0.01	0.05	12.3524	hsa-miR-141-3p,hsa-miR-21-3p
Nephrosclerosis	0.01	0.05	12.3524	hsa-miR-141-3p,hsa-miR-200a-3p
Esophageal Squamous Carcinoma	0.01	0.05	12.3524	hsa-miR-452-5p,hsa-miR-140-3p
Proliferative Diabetic Retinopathy	0.01	0.05	12.3524	hsa-miR-431-5p,hsa-miR-21-3p

## Sheet: RNADis_Up_DEmiRNAs
Disease name from RNADisease database	enrichment_pvalue	enrichment_pvalue_FDR	Fold_Enrichment	Involved_miRNAs
Non-Small Cell Lung Cancer	1.2e-19	1.5e-16	4.31345	hsa-miR-17-3p,hsa-miR-19b-3p,hsa-miR-20a-5p,hsa-miR-30a-5p,hsa-miR-32-5p,hsa-miR-93-5p,hsa-miR-101-3p,hsa-miR-199a-5p,hsa-miR-187-3p,hsa-miR-203a-3p,hsa-miR-130a-3p,hsa-miR-138-5p,hsa-miR-141-3p,hsa-miR-142-5p,hsa-miR-153-3p,hsa-miR-9-5p,hsa-miR-29c-3p,hsa-miR-200a-3p,hsa-miR-30e-5p,hsa-miR-363-3p,hsa-miR-338-3p,hsa-miR-20b-5p,hsa-miR-497-5p,hsa-miR-455-5p,hsa-miR-20a-3p,hsa-miR-21-3p,hsa-miR-30d…
Renal Cell Carcinoma	1.2e-19	1.5e-16	4.32108	hsa-miR-17-3p,hsa-miR-19b-3p,hsa-miR-20a-5p,hsa-miR-30a-5p,hsa-miR-93-5p,hsa-miR-101-3p,hsa-miR-199a-5p,hsa-miR-187-3p,hsa-miR-203a-3p,hsa-miR-130a-3p,hsa-miR-138-5p,hsa-miR-141-3p,hsa-miR-142-5p,hsa-miR-153-3p,hsa-miR-9-5p,hsa-miR-29c-3p,hsa-miR-200a-3p,hsa-miR-30e-5p,hsa-miR-363-3p,hsa-miR-338-3p,hsa-miR-20b-5p,hsa-miR-452-5p,hsa-miR-497-5p,hsa-miR-455-5p,hsa-miR-20a-3p,hsa-miR-21-3p,hsa-miR-30…
Colon Adenocarcinoma	1.9e-19	1.6e-16	5.05259	hsa-miR-17-3p,hsa-miR-19b-3p,hsa-miR-20a-5p,hsa-miR-30a-5p,hsa-miR-32-5p,hsa-miR-101-3p,hsa-miR-199a-5p,hsa-miR-187-3p,hsa-miR-203a-3p,hsa-miR-130a-3p,hsa-miR-141-3p,hsa-miR-142-5p,hsa-miR-153-3p,hsa-miR-29c-3p,hsa-miR-200a-3p,hsa-miR-30e-5p,hsa-miR-363-3p,hsa-miR-338-3p,hsa-miR-452-5p,hsa-miR-497-5p,hsa-miR-455-5p,hsa-miR-20a-3p,hsa-miR-21-3p,hsa-miR-30d-3p,hsa-miR-140-3p,hsa-miR-200c-5p,hsa-miR…
Lung Squamous Cell Carcinoma	2.8e-19	1.7e-16	3.83797	hsa-miR-17-3p,hsa-miR-19b-3p,hsa-miR-20a-5p,hsa-miR-30a-5p,hsa-miR-32-5p,hsa-miR-93-5p,hsa-miR-101-3p,hsa-miR-199a-5p,hsa-miR-187-3p,hsa-miR-203a-3p,hsa-miR-130a-3p,hsa-miR-138-5p,hsa-miR-141-3p,hsa-miR-142-5p,hsa-miR-9-5p,hsa-miR-29c-3p,hsa-miR-200a-3p,hsa-miR-30e-5p,hsa-miR-363-3p,hsa-miR-338-3p,hsa-miR-20b-5p,hsa-miR-452-5p,hsa-miR-497-5p,hsa-miR-455-5p,hsa-miR-20a-3p,hsa-miR-21-3p,hsa-miR-30d…
Stomach Adenocarcinoma	6.4e-19	3.1e-16	5.26793	hsa-miR-17-3p,hsa-miR-19b-3p,hsa-miR-20a-5p,hsa-miR-30a-5p,hsa-miR-93-5p,hsa-miR-101-3p,hsa-miR-199a-5p,hsa-miR-187-3p,hsa-miR-203a-3p,hsa-miR-130a-3p,hsa-miR-138-5p,hsa-miR-141-3p,hsa-miR-142-5p,hsa-miR-153-3p,hsa-miR-9-5p,hsa-miR-29c-3p,hsa-miR-200a-3p,hsa-miR-30e-5p,hsa-miR-363-3p,hsa-miR-20b-5p,hsa-miR-497-5p,hsa-miR-20a-3p,hsa-miR-21-3p,hsa-miR-30d-3p,hsa-miR-140-3p,hsa-miR-200c-5p,hsa-miR-5…
Cardiovascular Disease	8.4e-19	3.1e-16	5.66641	hsa-miR-17-3p,hsa-miR-19b-3p,hsa-miR-20a-5p,hsa-miR-30a-5p,hsa-miR-32-5p,hsa-miR-93-5p,hsa-miR-101-3p,hsa-miR-199a-5p,hsa-miR-203a-3p,hsa-miR-130a-3p,hsa-miR-138-5p,hsa-miR-141-3p,hsa-miR-142-5p,hsa-miR-29c-3p,hsa-miR-200a-3p,hsa-miR-30e-5p,hsa-miR-363-3p,hsa-miR-338-3p,hsa-miR-20b-5p,hsa-miR-452-5p,hsa-miR-497-5p,hsa-miR-20a-3p,hsa-miR-21-3p,hsa-miR-30d-3p,hsa-miR-140-3p,hsa-miR-582-3p,hsa-miR-1…
Lung Small Cell Carcinoma	8.7e-19	3.1e-16	6.70151	hsa-miR-17-3p,hsa-miR-19b-3p,hsa-miR-20a-5p,hsa-miR-30a-5p,hsa-miR-93-5p,hsa-miR-101-3p,hsa-miR-199a-5p,hsa-miR-203a-3p,hsa-miR-130a-3p,hsa-miR-138-5p,hsa-miR-141-3p,hsa-miR-142-5p,hsa-miR-153-3p,hsa-miR-9-5p,hsa-miR-29c-3p,hsa-miR-200a-3p,hsa-miR-338-3p,hsa-miR-20b-5p,hsa-miR-452-5p,hsa-miR-497-5p,hsa-miR-455-5p,hsa-miR-20a-3p,hsa-miR-21-3p,hsa-miR-30d-3p,hsa-miR-140-3p,hsa-miR-200c-5p
Large Cell Neuroendocrine Cancer	2.5e-18	7.9e-16	10.3366	hsa-miR-17-3p,hsa-miR-19b-3p,hsa-miR-20a-5p,hsa-miR-30a-5p,hsa-miR-93-5p,hsa-miR-101-3p,hsa-miR-199a-5p,hsa-miR-138-5p,hsa-miR-141-3p,hsa-miR-9-5p,hsa-miR-29c-3p,hsa-miR-200a-3p,hsa-miR-338-3p,hsa-miR-20b-5p,hsa-miR-497-5p,hsa-miR-455-5p,hsa-miR-20a-3p,hsa-miR-21-3p,hsa-miR-30d-3p,hsa-miR-140-3p,hsa-miR-200c-5p
Gastric Adenocarcinoma	8.8e-18	2.4e-15	5.21033	hsa-miR-17-3p,hsa-miR-19b-3p,hsa-miR-20a-5p,hsa-miR-30a-5p,hsa-miR-93-5p,hsa-miR-101-3p,hsa-miR-199a-5p,hsa-miR-187-3p,hsa-miR-203a-3p,hsa-miR-130a-3p,hsa-miR-138-5p,hsa-miR-141-3p,hsa-miR-142-5p,hsa-miR-153-3p,hsa-miR-29c-3p,hsa-miR-200a-3p,hsa-miR-30e-5p,hsa-miR-363-3p,hsa-miR-20b-5p,hsa-miR-497-5p,hsa-miR-20a-3p,hsa-miR-21-3p,hsa-miR-30d-3p,hsa-miR-140-3p,hsa-miR-200c-5p,hsa-miR-582-3p,hsa-miR…
Thyroid Carcinoma	1.2e-17	3e-15	4.75813	hsa-miR-17-3p,hsa-miR-19b-3p,hsa-miR-20a-5p,hsa-miR-30a-5p,hsa-miR-199a-5p,hsa-miR-187-3p,hsa-miR-203a-3p,hsa-miR-130a-3p,hsa-miR-138-5p,hsa-miR-141-3p,hsa-miR-142-5p,hsa-miR-153-3p,hsa-miR-9-5p,hsa-miR-29c-3p,hsa-miR-30e-5p,hsa-miR-363-3p,hsa-miR-338-3p,hsa-miR-20b-5p,hsa-miR-452-5p,hsa-miR-497-5p,hsa-miR-455-5p,hsa-miR-21-3p,hsa-miR-30d-3p,hsa-miR-140-3p,hsa-miR-200c-5p,hsa-miR-582-3p,hsa-miR-1…
Cancer	1.5e-17	3.5e-15	6.53203	hsa-miR-17-3p,hsa-miR-19b-3p,hsa-miR-20a-5p,hsa-miR-93-5p,hsa-miR-101-3p,hsa-miR-199a-5p,hsa-miR-187-3p,hsa-miR-203a-3p,hsa-miR-130a-3p,hsa-miR-138-5p,hsa-miR-141-3p,hsa-miR-142-5p,hsa-miR-29c-3p,hsa-miR-200a-3p,hsa-miR-363-3p,hsa-miR-338-3p,hsa-miR-20b-5p,hsa-miR-452-5p,hsa-miR-497-5p,hsa-miR-20a-3p,hsa-miR-21-3p,hsa-miR-30d-3p,hsa-miR-140-3p,hsa-miR-582-3p,hsa-miR-147b-3p
Kidney Chromophobe Cancer	3.3e-17	6.6e-15	5.37844	hsa-miR-17-3p,hsa-miR-19b-3p,hsa-miR-30a-5p,hsa-miR-93-5p,hsa-miR-199a-5p,hsa-miR-187-3p,hsa-miR-203a-3p,hsa-miR-130a-3p,hsa-miR-141-3p,hsa-miR-142-5p,hsa-miR-153-3p,hsa-miR-9-5p,hsa-miR-29c-3p,hsa-miR-200a-3p,hsa-miR-30e-5p,hsa-miR-363-3p,hsa-miR-338-3p,hsa-miR-20b-5p,hsa-miR-497-5p,hsa-miR-455-5p,hsa-miR-21-3p,hsa-miR-30d-3p,hsa-miR-140-3p,hsa-miR-200c-5p,hsa-miR-582-3p,hsa-miR-1247-5p,hsa-miR-…
Uterine Corpus Endometrial Carcinoma	3.4e-17	6.6e-15	4.59031	hsa-miR-19b-3p,hsa-miR-32-5p,hsa-miR-93-5p,hsa-miR-101-3p,hsa-miR-199a-5p,hsa-miR-187-3p,hsa-miR-203a-3p,hsa-miR-130a-3p,hsa-miR-138-5p,hsa-miR-141-3p,hsa-miR-142-5p,hsa-miR-153-3p,hsa-miR-9-5p,hsa-miR-29c-3p,hsa-miR-200a-3p,hsa-miR-30e-5p,hsa-miR-363-3p,hsa-miR-338-3p,hsa-miR-20b-5p,hsa-miR-452-5p,hsa-miR-497-5p,hsa-miR-455-5p,hsa-miR-20a-3p,hsa-miR-21-3p,hsa-miR-140-3p,hsa-miR-200c-5p,hsa-miR-5…
Lung Adenocarcinoma	3.8e-17	6.7e-15	3.00231	hsa-miR-17-3p,hsa-miR-19b-3p,hsa-miR-20a-5p,hsa-miR-30a-5p,hsa-miR-32-5p,hsa-miR-93-5p,hsa-miR-101-3p,hsa-miR-199a-5p,hsa-miR-187-3p,hsa-miR-203a-3p,hsa-miR-130a-3p,hsa-miR-138-5p,hsa-miR-141-3p,hsa-miR-142-5p,hsa-miR-153-3p,hsa-miR-9-5p,hsa-miR-29c-3p,hsa-miR-200a-3p,hsa-miR-30e-5p,hsa-miR-363-3p,hsa-miR-338-3p,hsa-miR-20b-5p,hsa-miR-452-5p,hsa-miR-497-5p,hsa-miR-455-5p,hsa-miR-20a-3p,hsa-miR-21…
Prostate Adenocarcinoma	4.6e-17	7.7e-15	5.30913	hsa-miR-17-3p,hsa-miR-19b-3p,hsa-miR-20a-5p,hsa-miR-30a-5p,hsa-miR-32-5p,hsa-miR-93-5p,hsa-miR-101-3p,hsa-miR-199a-5p,hsa-miR-187-3p,hsa-miR-203a-3p,hsa-miR-130a-3p,hsa-miR-141-3p,hsa-miR-153-3p,hsa-miR-9-5p,hsa-miR-29c-3p,hsa-miR-30e-5p,hsa-miR-363-3p,hsa-miR-338-3p,hsa-miR-20b-5p,hsa-miR-452-5p,hsa-miR-455-5p,hsa-miR-20a-3p,hsa-miR-21-3p,hsa-miR-30d-3p,hsa-miR-200c-5p,hsa-miR-1247-5p,hsa-miR-13…
Renal Clear Cell Carcinoma	1e-16	1.6e-14	4.76838	hsa-miR-17-3p,hsa-miR-19b-3p,hsa-miR-20a-5p,hsa-miR-30a-5p,hsa-miR-32-5p,hsa-miR-93-5p,hsa-miR-101-3p,hsa-miR-199a-5p,hsa-miR-187-3p,hsa-miR-203a-3p,hsa-miR-130a-3p,hsa-miR-138-5p,hsa-miR-141-3p,hsa-miR-142-5p,hsa-miR-153-3p,hsa-miR-9-5p,hsa-miR-29c-3p,hsa-miR-200a-3p,hsa-miR-30e-5p,hsa-miR-363-3p,hsa-miR-338-3p,hsa-miR-20b-5p,hsa-miR-452-5p,hsa-miR-455-5p,hsa-miR-21-3p,hsa-miR-30d-3p,hsa-miR-140…
Thyroid Cancer	1.6e-16	2.4e-14	5.94191	hsa-miR-17-3p,hsa-miR-19b-3p,hsa-miR-20a-5p,hsa-miR-30a-5p,hsa-miR-93-5p,hsa-miR-101-3p,hsa-miR-199a-5p,hsa-miR-203a-3p,hsa-miR-130a-3p,hsa-miR-138-5p,hsa-miR-141-3p,hsa-miR-153-3p,hsa-miR-9-5p,hsa-miR-29c-3p,hsa-miR-200a-3p,hsa-miR-30e-5p,hsa-miR-363-3p,hsa-miR-338-3p,hsa-miR-20b-5p,hsa-miR-497-5p,hsa-miR-455-5p,hsa-miR-20a-3p,hsa-miR-21-3p,hsa-miR-30d-3p,hsa-miR-140-3p
Squamous Cell Carcinoma	1.9e-16	2.6e-14	5.90512	hsa-miR-17-3p,hsa-miR-19b-3p,hsa-miR-30a-5p,hsa-miR-93-5p,hsa-miR-101-3p,hsa-miR-187-3p,hsa-miR-203a-3p,hsa-miR-130a-3p,hsa-miR-138-5p,hsa-miR-141-3p,hsa-miR-142-5p,hsa-miR-9-5p,hsa-miR-29c-3p,hsa-miR-200a-3p,hsa-miR-363-3p,hsa-miR-338-3p,hsa-miR-20b-5p,hsa-miR-455-5p,hsa-miR-20a-3p,hsa-miR-21-3p,hsa-miR-30d-3p,hsa-miR-140-3p,hsa-miR-582-3p,hsa-miR-147b-3p,hsa-miR-1247-5p
Bladder Urothelial Carcinoma	2.5e-16	3.2e-14	4.98775	hsa-miR-17-3p,hsa-miR-19b-3p,hsa-miR-20a-5p,hsa-miR-30a-5p,hsa-miR-32-5p,hsa-miR-93-5p,hsa-miR-101-3p,hsa-miR-199a-5p,hsa-miR-187-3p,hsa-miR-203a-3p,hsa-miR-130a-3p,hsa-miR-138-5p,hsa-miR-141-3p,hsa-miR-29c-3p,hsa-miR-200a-3p,hsa-miR-30e-5p,hsa-miR-338-3p,hsa-miR-497-5p,hsa-miR-455-5p,hsa-miR-20a-3p,hsa-miR-21-3p,hsa-miR-30d-3p,hsa-miR-140-3p,hsa-miR-200c-5p,hsa-miR-582-3p,hsa-miR-1247-5p,hsa-miR…
B-Cell Lymphoma	1.7e-15	2.1e-13	5.85003	hsa-miR-17-3p,hsa-miR-19b-3p,hsa-miR-20a-5p,hsa-miR-30a-5p,hsa-miR-32-5p,hsa-miR-101-3p,hsa-miR-199a-5p,hsa-miR-187-3p,hsa-miR-203a-3p,hsa-miR-130a-3p,hsa-miR-138-5p,hsa-miR-141-3p,hsa-miR-142-5p,hsa-miR-153-3p,hsa-miR-9-5p,hsa-miR-29c-3p,hsa-miR-200a-3p,hsa-miR-30e-5p,hsa-miR-363-3p,hsa-miR-338-3p,hsa-miR-20a-3p,hsa-miR-21-3p,hsa-miR-30d-3p,hsa-miR-140-3p
Rectum Adenocarcinoma	2.2e-15	2.6e-13	5.34273	hsa-miR-17-3p,hsa-miR-19b-3p,hsa-miR-20a-5p,hsa-miR-30a-5p,hsa-miR-32-5p,hsa-miR-101-3p,hsa-miR-203a-3p,hsa-miR-130a-3p,hsa-miR-141-3p,hsa-miR-142-5p,hsa-miR-29c-3p,hsa-miR-200a-3p,hsa-miR-30e-5p,hsa-miR-363-3p,hsa-miR-338-3p,hsa-miR-20b-5p,hsa-miR-452-5p,hsa-miR-497-5p,hsa-miR-20a-3p,hsa-miR-21-3p,hsa-miR-140-3p,hsa-miR-200c-5p,hsa-miR-582-3p,hsa-miR-1247-5p,hsa-miR-1307-5p
Gastric Lymphoma	3.6e-15	4.1e-13	10.024	hsa-miR-17-3p,hsa-miR-19b-3p,hsa-miR-20a-5p,hsa-miR-30a-5p,hsa-miR-93-5p,hsa-miR-101-3p,hsa-miR-199a-5p,hsa-miR-187-3p,hsa-miR-130a-3p,hsa-miR-138-5p,hsa-miR-141-3p,hsa-miR-142-5p,hsa-miR-153-3p,hsa-miR-9-5p,hsa-miR-29c-3p,hsa-miR-200a-3p,hsa-miR-21-3p,hsa-miR-30d-3p
Osteosarcoma	1.3e-14	1.4e-12	3.73108	hsa-miR-17-3p,hsa-miR-19b-3p,hsa-miR-20a-5p,hsa-miR-30a-5p,hsa-miR-32-5p,hsa-miR-93-5p,hsa-miR-101-3p,hsa-miR-199a-5p,hsa-miR-187-3p,hsa-miR-203a-3p,hsa-miR-130a-3p,hsa-miR-138-5p,hsa-miR-141-3p,hsa-miR-142-5p,hsa-miR-153-3p,hsa-miR-9-5p,hsa-miR-29c-3p,hsa-miR-200a-3p,hsa-miR-30e-5p,hsa-miR-363-3p,hsa-miR-338-3p,hsa-miR-20b-5p,hsa-miR-452-5p,hsa-miR-497-5p,hsa-miR-455-5p,hsa-miR-20a-3p,hsa-miR-21…
Burkitt Lymphoma	1.6e-14	1.6e-12	6.84691	hsa-miR-17-3p,hsa-miR-19b-3p,hsa-miR-30a-5p,hsa-miR-101-3p,hsa-miR-199a-5p,hsa-miR-187-3p,hsa-miR-130a-3p,hsa-miR-138-5p,hsa-miR-141-3p,hsa-miR-142-5p,hsa-miR-153-3p,hsa-miR-9-5p,hsa-miR-29c-3p,hsa-miR-200a-3p,hsa-miR-30e-5p,hsa-miR-338-3p,hsa-miR-497-5p,hsa-miR-20a-3p,hsa-miR-21-3p,hsa-miR-30d-3p,hsa-miR-200c-5p
Malignant Melanoma	6.1e-14	6.1e-12	9.60741	hsa-miR-17-3p,hsa-miR-19b-3p,hsa-miR-30a-5p,hsa-miR-93-5p,hsa-miR-101-3p,hsa-miR-199a-5p,hsa-miR-203a-3p,hsa-miR-138-5p,hsa-miR-141-3p,hsa-miR-153-3p,hsa-miR-29c-3p,hsa-miR-200a-3p,hsa-miR-338-3p,hsa-miR-497-5p,hsa-miR-455-5p,hsa-miR-20a-3p,hsa-miR-21-3p
Non-Hodgkin Lymphoma	6.9e-14	6.7e-12	9.53676	hsa-miR-17-3p,hsa-miR-19b-3p,hsa-miR-20a-5p,hsa-miR-93-5p,hsa-miR-199a-5p,hsa-miR-187-3p,hsa-miR-130a-3p,hsa-miR-138-5p,hsa-miR-141-3p,hsa-miR-142-5p,hsa-miR-153-3p,hsa-miR-9-5p,hsa-miR-29c-3p,hsa-miR-200a-3p,hsa-miR-363-3p,hsa-miR-338-3p,hsa-miR-21-3p
Breast Neoplasm	1.1e-13	9.5e-12	4.23856	hsa-miR-17-3p,hsa-miR-19b-3p,hsa-miR-30a-5p,hsa-miR-32-5p,hsa-miR-93-5p,hsa-miR-101-3p,hsa-miR-199a-5p,hsa-miR-187-3p,hsa-miR-203a-3p,hsa-miR-130a-3p,hsa-miR-138-5p,hsa-miR-141-3p,hsa-miR-153-3p,hsa-miR-9-5p,hsa-miR-29c-3p,hsa-miR-200a-3p,hsa-miR-363-3p,hsa-miR-338-3p,hsa-miR-20b-5p,hsa-miR-452-5p,hsa-miR-497-5p,hsa-miR-20a-3p,hsa-miR-21-3p,hsa-miR-30d-3p,hsa-miR-140-3p,hsa-miR-200c-5p
Leukemia	1.1e-13	9.5e-12	4.55215	hsa-miR-17-3p,hsa-miR-19b-3p,hsa-miR-20a-5p,hsa-miR-30a-5p,hsa-miR-93-5p,hsa-miR-101-3p,hsa-miR-199a-5p,hsa-miR-187-3p,hsa-miR-130a-3p,hsa-miR-138-5p,hsa-miR-142-5p,hsa-miR-153-3p,hsa-miR-9-5p,hsa-miR-29c-3p,hsa-miR-200a-3p,hsa-miR-30e-5p,hsa-miR-363-3p,hsa-miR-338-3p,hsa-miR-20b-5p,hsa-miR-455-5p,hsa-miR-20a-3p,hsa-miR-21-3p,hsa-miR-30d-3p,hsa-miR-140-3p,hsa-miR-582-3p
Osteoarthritis	1.1e-13	9.5e-12	6.81197	hsa-miR-19b-3p,hsa-miR-20a-5p,hsa-miR-30a-5p,hsa-miR-93-5p,hsa-miR-101-3p,hsa-miR-199a-5p,hsa-miR-203a-3p,hsa-miR-130a-3p,hsa-miR-138-5p,hsa-miR-141-3p,hsa-miR-142-5p,hsa-miR-153-3p,hsa-miR-9-5p,hsa-miR-29c-3p,hsa-miR-363-3p,hsa-miR-20b-5p,hsa-miR-455-5p,hsa-miR-21-3p,hsa-miR-140-3p,hsa-miR-147b-3p
Prostate Cancer	2.9e-13	2.4e-11	3.33715	hsa-miR-17-3p,hsa-miR-19b-3p,hsa-miR-20a-5p,hsa-miR-30a-5p,hsa-miR-32-5p,hsa-miR-93-5p,hsa-miR-101-3p,hsa-miR-199a-5p,hsa-miR-187-3p,hsa-miR-203a-3p,hsa-miR-130a-3p,hsa-miR-138-5p,hsa-miR-141-3p,hsa-miR-142-5p,hsa-miR-153-3p,hsa-miR-9-5p,hsa-miR-29c-3p,hsa-miR-200a-3p,hsa-miR-30e-5p,hsa-miR-363-3p,hsa-miR-338-3p,hsa-miR-452-5p,hsa-miR-497-5p,hsa-miR-455-5p,hsa-miR-20a-3p,hsa-miR-21-3p,hsa-miR-30d…
Oral Squamous Cell Carcinoma	3.7e-13	3e-11	3.77279	hsa-miR-17-3p,hsa-miR-19b-3p,hsa-miR-30a-5p,hsa-miR-93-5p,hsa-miR-101-3p,hsa-miR-199a-5p,hsa-miR-187-3p,hsa-miR-203a-3p,hsa-miR-130a-3p,hsa-miR-138-5p,hsa-miR-141-3p,hsa-miR-142-5p,hsa-miR-153-3p,hsa-miR-29c-3p,hsa-miR-200a-3p,hsa-miR-30e-5p,hsa-miR-363-3p,hsa-miR-338-3p,hsa-miR-20b-5p,hsa-miR-452-5p,hsa-miR-497-5p,hsa-miR-455-5p,hsa-miR-20a-3p,hsa-miR-21-3p,hsa-miR-30d-3p,hsa-miR-140-3p,hsa-miR-…
Progesterone-Receptor Positive Breast Cancer	3.8e-13	3e-11	3.09719	hsa-miR-17-3p,hsa-miR-20a-5p,hsa-miR-30a-5p,hsa-miR-32-5p,hsa-miR-93-5p,hsa-miR-101-3p,hsa-miR-199a-5p,hsa-miR-187-3p,hsa-miR-203a-3p,hsa-miR-130a-3p,hsa-miR-138-5p,hsa-miR-141-3p,hsa-miR-142-5p,hsa-miR-153-3p,hsa-miR-9-5p,hsa-miR-29c-3p,hsa-miR-200a-3p,hsa-miR-363-3p,hsa-miR-338-3p,hsa-miR-20b-5p,hsa-miR-452-5p,hsa-miR-497-5p,hsa-miR-455-5p,hsa-miR-20a-3p,hsa-miR-21-3p,hsa-miR-30d-3p,hsa-miR-140…
Epilepsy	5.6e-13	4.2e-11	7.58726	hsa-miR-17-3p,hsa-miR-20a-5p,hsa-miR-30a-5p,hsa-miR-93-5p,hsa-miR-101-3p,hsa-miR-199a-5p,hsa-miR-187-3p,hsa-miR-130a-3p,hsa-miR-138-5p,hsa-miR-141-3p,hsa-miR-142-5p,hsa-miR-29c-3p,hsa-miR-200a-3p,hsa-miR-338-3p,hsa-miR-497-5p,hsa-miR-20a-3p,hsa-miR-21-3p,hsa-miR-140-3p
Cervical Squamous Cell Carcinoma	5.9e-13	4.3e-11	6.25362	hsa-miR-17-3p,hsa-miR-19b-3p,hsa-miR-32-5p,hsa-miR-93-5p,hsa-miR-101-3p,hsa-miR-199a-5p,hsa-miR-203a-3p,hsa-miR-141-3p,hsa-miR-142-5p,hsa-miR-9-5p,hsa-miR-29c-3p,hsa-miR-200a-3p,hsa-miR-363-3p,hsa-miR-20b-5p,hsa-miR-497-5p,hsa-miR-21-3p,hsa-miR-30d-3p,hsa-miR-140-3p,hsa-miR-200c-5p,hsa-miR-1307-5p
Hepatocellular Carcinoma	8.4e-13	6e-11	2.44913	hsa-miR-17-3p,hsa-miR-19b-3p,hsa-miR-20a-5p,hsa-miR-30a-5p,hsa-miR-32-5p,hsa-miR-93-5p,hsa-miR-101-3p,hsa-miR-199a-5p,hsa-miR-187-3p,hsa-miR-203a-3p,hsa-miR-130a-3p,hsa-miR-138-5p,hsa-miR-141-3p,hsa-miR-142-5p,hsa-miR-153-3p,hsa-miR-9-5p,hsa-miR-29c-3p,hsa-miR-200a-3p,hsa-miR-30e-5p,hsa-miR-363-3p,hsa-miR-338-3p,hsa-miR-20b-5p,hsa-miR-452-5p,hsa-miR-497-5p,hsa-miR-455-5p,hsa-miR-20a-3p,hsa-miR-21…
Esophageal Carcinoma	9.5e-13	6.6e-11	6.68013	hsa-miR-17-3p,hsa-miR-20a-5p,hsa-miR-30a-5p,hsa-miR-93-5p,hsa-miR-101-3p,hsa-miR-141-3p,hsa-miR-142-5p,hsa-miR-153-3p,hsa-miR-29c-3p,hsa-miR-30e-5p,hsa-miR-363-3p,hsa-miR-338-3p,hsa-miR-20b-5p,hsa-miR-452-5p,hsa-miR-497-5p,hsa-miR-455-5p,hsa-miR-21-3p,hsa-miR-30d-3p,hsa-miR-140-3p
Progesterone-Receptor Negative Breast Cancer	9.7e-13	6.6e-11	3.1973	hsa-miR-17-3p,hsa-miR-19b-3p,hsa-miR-20a-5p,hsa-miR-30a-5p,hsa-miR-32-5p,hsa-miR-93-5p,hsa-miR-101-3p,hsa-miR-199a-5p,hsa-miR-187-3p,hsa-miR-203a-3p,hsa-miR-130a-3p,hsa-miR-141-3p,hsa-miR-142-5p,hsa-miR-9-5p,hsa-miR-29c-3p,hsa-miR-200a-3p,hsa-miR-363-3p,hsa-miR-338-3p,hsa-miR-20b-5p,hsa-miR-452-5p,hsa-miR-497-5p,hsa-miR-20a-3p,hsa-miR-21-3p,hsa-miR-30d-3p,hsa-miR-140-3p,hsa-miR-200c-5p,hsa-miR-58…
Lung Cancer	1.6e-12	1.1e-10	3.13834	hsa-miR-17-3p,hsa-miR-19b-3p,hsa-miR-20a-5p,hsa-miR-30a-5p,hsa-miR-101-3p,hsa-miR-199a-5p,hsa-miR-187-3p,hsa-miR-203a-3p,hsa-miR-130a-3p,hsa-miR-138-5p,hsa-miR-141-3p,hsa-miR-142-5p,hsa-miR-153-3p,hsa-miR-9-5p,hsa-miR-29c-3p,hsa-miR-200a-3p,hsa-miR-30e-5p,hsa-miR-363-3p,hsa-miR-338-3p,hsa-miR-452-5p,hsa-miR-497-5p,hsa-miR-455-5p,hsa-miR-20a-3p,hsa-miR-21-3p,hsa-miR-30d-3p,hsa-miR-140-3p,hsa-miR-5…
Head And Neck Squamous Cell Carcinoma	1.9e-12	1.2e-10	3.53942	hsa-miR-17-3p,hsa-miR-19b-3p,hsa-miR-20a-5p,hsa-miR-30a-5p,hsa-miR-32-5p,hsa-miR-93-5p,hsa-miR-101-3p,hsa-miR-187-3p,hsa-miR-130a-3p,hsa-miR-138-5p,hsa-miR-141-3p,hsa-miR-153-3p,hsa-miR-9-5p,hsa-miR-29c-3p,hsa-miR-200a-3p,hsa-miR-30e-5p,hsa-miR-363-3p,hsa-miR-338-3p,hsa-miR-497-5p,hsa-miR-455-5p,hsa-miR-20a-3p,hsa-miR-21-3p,hsa-miR-30d-3p,hsa-miR-140-3p,hsa-miR-200c-5p,hsa-miR-582-3p,hsa-miR-1247…
Breast Invasive Carcinoma	2.7e-12	1.7e-10	4.25828	hsa-miR-17-3p,hsa-miR-19b-3p,hsa-miR-20a-5p,hsa-miR-30a-5p,hsa-miR-32-5p,hsa-miR-93-5p,hsa-miR-101-3p,hsa-miR-199a-5p,hsa-miR-187-3p,hsa-miR-203a-3p,hsa-miR-130a-3p,hsa-miR-141-3p,hsa-miR-142-5p,hsa-miR-9-5p,hsa-miR-200a-3p,hsa-miR-30e-5p,hsa-miR-20b-5p,hsa-miR-452-5p,hsa-miR-497-5p,hsa-miR-21-3p,hsa-miR-140-3p,hsa-miR-200c-5p,hsa-miR-1247-5p,hsa-miR-1307-5p
Breast Ductal Carcinoma	2.9e-12	1.7e-10	4.2484	hsa-miR-17-3p,hsa-miR-19b-3p,hsa-miR-20a-5p,hsa-miR-30a-5p,hsa-miR-32-5p,hsa-miR-93-5p,hsa-miR-101-3p,hsa-miR-199a-5p,hsa-miR-187-3p,hsa-miR-203a-3p,hsa-miR-130a-3p,hsa-miR-141-3p,hsa-miR-142-5p,hsa-miR-9-5p,hsa-miR-200a-3p,hsa-miR-30e-5p,hsa-miR-20b-5p,hsa-miR-452-5p,hsa-miR-497-5p,hsa-miR-21-3p,hsa-miR-140-3p,hsa-miR-200c-5p,hsa-miR-1247-5p,hsa-miR-1307-5p
Cervical Cancer	3e-12	1.8e-10	4.54602	hsa-miR-17-3p,hsa-miR-19b-3p,hsa-miR-20a-5p,hsa-miR-30a-5p,hsa-miR-93-5p,hsa-miR-101-3p,hsa-miR-187-3p,hsa-miR-203a-3p,hsa-miR-130a-3p,hsa-miR-138-5p,hsa-miR-141-3p,hsa-miR-142-5p,hsa-miR-9-5p,hsa-miR-29c-3p,hsa-miR-200a-3p,hsa-miR-30e-5p,hsa-miR-338-3p,hsa-miR-452-5p,hsa-miR-497-5p,hsa-miR-20a-3p,hsa-miR-21-3p,hsa-miR-30d-3p,hsa-miR-140-3p
Nasopharynx Carcinoma	4.6e-12	2.6e-10	3.21722	hsa-miR-17-3p,hsa-miR-19b-3p,hsa-miR-20a-5p,hsa-miR-30a-5p,hsa-miR-32-5p,hsa-miR-93-5p,hsa-miR-101-3p,hsa-miR-199a-5p,hsa-miR-187-3p,hsa-miR-203a-3p,hsa-miR-130a-3p,hsa-miR-138-5p,hsa-miR-141-3p,hsa-miR-142-5p,hsa-miR-29c-3p,hsa-miR-200a-3p,hsa-miR-30e-5p,hsa-miR-363-3p,hsa-miR-338-3p,hsa-miR-20b-5p,hsa-miR-452-5p,hsa-miR-497-5p,hsa-miR-455-5p,hsa-miR-20a-3p,hsa-miR-21-3p,hsa-miR-30d-3p,hsa-miR-1…
Amyotrophic Lateral Sclerosis	4.8e-12	2.7e-10	3.41615	hsa-miR-17-3p,hsa-miR-19b-3p,hsa-miR-20a-5p,hsa-miR-32-5p,hsa-miR-93-5p,hsa-miR-101-3p,hsa-miR-199a-5p,hsa-miR-203a-3p,hsa-miR-130a-3p,hsa-miR-138-5p,hsa-miR-141-3p,hsa-miR-142-5p,hsa-miR-153-3p,hsa-miR-9-5p,hsa-miR-29c-3p,hsa-miR-200a-3p,hsa-miR-30e-5p,hsa-miR-363-3p,hsa-miR-338-3p,hsa-miR-20b-5p,hsa-miR-452-5p,hsa-miR-497-5p,hsa-miR-455-5p,hsa-miR-20a-3p,hsa-miR-21-3p,hsa-miR-140-3p,hsa-miR-582…
Head And Neck Cancer	4.8e-12	2.7e-10	5.60986	hsa-miR-17-3p,hsa-miR-19b-3p,hsa-miR-30a-5p,hsa-miR-32-5p,hsa-miR-93-5p,hsa-miR-187-3p,hsa-miR-130a-3p,hsa-miR-138-5p,hsa-miR-141-3p,hsa-miR-142-5p,hsa-miR-29c-3p,hsa-miR-200a-3p,hsa-miR-30e-5p,hsa-miR-363-3p,hsa-miR-338-3p,hsa-miR-497-5p,hsa-miR-455-5p,hsa-miR-21-3p,hsa-miR-30d-3p,hsa-miR-140-3p
Acute Myeloid Leukemia	5.3e-12	2.9e-10	4.76838	hsa-miR-17-3p,hsa-miR-19b-3p,hsa-miR-20a-5p,hsa-miR-32-5p,hsa-miR-101-3p,hsa-miR-199a-5p,hsa-miR-187-3p,hsa-miR-130a-3p,hsa-miR-138-5p,hsa-miR-141-3p,hsa-miR-142-5p,hsa-miR-153-3p,hsa-miR-9-5p,hsa-miR-29c-3p,hsa-miR-30e-5p,hsa-miR-363-3p,hsa-miR-338-3p,hsa-miR-455-5p,hsa-miR-20a-3p,hsa-miR-21-3p,hsa-miR-30d-3p,hsa-miR-140-3p
Retinoblastoma	6.7e-12	3.5e-10	5.08627	hsa-miR-17-3p,hsa-miR-19b-3p,hsa-miR-32-5p,hsa-miR-101-3p,hsa-miR-199a-5p,hsa-miR-187-3p,hsa-miR-130a-3p,hsa-miR-138-5p,hsa-miR-142-5p,hsa-miR-153-3p,hsa-miR-29c-3p,hsa-miR-200a-3p,hsa-miR-30e-5p,hsa-miR-363-3p,hsa-miR-338-3p,hsa-miR-20b-5p,hsa-miR-452-5p,hsa-miR-20a-3p,hsa-miR-21-3p,hsa-miR-30d-3p,hsa-miR-140-3p
Rheumatoid Arthritis	6.7e-12	3.5e-10	4.71481	hsa-miR-17-3p,hsa-miR-19b-3p,hsa-miR-20a-5p,hsa-miR-30a-5p,hsa-miR-32-5p,hsa-miR-93-5p,hsa-miR-101-3p,hsa-miR-199a-5p,hsa-miR-203a-3p,hsa-miR-130a-3p,hsa-miR-141-3p,hsa-miR-142-5p,hsa-miR-29c-3p,hsa-miR-30e-5p,hsa-miR-363-3p,hsa-miR-338-3p,hsa-miR-497-5p,hsa-miR-20a-3p,hsa-miR-21-3p,hsa-miR-30d-3p,hsa-miR-140-3p,hsa-miR-1307-5p
Type 1 Diabetes Mellitus	8e-12	4.1e-10	4.06	hsa-miR-17-3p,hsa-miR-20a-5p,hsa-miR-30a-5p,hsa-miR-32-5p,hsa-miR-93-5p,hsa-miR-101-3p,hsa-miR-199a-5p,hsa-miR-203a-3p,hsa-miR-130a-3p,hsa-miR-138-5p,hsa-miR-142-5p,hsa-miR-9-5p,hsa-miR-29c-3p,hsa-miR-200a-3p,hsa-miR-30e-5p,hsa-miR-338-3p,hsa-miR-20b-5p,hsa-miR-452-5p,hsa-miR-497-5p,hsa-miR-455-5p,hsa-miR-21-3p,hsa-miR-30d-3p,hsa-miR-140-3p,hsa-miR-582-3p
Bladder Cancer	1.1e-11	5.5e-10	5.37283	hsa-miR-17-3p,hsa-miR-19b-3p,hsa-miR-101-3p,hsa-miR-199a-5p,hsa-miR-203a-3p,hsa-miR-130a-3p,hsa-miR-138-5p,hsa-miR-141-3p,hsa-miR-142-5p,hsa-miR-153-3p,hsa-miR-9-5p,hsa-miR-29c-3p,hsa-miR-200a-3p,hsa-miR-30e-5p,hsa-miR-338-3p,hsa-miR-497-5p,hsa-miR-20a-3p,hsa-miR-21-3p,hsa-miR-140-3p,hsa-miR-582-3p
Tonsil Cancer	1.1e-11	5.5e-10	6.38741	hsa-miR-17-3p,hsa-miR-19b-3p,hsa-miR-30a-5p,hsa-miR-32-5p,hsa-miR-93-5p,hsa-miR-199a-5p,hsa-miR-187-3p,hsa-miR-203a-3p,hsa-miR-130a-3p,hsa-miR-142-5p,hsa-miR-153-3p,hsa-miR-29c-3p,hsa-miR-200a-3p,hsa-miR-30e-5p,hsa-miR-455-5p,hsa-miR-21-3p,hsa-miR-30d-3p,hsa-miR-140-3p
Glioma	1.2e-11	5.5e-10	2.92276	hsa-miR-17-3p,hsa-miR-19b-3p,hsa-miR-20a-5p,hsa-miR-30a-5p,hsa-miR-32-5p,hsa-miR-93-5p,hsa-miR-101-3p,hsa-miR-199a-5p,hsa-miR-187-3p,hsa-miR-203a-3p,hsa-miR-130a-3p,hsa-miR-138-5p,hsa-miR-141-3p,hsa-miR-142-5p,hsa-miR-153-3p,hsa-miR-9-5p,hsa-miR-29c-3p,hsa-miR-200a-3p,hsa-miR-30e-5p,hsa-miR-363-3p,hsa-miR-338-3p,hsa-miR-497-5p,hsa-miR-455-5p,hsa-miR-20a-3p,hsa-miR-21-3p,hsa-miR-30d-3p,hsa-miR-140…
Lymphoma	1.2e-11	5.6e-10	3.73259	hsa-miR-17-3p,hsa-miR-19b-3p,hsa-miR-20a-5p,hsa-miR-32-5p,hsa-miR-93-5p,hsa-miR-101-3p,hsa-miR-199a-5p,hsa-miR-187-3p,hsa-miR-203a-3p,hsa-miR-130a-3p,hsa-miR-138-5p,hsa-miR-141-3p,hsa-miR-142-5p,hsa-miR-29c-3p,hsa-miR-200a-3p,hsa-miR-30e-5p,hsa-miR-363-3p,hsa-miR-338-3p,hsa-miR-452-5p,hsa-miR-20a-3p,hsa-miR-21-3p,hsa-miR-30d-3p,hsa-miR-140-3p,hsa-miR-582-3p,hsa-miR-147b-3p
Meningioma	1.2e-11	5.5e-10	8.80317	hsa-miR-17-3p,hsa-miR-19b-3p,hsa-miR-20a-5p,hsa-miR-30a-5p,hsa-miR-101-3p,hsa-miR-199a-5p,hsa-miR-130a-3p,hsa-miR-142-5p,hsa-miR-153-3p,hsa-miR-29c-3p,hsa-miR-200a-3p,hsa-miR-338-3p,hsa-miR-20a-3p,hsa-miR-21-3p,hsa-miR-140-3p
Duchenne Muscular Dystrophy	1.2e-11	5.6e-10	9.98241	hsa-miR-17-3p,hsa-miR-19b-3p,hsa-miR-30a-5p,hsa-miR-101-3p,hsa-miR-199a-5p,hsa-miR-130a-3p,hsa-miR-29c-3p,hsa-miR-30e-5p,hsa-miR-363-3p,hsa-miR-338-3p,hsa-miR-20b-5p,hsa-miR-497-5p,hsa-miR-21-3p,hsa-miR-30d-3p
Alzheimer Disease	1.8e-11	8e-10	2.54862	hsa-miR-17-3p,hsa-miR-19b-3p,hsa-miR-20a-5p,hsa-miR-30a-5p,hsa-miR-32-5p,hsa-miR-93-5p,hsa-miR-101-3p,hsa-miR-199a-5p,hsa-miR-187-3p,hsa-miR-203a-3p,hsa-miR-130a-3p,hsa-miR-138-5p,hsa-miR-141-3p,hsa-miR-142-5p,hsa-miR-153-3p,hsa-miR-9-5p,hsa-miR-29c-3p,hsa-miR-200a-3p,hsa-miR-30e-5p,hsa-miR-363-3p,hsa-miR-338-3p,hsa-miR-20b-5p,hsa-miR-497-5p,hsa-miR-455-5p,hsa-miR-20a-3p,hsa-miR-21-3p,hsa-miR-30d…
Small Cell Lung Cancer	1.8e-11	8e-10	5.68466	hsa-miR-17-3p,hsa-miR-19b-3p,hsa-miR-93-5p,hsa-miR-101-3p,hsa-miR-199a-5p,hsa-miR-187-3p,hsa-miR-130a-3p,hsa-miR-138-5p,hsa-miR-141-3p,hsa-miR-142-5p,hsa-miR-153-3p,hsa-miR-29c-3p,hsa-miR-200a-3p,hsa-miR-338-3p,hsa-miR-455-5p,hsa-miR-20a-3p,hsa-miR-21-3p,hsa-miR-30d-3p,hsa-miR-140-3p
Ovarian Cancer	2.3e-11	9.9e-10	3.21364	hsa-miR-17-3p,hsa-miR-19b-3p,hsa-miR-20a-5p,hsa-miR-30a-5p,hsa-miR-32-5p,hsa-miR-93-5p,hsa-miR-101-3p,hsa-miR-199a-5p,hsa-miR-187-3p,hsa-miR-203a-3p,hsa-miR-130a-3p,hsa-miR-138-5p,hsa-miR-141-3p,hsa-miR-142-5p,hsa-miR-153-3p,hsa-miR-29c-3p,hsa-miR-200a-3p,hsa-miR-30e-5p,hsa-miR-363-3p,hsa-miR-338-3p,hsa-miR-497-5p,hsa-miR-455-5p,hsa-miR-20a-3p,hsa-miR-21-3p,hsa-miR-30d-3p,hsa-miR-140-3p,hsa-miR-1…
Lung Neoplasm	2.4e-11	1e-09	5.59687	hsa-miR-17-3p,hsa-miR-19b-3p,hsa-miR-30a-5p,hsa-miR-101-3p,hsa-miR-187-3p,hsa-miR-203a-3p,hsa-miR-130a-3p,hsa-miR-138-5p,hsa-miR-141-3p,hsa-miR-142-5p,hsa-miR-153-3p,hsa-miR-29c-3p,hsa-miR-200a-3p,hsa-miR-338-3p,hsa-miR-20a-3p,hsa-miR-21-3p,hsa-miR-30d-3p,hsa-miR-140-3p,hsa-miR-582-3p
Hodgkin's Lymphoma	2.6e-11	1.1e-09	4.11917	hsa-miR-17-3p,hsa-miR-19b-3p,hsa-miR-20a-5p,hsa-miR-30a-5p,hsa-miR-32-5p,hsa-miR-93-5p,hsa-miR-101-3p,hsa-miR-199a-5p,hsa-miR-130a-3p,hsa-miR-142-5p,hsa-miR-29c-3p,hsa-miR-200a-3p,hsa-miR-30e-5p,hsa-miR-363-3p,hsa-miR-338-3p,hsa-miR-20b-5p,hsa-miR-452-5p,hsa-miR-497-5p,hsa-miR-455-5p,hsa-miR-20a-3p,hsa-miR-21-3p,hsa-miR-140-3p,hsa-miR-582-3p
Kidney Renal Papillary Cell Carcinoma	3e-11	1.2e-09	3.83067	hsa-miR-17-3p,hsa-miR-19b-3p,hsa-miR-20a-5p,hsa-miR-93-5p,hsa-miR-199a-5p,hsa-miR-187-3p,hsa-miR-203a-3p,hsa-miR-141-3p,hsa-miR-142-5p,hsa-miR-153-3p,hsa-miR-9-5p,hsa-miR-29c-3p,hsa-miR-200a-3p,hsa-miR-363-3p,hsa-miR-338-3p,hsa-miR-20b-5p,hsa-miR-452-5p,hsa-miR-497-5p,hsa-miR-455-5p,hsa-miR-21-3p,hsa-miR-30d-3p,hsa-miR-582-3p,hsa-miR-1247-5p,hsa-miR-1307-5p
Chronic Myeloid Leukemia	6.5e-11	2.6e-09	7.01555	hsa-miR-17-3p,hsa-miR-19b-3p,hsa-miR-30a-5p,hsa-miR-101-3p,hsa-miR-199a-5p,hsa-miR-203a-3p,hsa-miR-130a-3p,hsa-miR-138-5p,hsa-miR-153-3p,hsa-miR-29c-3p,hsa-miR-200a-3p,hsa-miR-363-3p,hsa-miR-338-3p,hsa-miR-20a-3p,hsa-miR-21-3p,hsa-miR-140-3p
Cell Renal Cell Carcinoma	8.2e-11	3.2e-09	5.23317	hsa-miR-17-3p,hsa-miR-19b-3p,hsa-miR-20a-5p,hsa-miR-32-5p,hsa-miR-93-5p,hsa-miR-101-3p,hsa-miR-203a-3p,hsa-miR-138-5p,hsa-miR-142-5p,hsa-miR-9-5p,hsa-miR-200a-3p,hsa-miR-363-3p,hsa-miR-338-3p,hsa-miR-20b-5p,hsa-miR-452-5p,hsa-miR-497-5p,hsa-miR-30d-3p,hsa-miR-140-3p,hsa-miR-1307-5p
Pancreatic Ductal Adenocarcinoma	1.2e-10	4.6e-09	4.73877	hsa-miR-17-3p,hsa-miR-30a-5p,hsa-miR-93-5p,hsa-miR-101-3p,hsa-miR-199a-5p,hsa-miR-203a-3p,hsa-miR-130a-3p,hsa-miR-141-3p,hsa-miR-142-5p,hsa-miR-9-5p,hsa-miR-29c-3p,hsa-miR-200a-3p,hsa-miR-30e-5p,hsa-miR-338-3p,hsa-miR-497-5p,hsa-miR-20a-3p,hsa-miR-21-3p,hsa-miR-30d-3p,hsa-miR-140-3p,hsa-miR-1247-5p
Colorectal Carcinoma	1.4e-10	5.4e-09	4.69502	hsa-miR-17-3p,hsa-miR-19b-3p,hsa-miR-101-3p,hsa-miR-199a-5p,hsa-miR-187-3p,hsa-miR-203a-3p,hsa-miR-130a-3p,hsa-miR-138-5p,hsa-miR-141-3p,hsa-miR-142-5p,hsa-miR-153-3p,hsa-miR-29c-3p,hsa-miR-200a-3p,hsa-miR-363-3p,hsa-miR-338-3p,hsa-miR-20a-3p,hsa-miR-21-3p,hsa-miR-30d-3p,hsa-miR-140-3p,hsa-miR-147b-3p
Diffuse Large B-Cell Lymphoma	1.5e-10	5.8e-09	6.63427	hsa-miR-17-3p,hsa-miR-19b-3p,hsa-miR-30a-5p,hsa-miR-101-3p,hsa-miR-199a-5p,hsa-miR-187-3p,hsa-miR-130a-3p,hsa-miR-141-3p,hsa-miR-29c-3p,hsa-miR-30e-5p,hsa-miR-363-3p,hsa-miR-20b-5p,hsa-miR-497-5p,hsa-miR-20a-3p,hsa-miR-21-3p,hsa-miR-140-3p
Multiple Sclerosis	1.5e-10	5.7e-09	3.56237	hsa-miR-17-3p,hsa-miR-19b-3p,hsa-miR-20a-5p,hsa-miR-30a-5p,hsa-miR-93-5p,hsa-miR-199a-5p,hsa-miR-187-3p,hsa-miR-130a-3p,hsa-miR-138-5p,hsa-miR-141-3p,hsa-miR-142-5p,hsa-miR-153-3p,hsa-miR-9-5p,hsa-miR-29c-3p,hsa-miR-200a-3p,hsa-miR-30e-5p,hsa-miR-363-3p,hsa-miR-338-3p,hsa-miR-497-5p,hsa-miR-20a-3p,hsa-miR-21-3p,hsa-miR-30d-3p,hsa-miR-140-3p,hsa-miR-582-3p
Osteoporosis	1.9e-10	6.8e-09	8.21629	hsa-miR-17-3p,hsa-miR-19b-3p,hsa-miR-20a-5p,hsa-miR-30a-5p,hsa-miR-93-5p,hsa-miR-199a-5p,hsa-miR-187-3p,hsa-miR-203a-3p,hsa-miR-138-5p,hsa-miR-200a-3p,hsa-miR-20b-5p,hsa-miR-497-5p,hsa-miR-21-3p,hsa-miR-140-3p
Temporal Lobe Epilepsy	2.1e-10	7.5e-09	7.24311	hsa-miR-17-3p,hsa-miR-30a-5p,hsa-miR-187-3p,hsa-miR-130a-3p,hsa-miR-138-5p,hsa-miR-141-3p,hsa-miR-142-5p,hsa-miR-29c-3p,hsa-miR-200a-3p,hsa-miR-338-3p,hsa-miR-497-5p,hsa-miR-20a-3p,hsa-miR-21-3p,hsa-miR-30d-3p,hsa-miR-140-3p
Urinary Bladder Cancer	2.2e-10	7.7e-09	6.49312	hsa-miR-17-3p,hsa-miR-19b-3p,hsa-miR-20a-5p,hsa-miR-30a-5p,hsa-miR-93-5p,hsa-miR-101-3p,hsa-miR-199a-5p,hsa-miR-130a-3p,hsa-miR-141-3p,hsa-miR-29c-3p,hsa-miR-200a-3p,hsa-miR-30e-5p,hsa-miR-338-3p,hsa-miR-20a-3p,hsa-miR-21-3p,hsa-miR-140-3p
Cholangiocarcinoma	2.5e-10	8.7e-09	2.76356	hsa-miR-17-3p,hsa-miR-19b-3p,hsa-miR-20a-5p,hsa-miR-30a-5p,hsa-miR-32-5p,hsa-miR-93-5p,hsa-miR-101-3p,hsa-miR-199a-5p,hsa-miR-130a-3p,hsa-miR-138-5p,hsa-miR-141-3p,hsa-miR-142-5p,hsa-miR-9-5p,hsa-miR-29c-3p,hsa-miR-200a-3p,hsa-miR-30e-5p,hsa-miR-363-3p,hsa-miR-338-3p,hsa-miR-20b-5p,hsa-miR-452-5p,hsa-miR-497-5p,hsa-miR-455-5p,hsa-miR-20a-3p,hsa-miR-21-3p,hsa-miR-140-3p,hsa-miR-200c-5p,hsa-miR-582…
Neoplasm	2.5e-10	8.7e-09	4.91386	hsa-miR-17-3p,hsa-miR-19b-3p,hsa-miR-20a-5p,hsa-miR-93-5p,hsa-miR-101-3p,hsa-miR-199a-5p,hsa-miR-130a-3p,hsa-miR-138-5p,hsa-miR-141-3p,hsa-miR-142-5p,hsa-miR-153-3p,hsa-miR-29c-3p,hsa-miR-200a-3p,hsa-miR-30e-5p,hsa-miR-363-3p,hsa-miR-20a-3p,hsa-miR-21-3p,hsa-miR-30d-3p,hsa-miR-140-3p
Melanoma	2.7e-10	9.2e-09	3.08499	hsa-miR-17-3p,hsa-miR-19b-3p,hsa-miR-30a-5p,hsa-miR-32-5p,hsa-miR-93-5p,hsa-miR-101-3p,hsa-miR-199a-5p,hsa-miR-203a-3p,hsa-miR-130a-3p,hsa-miR-138-5p,hsa-miR-141-3p,hsa-miR-142-5p,hsa-miR-9-5p,hsa-miR-29c-3p,hsa-miR-200a-3p,hsa-miR-30e-5p,hsa-miR-363-3p,hsa-miR-338-3p,hsa-miR-20b-5p,hsa-miR-497-5p,hsa-miR-455-5p,hsa-miR-20a-3p,hsa-miR-21-3p,hsa-miR-30d-3p,hsa-miR-140-3p,hsa-miR-582-3p
Ependymoma	3.2e-10	1.1e-08	6.3249	hsa-miR-17-3p,hsa-miR-19b-3p,hsa-miR-20a-5p,hsa-miR-93-5p,hsa-miR-101-3p,hsa-miR-187-3p,hsa-miR-203a-3p,hsa-miR-130a-3p,hsa-miR-138-5p,hsa-miR-141-3p,hsa-miR-153-3p,hsa-miR-9-5p,hsa-miR-29c-3p,hsa-miR-200a-3p,hsa-miR-20a-3p,hsa-miR-21-3p
Neuroblastoma	3.5e-10	1.2e-08	5.71366	hsa-miR-17-3p,hsa-miR-19b-3p,hsa-miR-20a-5p,hsa-miR-30a-5p,hsa-miR-187-3p,hsa-miR-130a-3p,hsa-miR-141-3p,hsa-miR-153-3p,hsa-miR-9-5p,hsa-miR-29c-3p,hsa-miR-200a-3p,hsa-miR-30e-5p,hsa-miR-363-3p,hsa-miR-338-3p,hsa-miR-20a-3p,hsa-miR-21-3p,hsa-miR-147b-3p
Splenic Marginal Zone Lymphoma	3.7e-10	1.2e-08	10.2868	hsa-miR-17-3p,hsa-miR-19b-3p,hsa-miR-187-3p,hsa-miR-130a-3p,hsa-miR-138-5p,hsa-miR-141-3p,hsa-miR-142-5p,hsa-miR-153-3p,hsa-miR-29c-3p,hsa-miR-200a-3p,hsa-miR-338-3p,hsa-miR-21-3p
Huntington's Disease	4.1e-10	1.3e-08	5.18224	hsa-miR-17-3p,hsa-miR-19b-3p,hsa-miR-30a-5p,hsa-miR-101-3p,hsa-miR-199a-5p,hsa-miR-130a-3p,hsa-miR-138-5p,hsa-miR-141-3p,hsa-miR-142-5p,hsa-miR-153-3p,hsa-miR-29c-3p,hsa-miR-200a-3p,hsa-miR-363-3p,hsa-miR-338-3p,hsa-miR-452-5p,hsa-miR-20a-3p,hsa-miR-140-3p,hsa-miR-1247-5p
Glioblastoma	4.3e-10	1.4e-08	2.70752	hsa-miR-17-3p,hsa-miR-19b-3p,hsa-miR-20a-5p,hsa-miR-30a-5p,hsa-miR-93-5p,hsa-miR-101-3p,hsa-miR-199a-5p,hsa-miR-187-3p,hsa-miR-203a-3p,hsa-miR-130a-3p,hsa-miR-138-5p,hsa-miR-141-3p,hsa-miR-142-5p,hsa-miR-153-3p,hsa-miR-9-5p,hsa-miR-29c-3p,hsa-miR-200a-3p,hsa-miR-363-3p,hsa-miR-338-3p,hsa-miR-20b-5p,hsa-miR-452-5p,hsa-miR-455-5p,hsa-miR-20a-3p,hsa-miR-21-3p,hsa-miR-30d-3p,hsa-miR-140-3p,hsa-miR-14…
Gastric Neoplasm	4.3e-10	1.4e-08	4.76838	hsa-miR-17-3p,hsa-miR-19b-3p,hsa-miR-20a-5p,hsa-miR-101-3p,hsa-miR-199a-5p,hsa-miR-187-3p,hsa-miR-203a-3p,hsa-miR-130a-3p,hsa-miR-141-3p,hsa-miR-142-5p,hsa-miR-153-3p,hsa-miR-29c-3p,hsa-miR-200a-3p,hsa-miR-363-3p,hsa-miR-338-3p,hsa-miR-455-5p,hsa-miR-20a-3p,hsa-miR-21-3p,hsa-miR-140-3p
Carcinoma	4.5e-10	1.4e-08	3.01925	hsa-miR-17-3p,hsa-miR-19b-3p,hsa-miR-20a-5p,hsa-miR-30a-5p,hsa-miR-101-3p,hsa-miR-199a-5p,hsa-miR-187-3p,hsa-miR-203a-3p,hsa-miR-130a-3p,hsa-miR-138-5p,hsa-miR-141-3p,hsa-miR-142-5p,hsa-miR-153-3p,hsa-miR-29c-3p,hsa-miR-200a-3p,hsa-miR-30e-5p,hsa-miR-363-3p,hsa-miR-338-3p,hsa-miR-455-5p,hsa-miR-20a-3p,hsa-miR-21-3p,hsa-miR-30d-3p,hsa-miR-140-3p,hsa-miR-200c-5p,hsa-miR-582-3p,hsa-miR-1247-5p
Lung Non-Small Cell Carcinoma	5.3e-10	1.6e-08	5.10518	hsa-miR-17-3p,hsa-miR-19b-3p,hsa-miR-20a-5p,hsa-miR-30a-5p,hsa-miR-101-3p,hsa-miR-199a-5p,hsa-miR-130a-3p,hsa-miR-138-5p,hsa-miR-141-3p,hsa-miR-153-3p,hsa-miR-9-5p,hsa-miR-29c-3p,hsa-miR-200a-3p,hsa-miR-30e-5p,hsa-miR-338-3p,hsa-miR-21-3p,hsa-miR-30d-3p,hsa-miR-140-3p
Breast Cancer	6.9e-10	2.1e-08	2.25464	hsa-miR-17-3p,hsa-miR-19b-3p,hsa-miR-20a-5p,hsa-miR-30a-5p,hsa-miR-93-5p,hsa-miR-101-3p,hsa-miR-199a-5p,hsa-miR-187-3p,hsa-miR-203a-3p,hsa-miR-130a-3p,hsa-miR-138-5p,hsa-miR-141-3p,hsa-miR-142-5p,hsa-miR-153-3p,hsa-miR-9-5p,hsa-miR-29c-3p,hsa-miR-200a-3p,hsa-miR-363-3p,hsa-miR-338-3p,hsa-miR-20b-5p,hsa-miR-452-5p,hsa-miR-497-5p,hsa-miR-455-5p,hsa-miR-20a-3p,hsa-miR-21-3p,hsa-miR-30d-3p,hsa-miR-14…
T-Cell Leukemia	6.9e-10	2.1e-08	7.46935	hsa-miR-17-3p,hsa-miR-19b-3p,hsa-miR-20a-5p,hsa-miR-30a-5p,hsa-miR-101-3p,hsa-miR-199a-5p,hsa-miR-187-3p,hsa-miR-138-5p,hsa-miR-142-5p,hsa-miR-9-5p,hsa-miR-29c-3p,hsa-miR-200a-3p,hsa-miR-21-3p,hsa-miR-30d-3p
Esophagus Squamous Cell Carcinoma	8.2e-10	2.4e-08	4.9757	hsa-miR-17-3p,hsa-miR-19b-3p,hsa-miR-30a-5p,hsa-miR-101-3p,hsa-miR-130a-3p,hsa-miR-138-5p,hsa-miR-141-3p,hsa-miR-153-3p,hsa-miR-29c-3p,hsa-miR-200a-3p,hsa-miR-363-3p,hsa-miR-338-3p,hsa-miR-20b-5p,hsa-miR-497-5p,hsa-miR-455-5p,hsa-miR-20a-3p,hsa-miR-21-3p,hsa-miR-140-3p
Biliary Atresia	8.5e-10	2.5e-08	8.33465	hsa-miR-17-3p,hsa-miR-30a-5p,hsa-miR-93-5p,hsa-miR-203a-3p,hsa-miR-142-5p,hsa-miR-29c-3p,hsa-miR-200a-3p,hsa-miR-30e-5p,hsa-miR-363-3p,hsa-miR-455-5p,hsa-miR-21-3p,hsa-miR-140-3p,hsa-miR-582-3p
Breast Carcinoma	9.8e-10	2.9e-08	5.3595	hsa-miR-17-3p,hsa-miR-19b-3p,hsa-miR-32-5p,hsa-miR-93-5p,hsa-miR-187-3p,hsa-miR-203a-3p,hsa-miR-141-3p,hsa-miR-142-5p,hsa-miR-200a-3p,hsa-miR-452-5p,hsa-miR-497-5p,hsa-miR-20a-3p,hsa-miR-21-3p,hsa-miR-200c-5p,hsa-miR-147b-3p,hsa-miR-1247-5p,hsa-miR-1307-5p
Chronic Obstructive Pulmonary Disease	1.1e-09	3e-08	6.4656	hsa-miR-19b-3p,hsa-miR-30a-5p,hsa-miR-32-5p,hsa-miR-93-5p,hsa-miR-199a-5p,hsa-miR-130a-3p,hsa-miR-141-3p,hsa-miR-9-5p,hsa-miR-200a-3p,hsa-miR-338-3p,hsa-miR-20b-5p,hsa-miR-497-5p,hsa-miR-20a-3p,hsa-miR-21-3p,hsa-miR-582-3p
Prostate Neoplasm	1.1e-09	3e-08	4.52996	hsa-miR-17-3p,hsa-miR-19b-3p,hsa-miR-20a-5p,hsa-miR-30a-5p,hsa-miR-32-5p,hsa-miR-101-3p,hsa-miR-187-3p,hsa-miR-203a-3p,hsa-miR-130a-3p,hsa-miR-138-5p,hsa-miR-141-3p,hsa-miR-29c-3p,hsa-miR-200a-3p,hsa-miR-338-3p,hsa-miR-20b-5p,hsa-miR-20a-3p,hsa-miR-21-3p,hsa-miR-30d-3p,hsa-miR-1247-5p
Medulloblastoma	1.2e-09	3.3e-08	4.86984	hsa-miR-17-3p,hsa-miR-19b-3p,hsa-miR-101-3p,hsa-miR-199a-5p,hsa-miR-187-3p,hsa-miR-130a-3p,hsa-miR-138-5p,hsa-miR-142-5p,hsa-miR-153-3p,hsa-miR-29c-3p,hsa-miR-200a-3p,hsa-miR-363-3p,hsa-miR-338-3p,hsa-miR-20a-3p,hsa-miR-21-3p,hsa-miR-30d-3p,hsa-miR-140-3p,hsa-miR-582-3p
Papillary Renal Cell Carcinoma	1.3e-09	3.5e-08	3.64885	hsa-miR-17-3p,hsa-miR-19b-3p,hsa-miR-20a-5p,hsa-miR-30a-5p,hsa-miR-93-5p,hsa-miR-187-3p,hsa-miR-203a-3p,hsa-miR-142-5p,hsa-miR-153-3p,hsa-miR-9-5p,hsa-miR-29c-3p,hsa-miR-200a-3p,hsa-miR-363-3p,hsa-miR-338-3p,hsa-miR-20b-5p,hsa-miR-497-5p,hsa-miR-455-5p,hsa-miR-20a-3p,hsa-miR-21-3p,hsa-miR-30d-3p,hsa-miR-582-3p,hsa-miR-1307-5p
Dysautonomia	1.5e-09	4e-08	5.22984	hsa-miR-19b-3p,hsa-miR-20a-5p,hsa-miR-32-5p,hsa-miR-93-5p,hsa-miR-101-3p,hsa-miR-199a-5p,hsa-miR-203a-3p,hsa-miR-130a-3p,hsa-miR-138-5p,hsa-miR-141-3p,hsa-miR-9-5p,hsa-miR-29c-3p,hsa-miR-363-3p,hsa-miR-20b-5p,hsa-miR-452-5p,hsa-miR-455-5p,hsa-miR-140-3p
Clear Cell Renal Cell Carcinoma	2e-09	5.4e-08	5.59957	hsa-miR-17-3p,hsa-miR-20a-5p,hsa-miR-30a-5p,hsa-miR-199a-5p,hsa-miR-187-3p,hsa-miR-130a-3p,hsa-miR-138-5p,hsa-miR-141-3p,hsa-miR-142-5p,hsa-miR-200a-3p,hsa-miR-363-3p,hsa-miR-338-3p,hsa-miR-20a-3p,hsa-miR-21-3p,hsa-miR-30d-3p,hsa-miR-140-3p
Multiple Sclerosis Chronic Progressive	2e-09	5.4e-08	6.18601	hsa-miR-17-3p,hsa-miR-19b-3p,hsa-miR-30a-5p,hsa-miR-187-3p,hsa-miR-130a-3p,hsa-miR-138-5p,hsa-miR-142-5p,hsa-miR-200a-3p,hsa-miR-363-3p,hsa-miR-338-3p,hsa-miR-20a-3p,hsa-miR-21-3p,hsa-miR-30d-3p,hsa-miR-140-3p,hsa-miR-582-3p
Relapsing-Remitting Multiple Sclerosis	2e-09	5.4e-08	3.56363	hsa-miR-17-3p,hsa-miR-19b-3p,hsa-miR-20a-5p,hsa-miR-30a-5p,hsa-miR-101-3p,hsa-miR-187-3p,hsa-miR-130a-3p,hsa-miR-138-5p,hsa-miR-141-3p,hsa-miR-142-5p,hsa-miR-153-3p,hsa-miR-29c-3p,hsa-miR-200a-3p,hsa-miR-30e-5p,hsa-miR-363-3p,hsa-miR-338-3p,hsa-miR-497-5p,hsa-miR-20a-3p,hsa-miR-21-3p,hsa-miR-30d-3p,hsa-miR-140-3p,hsa-miR-582-3p
Uterine Cervical Neoplasm	2e-09	5.3e-08	7.80963	hsa-miR-17-3p,hsa-miR-19b-3p,hsa-miR-101-3p,hsa-miR-187-3p,hsa-miR-130a-3p,hsa-miR-138-5p,hsa-miR-141-3p,hsa-miR-200a-3p,hsa-miR-338-3p,hsa-miR-20a-3p,hsa-miR-21-3p,hsa-miR-30d-3p,hsa-miR-140-3p
Hepatitis B Virus Infection	2.9e-09	7.5e-08	7.57117	hsa-miR-30a-5p,hsa-miR-101-3p,hsa-miR-199a-5p,hsa-miR-187-3p,hsa-miR-203a-3p,hsa-miR-130a-3p,hsa-miR-141-3p,hsa-miR-9-5p,hsa-miR-29c-3p,hsa-miR-200a-3p,hsa-miR-30e-5p,hsa-miR-338-3p,hsa-miR-21-3p
Large Cell Carcinoma	3.4e-09	8.6e-08	11.921	hsa-miR-30a-5p,hsa-miR-101-3p,hsa-miR-9-5p,hsa-miR-30e-5p,hsa-miR-338-3p,hsa-miR-497-5p,hsa-miR-455-5p,hsa-miR-21-3p,hsa-miR-30d-3p,hsa-miR-140-3p
Type 2 Diabetes Mellitus	3.5e-09	8.9e-08	5.40135	hsa-miR-17-3p,hsa-miR-20a-5p,hsa-miR-30a-5p,hsa-miR-93-5p,hsa-miR-101-3p,hsa-miR-187-3p,hsa-miR-130a-3p,hsa-miR-138-5p,hsa-miR-9-5p,hsa-miR-29c-3p,hsa-miR-200a-3p,hsa-miR-455-5p,hsa-miR-20a-3p,hsa-miR-21-3p,hsa-miR-30d-3p,hsa-miR-582-3p
Atrial Fibrillation	3.8e-09	9.7e-08	7.40167	hsa-miR-17-3p,hsa-miR-19b-3p,hsa-miR-20a-5p,hsa-miR-32-5p,hsa-miR-203a-3p,hsa-miR-130a-3p,hsa-miR-141-3p,hsa-miR-363-3p,hsa-miR-497-5p,hsa-miR-455-5p,hsa-miR-20a-3p,hsa-miR-21-3p,hsa-miR-30d-3p
Cervical Adenocarcinoma	5.7e-09	1.4e-07	8.17437	hsa-miR-19b-3p,hsa-miR-30a-5p,hsa-miR-93-5p,hsa-miR-199a-5p,hsa-miR-203a-3p,hsa-miR-141-3p,hsa-miR-200a-3p,hsa-miR-363-3p,hsa-miR-338-3p,hsa-miR-20b-5p,hsa-miR-21-3p,hsa-miR-582-3p
Pancreatic Adenocarcinoma	6.4e-09	1.6e-07	3.17317	hsa-miR-17-3p,hsa-miR-20a-5p,hsa-miR-30a-5p,hsa-miR-32-5p,hsa-miR-93-5p,hsa-miR-101-3p,hsa-miR-199a-5p,hsa-miR-187-3p,hsa-miR-203a-3p,hsa-miR-138-5p,hsa-miR-141-3p,hsa-miR-142-5p,hsa-miR-153-3p,hsa-miR-29c-3p,hsa-miR-200a-3p,hsa-miR-363-3p,hsa-miR-452-5p,hsa-miR-497-5p,hsa-miR-20a-3p,hsa-miR-21-3p,hsa-miR-30d-3p,hsa-miR-140-3p,hsa-miR-147b-3p
Systemic Lupus Erythematosus	6.5e-09	1.6e-07	6.32022	hsa-miR-17-3p,hsa-miR-19b-3p,hsa-miR-20a-5p,hsa-miR-101-3p,hsa-miR-199a-5p,hsa-miR-141-3p,hsa-miR-9-5p,hsa-miR-29c-3p,hsa-miR-200a-3p,hsa-miR-30e-5p,hsa-miR-20a-3p,hsa-miR-21-3p,hsa-miR-30d-3p,hsa-miR-140-3p
Adenocarcinoma	6.6e-09	1.6e-07	4.75092	hsa-miR-17-3p,hsa-miR-93-5p,hsa-miR-101-3p,hsa-miR-187-3p,hsa-miR-130a-3p,hsa-miR-138-5p,hsa-miR-141-3p,hsa-miR-153-3p,hsa-miR-29c-3p,hsa-miR-200a-3p,hsa-miR-363-3p,hsa-miR-20b-5p,hsa-miR-452-5p,hsa-miR-20a-3p,hsa-miR-21-3p,hsa-miR-30d-3p,hsa-miR-140-3p
Non-Alcoholic Fatty Liver Disease	8.3e-09	2e-07	10.8992	hsa-miR-17-3p,hsa-miR-187-3p,hsa-miR-130a-3p,hsa-miR-138-5p,hsa-miR-141-3p,hsa-miR-29c-3p,hsa-miR-200a-3p,hsa-miR-21-3p,hsa-miR-30d-3p,hsa-miR-140-3p
Endometrial Cancer	8.6e-09	2e-07	5.5825	hsa-miR-19b-3p,hsa-miR-101-3p,hsa-miR-199a-5p,hsa-miR-203a-3p,hsa-miR-130a-3p,hsa-miR-141-3p,hsa-miR-142-5p,hsa-miR-9-5p,hsa-miR-29c-3p,hsa-miR-200a-3p,hsa-miR-363-3p,hsa-miR-20b-5p,hsa-miR-497-5p,hsa-miR-21-3p,hsa-miR-30d-3p
Attention Deficit Hyperactivity Disorder	8.9e-09	2.1e-07	32.6975	hsa-miR-101-3p,hsa-miR-130a-3p,hsa-miR-138-5p,hsa-miR-29c-3p,hsa-miR-30e-5p,hsa-miR-140-3p
Her2-Receptor Positive Breast Cancer	9e-09	2.1e-07	2.80081	hsa-miR-17-3p,hsa-miR-19b-3p,hsa-miR-30a-5p,hsa-miR-32-5p,hsa-miR-93-5p,hsa-miR-101-3p,hsa-miR-187-3p,hsa-miR-203a-3p,hsa-miR-130a-3p,hsa-miR-138-5p,hsa-miR-141-3p,hsa-miR-142-5p,hsa-miR-9-5p,hsa-miR-200a-3p,hsa-miR-363-3p,hsa-miR-452-5p,hsa-miR-497-5p,hsa-miR-455-5p,hsa-miR-20a-3p,hsa-miR-21-3p,hsa-miR-30d-3p,hsa-miR-140-3p,hsa-miR-582-3p,hsa-miR-147b-3p,hsa-miR-1247-5p
Chronic Kidney Disease	1.1e-08	2.5e-07	12.9556	hsa-miR-17-3p,hsa-miR-93-5p,hsa-miR-130a-3p,hsa-miR-142-5p,hsa-miR-29c-3p,hsa-miR-200a-3p,hsa-miR-363-3p,hsa-miR-20a-3p,hsa-miR-21-3p
Allergic Rhinitis	1.1e-08	2.5e-07	16.496	hsa-miR-17-3p,hsa-miR-19b-3p,hsa-miR-101-3p,hsa-miR-187-3p,hsa-miR-141-3p,hsa-miR-338-3p,hsa-miR-20a-3p,hsa-miR-21-3p
Dysautonomia Familial	1.7e-08	3.8e-07	4.14892	hsa-miR-17-3p,hsa-miR-19b-3p,hsa-miR-20a-5p,hsa-miR-32-5p,hsa-miR-93-5p,hsa-miR-101-3p,hsa-miR-203a-3p,hsa-miR-130a-3p,hsa-miR-138-5p,hsa-miR-141-3p,hsa-miR-29c-3p,hsa-miR-363-3p,hsa-miR-20b-5p,hsa-miR-452-5p,hsa-miR-455-5p,hsa-miR-20a-3p,hsa-miR-21-3p,hsa-miR-140-3p
Nephroblastoma	1.8e-08	4e-07	2.86103	hsa-miR-17-3p,hsa-miR-19b-3p,hsa-miR-20a-5p,hsa-miR-30a-5p,hsa-miR-32-5p,hsa-miR-93-5p,hsa-miR-101-3p,hsa-miR-187-3p,hsa-miR-203a-3p,hsa-miR-130a-3p,hsa-miR-138-5p,hsa-miR-141-3p,hsa-miR-142-5p,hsa-miR-29c-3p,hsa-miR-200a-3p,hsa-miR-30e-5p,hsa-miR-363-3p,hsa-miR-338-3p,hsa-miR-20b-5p,hsa-miR-497-5p,hsa-miR-455-5p,hsa-miR-30d-3p,hsa-miR-140-3p,hsa-miR-1247-5p
Colorectal Cancer	1.9e-08	4.3e-07	1.90884	hsa-miR-17-3p,hsa-miR-19b-3p,hsa-miR-20a-5p,hsa-miR-30a-5p,hsa-miR-93-5p,hsa-miR-101-3p,hsa-miR-199a-5p,hsa-miR-187-3p,hsa-miR-203a-3p,hsa-miR-130a-3p,hsa-miR-138-5p,hsa-miR-141-3p,hsa-miR-142-5p,hsa-miR-153-3p,hsa-miR-9-5p,hsa-miR-29c-3p,hsa-miR-200a-3p,hsa-miR-30e-5p,hsa-miR-363-3p,hsa-miR-338-3p,hsa-miR-20b-5p,hsa-miR-452-5p,hsa-miR-497-5p,hsa-miR-455-5p,hsa-miR-20a-3p,hsa-miR-21-3p,hsa-miR-30…
Idiopathic Pulmonary Fibrosis	2e-08	4.4e-07	8.47712	hsa-miR-20a-5p,hsa-miR-199a-5p,hsa-miR-141-3p,hsa-miR-9-5p,hsa-miR-29c-3p,hsa-miR-200a-3p,hsa-miR-338-3p,hsa-miR-497-5p,hsa-miR-20a-3p,hsa-miR-21-3p,hsa-miR-140-3p
Breast Cancer Luminal	2.2e-08	4.7e-07	5.22562	hsa-miR-17-3p,hsa-miR-199a-5p,hsa-miR-187-3p,hsa-miR-130a-3p,hsa-miR-141-3p,hsa-miR-142-5p,hsa-miR-153-3p,hsa-miR-29c-3p,hsa-miR-200a-3p,hsa-miR-363-3p,hsa-miR-338-3p,hsa-miR-20a-3p,hsa-miR-21-3p,hsa-miR-30d-3p,hsa-miR-140-3p
Diabetic Nephropathy	2.3e-08	5.1e-07	6.39886	hsa-miR-17-3p,hsa-miR-19b-3p,hsa-miR-20a-5p,hsa-miR-93-5p,hsa-miR-138-5p,hsa-miR-141-3p,hsa-miR-153-3p,hsa-miR-29c-3p,hsa-miR-200a-3p,hsa-miR-497-5p,hsa-miR-20a-3p,hsa-miR-21-3p,hsa-miR-30d-3p
Sarcoma	2.6e-08	5.7e-07	5.68148	hsa-miR-17-3p,hsa-miR-19b-3p,hsa-miR-20a-5p,hsa-miR-138-5p,hsa-miR-141-3p,hsa-miR-9-5p,hsa-miR-200a-3p,hsa-miR-20b-5p,hsa-miR-452-5p,hsa-miR-20a-3p,hsa-miR-21-3p,hsa-miR-582-3p,hsa-miR-1247-5p,hsa-miR-1307-5p
Testicular Germ Cell Tumor	2.7e-08	5.8e-07	7.15257	hsa-miR-101-3p,hsa-miR-187-3p,hsa-miR-203a-3p,hsa-miR-142-5p,hsa-miR-29c-3p,hsa-miR-200a-3p,hsa-miR-30e-5p,hsa-miR-363-3p,hsa-miR-338-3p,hsa-miR-20b-5p,hsa-miR-497-5p,hsa-miR-140-3p
Chorea	2.8e-08	6e-07	5.65142	hsa-miR-17-3p,hsa-miR-19b-3p,hsa-miR-101-3p,hsa-miR-199a-5p,hsa-miR-141-3p,hsa-miR-142-5p,hsa-miR-153-3p,hsa-miR-29c-3p,hsa-miR-363-3p,hsa-miR-338-3p,hsa-miR-452-5p,hsa-miR-20a-3p,hsa-miR-140-3p,hsa-miR-1247-5p
Heart Failure	4.5e-08	9.5e-07	4.95416	hsa-miR-17-3p,hsa-miR-19b-3p,hsa-miR-30a-5p,hsa-miR-93-5p,hsa-miR-187-3p,hsa-miR-130a-3p,hsa-miR-138-5p,hsa-miR-142-5p,hsa-miR-9-5p,hsa-miR-30e-5p,hsa-miR-20b-5p,hsa-miR-497-5p,hsa-miR-21-3p,hsa-miR-30d-3p,hsa-miR-140-3p
Ovarian Neoplasm	5.9e-08	1.2e-06	3.36839	hsa-miR-17-3p,hsa-miR-19b-3p,hsa-miR-30a-5p,hsa-miR-101-3p,hsa-miR-187-3p,hsa-miR-203a-3p,hsa-miR-130a-3p,hsa-miR-138-5p,hsa-miR-141-3p,hsa-miR-142-5p,hsa-miR-153-3p,hsa-miR-29c-3p,hsa-miR-200a-3p,hsa-miR-30e-5p,hsa-miR-363-3p,hsa-miR-338-3p,hsa-miR-20a-3p,hsa-miR-21-3p,hsa-miR-30d-3p,hsa-miR-140-3p
Atherosclerosis	7.8e-08	1.6e-06	4.37529	hsa-miR-17-3p,hsa-miR-19b-3p,hsa-miR-20a-5p,hsa-miR-30a-5p,hsa-miR-101-3p,hsa-miR-199a-5p,hsa-miR-130a-3p,hsa-miR-141-3p,hsa-miR-142-5p,hsa-miR-29c-3p,hsa-miR-30e-5p,hsa-miR-363-3p,hsa-miR-338-3p,hsa-miR-20a-3p,hsa-miR-21-3p,hsa-miR-30d-3p
Obesity	1.1e-07	2.2e-06	4.28318	hsa-miR-17-3p,hsa-miR-19b-3p,hsa-miR-20a-5p,hsa-miR-30a-5p,hsa-miR-93-5p,hsa-miR-130a-3p,hsa-miR-138-5p,hsa-miR-141-3p,hsa-miR-9-5p,hsa-miR-29c-3p,hsa-miR-200a-3p,hsa-miR-30e-5p,hsa-miR-497-5p,hsa-miR-21-3p,hsa-miR-30d-3p,hsa-miR-140-3p
Skin Melanoma	1.1e-07	2.2e-06	5.08627	hsa-miR-32-5p,hsa-miR-101-3p,hsa-miR-203a-3p,hsa-miR-138-5p,hsa-miR-141-3p,hsa-miR-142-5p,hsa-miR-29c-3p,hsa-miR-200a-3p,hsa-miR-30e-5p,hsa-miR-338-3p,hsa-miR-452-5p,hsa-miR-30d-3p,hsa-miR-140-3p,hsa-miR-1307-5p
Malignant Glioma	1.2e-07	2.3e-06	2.75041	hsa-miR-17-3p,hsa-miR-19b-3p,hsa-miR-20a-5p,hsa-miR-30a-5p,hsa-miR-93-5p,hsa-miR-101-3p,hsa-miR-187-3p,hsa-miR-130a-3p,hsa-miR-138-5p,hsa-miR-141-3p,hsa-miR-142-5p,hsa-miR-153-3p,hsa-miR-29c-3p,hsa-miR-200a-3p,hsa-miR-30e-5p,hsa-miR-363-3p,hsa-miR-338-3p,hsa-miR-455-5p,hsa-miR-20a-3p,hsa-miR-21-3p,hsa-miR-30d-3p,hsa-miR-140-3p,hsa-miR-582-3p
Neuroendocrine Tumor	1.2e-07	2.4e-06	9.95141	hsa-miR-30a-5p,hsa-miR-32-5p,hsa-miR-199a-5p,hsa-miR-130a-3p,hsa-miR-138-5p,hsa-miR-153-3p,hsa-miR-497-5p,hsa-miR-455-5p,hsa-miR-21-3p
Ischemic Attack	1.2e-07	2.3e-06	7.17295	hsa-miR-19b-3p,hsa-miR-20a-5p,hsa-miR-30a-5p,hsa-miR-93-5p,hsa-miR-130a-3p,hsa-miR-141-3p,hsa-miR-29c-3p,hsa-miR-200a-3p,hsa-miR-20b-5p,hsa-miR-21-3p,hsa-miR-140-3p
Ischemic Attack Transient	1.2e-07	2.3e-06	7.17295	hsa-miR-19b-3p,hsa-miR-20a-5p,hsa-miR-30a-5p,hsa-miR-93-5p,hsa-miR-130a-3p,hsa-miR-141-3p,hsa-miR-29c-3p,hsa-miR-200a-3p,hsa-miR-20b-5p,hsa-miR-21-3p,hsa-miR-140-3p
Skin Cutaneous Melanoma	1.2e-07	2.4e-06	5.03829	hsa-miR-32-5p,hsa-miR-101-3p,hsa-miR-203a-3p,hsa-miR-138-5p,hsa-miR-141-3p,hsa-miR-142-5p,hsa-miR-29c-3p,hsa-miR-200a-3p,hsa-miR-30e-5p,hsa-miR-338-3p,hsa-miR-452-5p,hsa-miR-30d-3p,hsa-miR-140-3p,hsa-miR-1307-5p
Leiomyoma	1.2e-07	2.3e-06	7.17295	hsa-miR-17-3p,hsa-miR-93-5p,hsa-miR-130a-3p,hsa-miR-141-3p,hsa-miR-29c-3p,hsa-miR-200a-3p,hsa-miR-363-3p,hsa-miR-20a-3p,hsa-miR-21-3p,hsa-miR-140-3p,hsa-miR-582-3p
Testicular Germ Cell Cancer	1.3e-07	2.5e-06	7.11216	hsa-miR-101-3p,hsa-miR-187-3p,hsa-miR-203a-3p,hsa-miR-142-5p,hsa-miR-29c-3p,hsa-miR-200a-3p,hsa-miR-30e-5p,hsa-miR-363-3p,hsa-miR-20b-5p,hsa-miR-497-5p,hsa-miR-140-3p
Bronchopulmonary Dysplasia	1.4e-07	2.6e-06	9.80924	hsa-miR-17-3p,hsa-miR-20a-5p,hsa-miR-203a-3p,hsa-miR-130a-3p,hsa-miR-141-3p,hsa-miR-29c-3p,hsa-miR-200a-3p,hsa-miR-20a-3p,hsa-miR-21-3p
Pancreatic Neoplasm	1.4e-07	2.6e-06	5.54091	hsa-miR-17-3p,hsa-miR-32-5p,hsa-miR-101-3p,hsa-miR-130a-3p,hsa-miR-138-5p,hsa-miR-141-3p,hsa-miR-142-5p,hsa-miR-153-3p,hsa-miR-29c-3p,hsa-miR-200a-3p,hsa-miR-338-3p,hsa-miR-20a-3p,hsa-miR-21-3p
T-Cell Acute Lymphoblastic Leukemia	1.7e-07	3.1e-06	6.93583	hsa-miR-17-3p,hsa-miR-19b-3p,hsa-miR-101-3p,hsa-miR-130a-3p,hsa-miR-29c-3p,hsa-miR-363-3p,hsa-miR-20b-5p,hsa-miR-20a-3p,hsa-miR-21-3p,hsa-miR-30d-3p,hsa-miR-140-3p
Nasopharynx Cancer	1.8e-07	3.4e-06	3.15918	hsa-miR-17-3p,hsa-miR-19b-3p,hsa-miR-30a-5p,hsa-miR-101-3p,hsa-miR-199a-5p,hsa-miR-187-3p,hsa-miR-130a-3p,hsa-miR-138-5p,hsa-miR-141-3p,hsa-miR-142-5p,hsa-miR-29c-3p,hsa-miR-200a-3p,hsa-miR-30e-5p,hsa-miR-363-3p,hsa-miR-338-3p,hsa-miR-455-5p,hsa-miR-20a-3p,hsa-miR-21-3p,hsa-miR-30d-3p,hsa-miR-140-3p
Chronic Lymphocytic Leukemia	1.9e-07	3.5e-06	6.02322	hsa-miR-17-3p,hsa-miR-101-3p,hsa-miR-130a-3p,hsa-miR-138-5p,hsa-miR-141-3p,hsa-miR-153-3p,hsa-miR-29c-3p,hsa-miR-200a-3p,hsa-miR-20a-3p,hsa-miR-21-3p,hsa-miR-30d-3p,hsa-miR-140-3p
Dermatomyositis	2.5e-07	4.7e-06	5.86878	hsa-miR-17-3p,hsa-miR-101-3p,hsa-miR-130a-3p,hsa-miR-141-3p,hsa-miR-142-5p,hsa-miR-29c-3p,hsa-miR-30e-5p,hsa-miR-363-3p,hsa-miR-20a-3p,hsa-miR-21-3p,hsa-miR-30d-3p,hsa-miR-1307-5p
Esophageal Cancer	3.7e-07	6.7e-06	2.07401	hsa-miR-17-3p,hsa-miR-19b-3p,hsa-miR-20a-5p,hsa-miR-30a-5p,hsa-miR-32-5p,hsa-miR-93-5p,hsa-miR-101-3p,hsa-miR-199a-5p,hsa-miR-203a-3p,hsa-miR-130a-3p,hsa-miR-138-5p,hsa-miR-141-3p,hsa-miR-142-5p,hsa-miR-9-5p,hsa-miR-29c-3p,hsa-miR-200a-3p,hsa-miR-30e-5p,hsa-miR-363-3p,hsa-miR-338-3p,hsa-miR-20b-5p,hsa-miR-497-5p,hsa-miR-455-5p,hsa-miR-20a-3p,hsa-miR-21-3p,hsa-miR-30d-3p,hsa-miR-140-3p,hsa-miR-200…
Estrogen-Receptor Positive Breast Cancer	3.7e-07	6.7e-06	2.87128	hsa-miR-17-3p,hsa-miR-30a-5p,hsa-miR-101-3p,hsa-miR-199a-5p,hsa-miR-187-3p,hsa-miR-130a-3p,hsa-miR-138-5p,hsa-miR-141-3p,hsa-miR-142-5p,hsa-miR-153-3p,hsa-miR-29c-3p,hsa-miR-200a-3p,hsa-miR-363-3p,hsa-miR-338-3p,hsa-miR-455-5p,hsa-miR-20a-3p,hsa-miR-21-3p,hsa-miR-30d-3p,hsa-miR-140-3p,hsa-miR-582-3p,hsa-miR-147b-3p
Intracranial Aneurysm	3.7e-07	6.7e-06	3.21416	hsa-miR-17-3p,hsa-miR-19b-3p,hsa-miR-101-3p,hsa-miR-187-3p,hsa-miR-130a-3p,hsa-miR-142-5p,hsa-miR-9-5p,hsa-miR-29c-3p,hsa-miR-30e-5p,hsa-miR-363-3p,hsa-miR-338-3p,hsa-miR-452-5p,hsa-miR-455-5p,hsa-miR-20a-3p,hsa-miR-21-3p,hsa-miR-30d-3p,hsa-miR-140-3p,hsa-miR-582-3p,hsa-miR-1307-5p
Diabetes Mellitus	4e-07	7.1e-06	5.06032	hsa-miR-17-3p,hsa-miR-19b-3p,hsa-miR-20a-5p,hsa-miR-30a-5p,hsa-miR-101-3p,hsa-miR-187-3p,hsa-miR-130a-3p,hsa-miR-138-5p,hsa-miR-29c-3p,hsa-miR-200a-3p,hsa-miR-20a-3p,hsa-miR-21-3p,hsa-miR-30d-3p
Upper Tract Urothelial Carcinoma	4e-07	7.1e-06	13.6938	hsa-miR-17-3p,hsa-miR-101-3p,hsa-miR-199a-5p,hsa-miR-141-3p,hsa-miR-200a-3p,hsa-miR-20a-3p,hsa-miR-21-3p
Oral Cancer	4.5e-07	7.9e-06	7.26611	hsa-miR-101-3p,hsa-miR-138-5p,hsa-miR-141-3p,hsa-miR-153-3p,hsa-miR-200a-3p,hsa-miR-363-3p,hsa-miR-20b-5p,hsa-miR-455-5p,hsa-miR-21-3p,hsa-miR-582-3p
Multiple Myeloma	5.9e-07	1e-05	3.31714	hsa-miR-17-3p,hsa-miR-19b-3p,hsa-miR-20a-5p,hsa-miR-199a-5p,hsa-miR-203a-3p,hsa-miR-130a-3p,hsa-miR-138-5p,hsa-miR-141-3p,hsa-miR-142-5p,hsa-miR-29c-3p,hsa-miR-200a-3p,hsa-miR-30e-5p,hsa-miR-363-3p,hsa-miR-20b-5p,hsa-miR-20a-3p,hsa-miR-21-3p,hsa-miR-30d-3p,hsa-miR-140-3p
Myasthenia Gravis	6e-07	1e-05	6.12581	hsa-miR-17-3p,hsa-miR-20a-5p,hsa-miR-142-5p,hsa-miR-29c-3p,hsa-miR-30e-5p,hsa-miR-363-3p,hsa-miR-338-3p,hsa-miR-20b-5p,hsa-miR-20a-3p,hsa-miR-21-3p,hsa-miR-140-3p
Wilms Tumor	6.6e-07	1.1e-05	2.78156	hsa-miR-17-3p,hsa-miR-19b-3p,hsa-miR-20a-5p,hsa-miR-30a-5p,hsa-miR-93-5p,hsa-miR-101-3p,hsa-miR-187-3p,hsa-miR-130a-3p,hsa-miR-138-5p,hsa-miR-141-3p,hsa-miR-142-5p,hsa-miR-29c-3p,hsa-miR-200a-3p,hsa-miR-30e-5p,hsa-miR-363-3p,hsa-miR-338-3p,hsa-miR-455-5p,hsa-miR-20a-3p,hsa-miR-21-3p,hsa-miR-30d-3p,hsa-miR-140-3p
Acute Coronary Syndrome	6.6e-07	1.1e-05	10.0058	hsa-miR-17-3p,hsa-miR-19b-3p,hsa-miR-130a-3p,hsa-miR-142-5p,hsa-miR-200a-3p,hsa-miR-363-3p,hsa-miR-20b-5p,hsa-miR-21-3p
Gastrointestinal Neoplasm	6.6e-07	1.1e-05	10.0058	hsa-miR-17-3p,hsa-miR-19b-3p,hsa-miR-101-3p,hsa-miR-142-5p,hsa-miR-200a-3p,hsa-miR-338-3p,hsa-miR-20a-3p,hsa-miR-21-3p
Uterine Cancer	7e-07	1.2e-05	5.35397	hsa-miR-17-3p,hsa-miR-20a-5p,hsa-miR-30a-5p,hsa-miR-32-5p,hsa-miR-93-5p,hsa-miR-203a-3p,hsa-miR-130a-3p,hsa-miR-141-3p,hsa-miR-142-5p,hsa-miR-200a-3p,hsa-miR-338-3p,hsa-miR-140-3p
Chronic Lymphocytic Susceptibility Of Leukemia	7.6e-07	1.3e-05	8.0782	hsa-miR-17-3p,hsa-miR-130a-3p,hsa-miR-141-3p,hsa-miR-29c-3p,hsa-miR-200a-3p,hsa-miR-363-3p,hsa-miR-20a-3p,hsa-miR-21-3p,hsa-miR-140-3p
Carotid Stenosis	8.5e-07	1.4e-05	9.68814	hsa-miR-17-3p,hsa-miR-19b-3p,hsa-miR-20a-5p,hsa-miR-93-5p,hsa-miR-199a-5p,hsa-miR-130a-3p,hsa-miR-20b-5p,hsa-miR-20a-3p
Basal-Like Breast Cancer	8.5e-07	1.4e-05	5.26166	hsa-miR-17-3p,hsa-miR-19b-3p,hsa-miR-187-3p,hsa-miR-130a-3p,hsa-miR-141-3p,hsa-miR-142-5p,hsa-miR-363-3p,hsa-miR-455-5p,hsa-miR-20a-3p,hsa-miR-21-3p,hsa-miR-30d-3p,hsa-miR-140-3p
Pancreatic Cancer	9.1e-07	1.5e-05	1.75976	hsa-miR-17-3p,hsa-miR-19b-3p,hsa-miR-20a-5p,hsa-miR-30a-5p,hsa-miR-93-5p,hsa-miR-101-3p,hsa-miR-199a-5p,hsa-miR-187-3p,hsa-miR-203a-3p,hsa-miR-130a-3p,hsa-miR-138-5p,hsa-miR-141-3p,hsa-miR-142-5p,hsa-miR-153-3p,hsa-miR-9-5p,hsa-miR-29c-3p,hsa-miR-200a-3p,hsa-miR-30e-5p,hsa-miR-363-3p,hsa-miR-338-3p,hsa-miR-20b-5p,hsa-miR-452-5p,hsa-miR-497-5p,hsa-miR-455-5p,hsa-miR-20a-3p,hsa-miR-21-3p,hsa-miR-30…
Hepatitis C Virus Infection	9.3e-07	1.5e-05	7.89249	hsa-miR-17-3p,hsa-miR-20a-5p,hsa-miR-101-3p,hsa-miR-130a-3p,hsa-miR-29c-3p,hsa-miR-200a-3p,hsa-miR-20a-3p,hsa-miR-21-3p,hsa-miR-30d-3p
Liposarcoma	9.7e-07	1.6e-05	5.20187	hsa-miR-17-3p,hsa-miR-19b-3p,hsa-miR-20a-5p,hsa-miR-30a-5p,hsa-miR-32-5p,hsa-miR-101-3p,hsa-miR-141-3p,hsa-miR-29c-3p,hsa-miR-30e-5p,hsa-miR-363-3p,hsa-miR-20b-5p,hsa-miR-20a-3p
Muscular Dystrophy	1e-06	1.7e-05	7.80281	hsa-miR-30a-5p,hsa-miR-101-3p,hsa-miR-130a-3p,hsa-miR-29c-3p,hsa-miR-30e-5p,hsa-miR-363-3p,hsa-miR-21-3p,hsa-miR-30d-3p,hsa-miR-582-3p
Barrett's Adenocarcinoma	1.2e-06	2e-05	5.70908	hsa-miR-32-5p,hsa-miR-203a-3p,hsa-miR-142-5p,hsa-miR-29c-3p,hsa-miR-200a-3p,hsa-miR-363-3p,hsa-miR-338-3p,hsa-miR-20b-5p,hsa-miR-497-5p,hsa-miR-455-5p,hsa-miR-21-3p
Primary Central Nervous System Lymphoma	1.2e-06	2e-05	15.785	hsa-miR-17-3p,hsa-miR-19b-3p,hsa-miR-101-3p,hsa-miR-29c-3p,hsa-miR-20a-3p,hsa-miR-21-3p
Colon Neoplasm	1.4e-06	2.2e-05	5.63245	hsa-miR-17-3p,hsa-miR-101-3p,hsa-miR-130a-3p,hsa-miR-138-5p,hsa-miR-141-3p,hsa-miR-142-5p,hsa-miR-200a-3p,hsa-miR-363-3p,hsa-miR-20a-3p,hsa-miR-21-3p,hsa-miR-140-3p
Endometriosis	1.5e-06	2.3e-05	6.41127	hsa-miR-17-3p,hsa-miR-20a-5p,hsa-miR-141-3p,hsa-miR-153-3p,hsa-miR-9-5p,hsa-miR-29c-3p,hsa-miR-200a-3p,hsa-miR-20a-3p,hsa-miR-21-3p,hsa-miR-140-3p
Gallbladder Carcinoma	1.5e-06	2.3e-05	11.363	hsa-miR-138-5p,hsa-miR-142-5p,hsa-miR-29c-3p,hsa-miR-200a-3p,hsa-miR-338-3p,hsa-miR-20b-5p,hsa-miR-20a-3p
Stroke Lacunar	1.7e-06	2.7e-05	3.77694	hsa-miR-17-3p,hsa-miR-19b-3p,hsa-miR-101-3p,hsa-miR-199a-5p,hsa-miR-187-3p,hsa-miR-130a-3p,hsa-miR-142-5p,hsa-miR-153-3p,hsa-miR-29c-3p,hsa-miR-363-3p,hsa-miR-338-3p,hsa-miR-20a-3p,hsa-miR-21-3p,hsa-miR-30d-3p,hsa-miR-140-3p
Psoriasis	2.1e-06	3.2e-05	4.84407	hsa-miR-17-3p,hsa-miR-30a-5p,hsa-miR-203a-3p,hsa-miR-130a-3p,hsa-miR-138-5p,hsa-miR-141-3p,hsa-miR-200a-3p,hsa-miR-30e-5p,hsa-miR-363-3p,hsa-miR-20a-3p,hsa-miR-21-3p,hsa-miR-1247-5p
Hepatoblastoma	2.1e-06	3.3e-05	6.15275	hsa-miR-17-3p,hsa-miR-19b-3p,hsa-miR-93-5p,hsa-miR-187-3p,hsa-miR-203a-3p,hsa-miR-130a-3p,hsa-miR-138-5p,hsa-miR-29c-3p,hsa-miR-21-3p,hsa-miR-140-3p
Mitral Valve Disease	2.1e-06	3.2e-05	76.2941	hsa-miR-17-3p,hsa-miR-20a-3p,hsa-miR-30d-3p
Sepsis	2.3e-06	3.5e-05	6.10353	hsa-miR-17-3p,hsa-miR-19b-3p,hsa-miR-93-5p,hsa-miR-101-3p,hsa-miR-199a-5p,hsa-miR-187-3p,hsa-miR-138-5p,hsa-miR-142-5p,hsa-miR-29c-3p,hsa-miR-21-3p
Acute Myelogenous Leukemia	2.3e-06	3.5e-05	10.6812	hsa-miR-17-3p,hsa-miR-19b-3p,hsa-miR-187-3p,hsa-miR-141-3p,hsa-miR-153-3p,hsa-miR-21-3p,hsa-miR-140-3p
Bladder Neoplasm	2.3e-06	3.5e-05	6.10353	hsa-miR-17-3p,hsa-miR-101-3p,hsa-miR-130a-3p,hsa-miR-138-5p,hsa-miR-141-3p,hsa-miR-29c-3p,hsa-miR-200a-3p,hsa-miR-20a-3p,hsa-miR-21-3p,hsa-miR-140-3p
Myasthenia Gravis Autoimmune Experimental	2.5e-06	3.7e-05	6.05509	hsa-miR-17-3p,hsa-miR-19b-3p,hsa-miR-142-5p,hsa-miR-29c-3p,hsa-miR-30e-5p,hsa-miR-363-3p,hsa-miR-338-3p,hsa-miR-20a-3p,hsa-miR-21-3p,hsa-miR-140-3p
Familiar Ovarian Carcinoma	2.6e-06	3.8e-05	2.84791	hsa-miR-19b-3p,hsa-miR-30a-5p,hsa-miR-93-5p,hsa-miR-101-3p,hsa-miR-187-3p,hsa-miR-141-3p,hsa-miR-142-5p,hsa-miR-9-5p,hsa-miR-29c-3p,hsa-miR-30e-5p,hsa-miR-363-3p,hsa-miR-452-5p,hsa-miR-497-5p,hsa-miR-455-5p,hsa-miR-20a-3p,hsa-miR-21-3p,hsa-miR-30d-3p,hsa-miR-140-3p,hsa-miR-582-3p
Laryngeal Cancer	2.8e-06	4.1e-05	6.93583	hsa-miR-17-3p,hsa-miR-93-5p,hsa-miR-199a-5p,hsa-miR-130a-3p,hsa-miR-141-3p,hsa-miR-29c-3p,hsa-miR-200a-3p,hsa-miR-21-3p,hsa-miR-140-3p
Lung Fibrosis	2.8e-06	4e-05	13.8717	hsa-miR-19b-3p,hsa-miR-153-3p,hsa-miR-29c-3p,hsa-miR-21-3p,hsa-miR-30d-3p,hsa-miR-140-3p
Estrogen-Receptor Negative Breast Cancer	2.9e-06	4.1e-05	2.83123	hsa-miR-17-3p,hsa-miR-19b-3p,hsa-miR-101-3p,hsa-miR-199a-5p,hsa-miR-187-3p,hsa-miR-130a-3p,hsa-miR-141-3p,hsa-miR-142-5p,hsa-miR-29c-3p,hsa-miR-200a-3p,hsa-miR-363-3p,hsa-miR-338-3p,hsa-miR-455-5p,hsa-miR-20a-3p,hsa-miR-21-3p,hsa-miR-30d-3p,hsa-miR-140-3p,hsa-miR-582-3p,hsa-miR-147b-3p
Moyamoya Disease	3.1e-06	4.4e-05	6.86647	hsa-miR-19b-3p,hsa-miR-101-3p,hsa-miR-187-3p,hsa-miR-130a-3p,hsa-miR-29c-3p,hsa-miR-338-3p,hsa-miR-20a-3p,hsa-miR-21-3p,hsa-miR-140-3p
Cardiomegaly	3.1e-06	4.4e-05	10.2704	hsa-miR-17-3p,hsa-miR-19b-3p,hsa-miR-30a-5p,hsa-miR-29c-3p,hsa-miR-21-3p,hsa-miR-30d-3p,hsa-miR-140-3p
Coronary Heart Disease	3.5e-06	5e-05	10.0766	hsa-miR-30a-5p,hsa-miR-101-3p,hsa-miR-187-3p,hsa-miR-130a-3p,hsa-miR-29c-3p,hsa-miR-20b-5p,hsa-miR-21-3p
Gastric Cancer	3.8e-06	5.4e-05	1.60093	hsa-miR-17-3p,hsa-miR-19b-3p,hsa-miR-20a-5p,hsa-miR-30a-5p,hsa-miR-93-5p,hsa-miR-101-3p,hsa-miR-199a-5p,hsa-miR-187-3p,hsa-miR-203a-3p,hsa-miR-130a-3p,hsa-miR-138-5p,hsa-miR-141-3p,hsa-miR-142-5p,hsa-miR-153-3p,hsa-miR-9-5p,hsa-miR-29c-3p,hsa-miR-200a-3p,hsa-miR-30e-5p,hsa-miR-363-3p,hsa-miR-338-3p,hsa-miR-20b-5p,hsa-miR-452-5p,hsa-miR-497-5p,hsa-miR-455-5p,hsa-miR-20a-3p,hsa-miR-21-3p,hsa-miR-30…
Diabetic Cardiomyopathy	3.8e-06	5.4e-05	19.0735	hsa-miR-17-3p,hsa-miR-19b-3p,hsa-miR-141-3p,hsa-miR-21-3p,hsa-miR-30d-3p
Down Syndrome	3.9e-06	5.5e-05	5.08627	hsa-miR-17-3p,hsa-miR-20a-5p,hsa-miR-93-5p,hsa-miR-101-3p,hsa-miR-138-5p,hsa-miR-29c-3p,hsa-miR-363-3p,hsa-miR-20a-3p,hsa-miR-21-3p,hsa-miR-30d-3p,hsa-miR-1247-5p
Ischemic Stroke	4e-06	5.5e-05	6.66648	hsa-miR-20a-5p,hsa-miR-93-5p,hsa-miR-199a-5p,hsa-miR-138-5p,hsa-miR-200a-3p,hsa-miR-20b-5p,hsa-miR-455-5p,hsa-miR-21-3p,hsa-miR-140-3p
B-Cell Chronic Lymphocytic Leukemia	4e-06	5.5e-05	9.88998	hsa-miR-17-3p,hsa-miR-101-3p,hsa-miR-130a-3p,hsa-miR-153-3p,hsa-miR-29c-3p,hsa-miR-20a-3p,hsa-miR-21-3p
Autism Spectrum Disorder	4.6e-06	6.4e-05	4.09844	hsa-miR-17-3p,hsa-miR-32-5p,hsa-miR-93-5p,hsa-miR-203a-3p,hsa-miR-141-3p,hsa-miR-142-5p,hsa-miR-153-3p,hsa-miR-363-3p,hsa-miR-497-5p,hsa-miR-20a-3p,hsa-miR-21-3p,hsa-miR-140-3p,hsa-miR-582-3p
Sickle Cell Disease	5e-06	6.9e-05	4.96589	hsa-miR-17-3p,hsa-miR-187-3p,hsa-miR-130a-3p,hsa-miR-141-3p,hsa-miR-29c-3p,hsa-miR-200a-3p,hsa-miR-338-3p,hsa-miR-20a-3p,hsa-miR-21-3p,hsa-miR-30d-3p,hsa-miR-140-3p
Glaucoma	5.1e-06	6.9e-05	9.53676	hsa-miR-93-5p,hsa-miR-29c-3p,hsa-miR-30e-5p,hsa-miR-363-3p,hsa-miR-20b-5p,hsa-miR-21-3p,hsa-miR-30d-3p
Bladder Carcinoma	5.1e-06	6.9e-05	9.53676	hsa-miR-17-3p,hsa-miR-101-3p,hsa-miR-130a-3p,hsa-miR-138-5p,hsa-miR-29c-3p,hsa-miR-20a-3p,hsa-miR-21-3p
Pulmonary Hypertension	6.5e-06	8.8e-05	9.20791	hsa-miR-17-3p,hsa-miR-20a-5p,hsa-miR-130a-3p,hsa-miR-138-5p,hsa-miR-29c-3p,hsa-miR-20a-3p,hsa-miR-21-3p
Invasive Ductal Carcinoma	6.6e-06	8.8e-05	7.44333	hsa-miR-17-3p,hsa-miR-130a-3p,hsa-miR-9-5p,hsa-miR-29c-3p,hsa-miR-200a-3p,hsa-miR-497-5p,hsa-miR-140-3p,hsa-miR-1247-5p
Stroke	6.7e-06	9e-05	3.39588	hsa-miR-17-3p,hsa-miR-19b-3p,hsa-miR-101-3p,hsa-miR-199a-5p,hsa-miR-187-3p,hsa-miR-130a-3p,hsa-miR-142-5p,hsa-miR-153-3p,hsa-miR-29c-3p,hsa-miR-363-3p,hsa-miR-338-3p,hsa-miR-20a-3p,hsa-miR-21-3p,hsa-miR-30d-3p,hsa-miR-140-3p
Solid-Pseudopapillary Neoplasm Of Pancrea	6.7e-06	8.9e-05	3.96729	hsa-miR-101-3p,hsa-miR-199a-5p,hsa-miR-187-3p,hsa-miR-141-3p,hsa-miR-153-3p,hsa-miR-29c-3p,hsa-miR-200a-3p,hsa-miR-338-3p,hsa-miR-455-5p,hsa-miR-20a-3p,hsa-miR-21-3p,hsa-miR-140-3p,hsa-miR-582-3p
Ovarian Clear Cell Carcinoma	7e-06	9.2e-05	5.41093	hsa-miR-17-3p,hsa-miR-30a-5p,hsa-miR-93-5p,hsa-miR-101-3p,hsa-miR-203a-3p,hsa-miR-130a-3p,hsa-miR-138-5p,hsa-miR-141-3p,hsa-miR-29c-3p,hsa-miR-200a-3p
Mild Traumatic Brain Injury	7.3e-06	9.6e-05	9.05184	hsa-miR-20a-5p,hsa-miR-30a-5p,hsa-miR-32-5p,hsa-miR-203a-3p,hsa-miR-30e-5p,hsa-miR-20b-5p,hsa-miR-140-3p
Radiographic Axial Spondyloarthropathy	7.6e-06	0.0001	27.7433	hsa-miR-20a-5p,hsa-miR-9-5p,hsa-miR-29c-3p,hsa-miR-497-5p
Pituitary Adenoma	8.7e-06	0.00011	4.23856	hsa-miR-17-3p,hsa-miR-20a-5p,hsa-miR-187-3p,hsa-miR-138-5p,hsa-miR-141-3p,hsa-miR-200a-3p,hsa-miR-363-3p,hsa-miR-497-5p,hsa-miR-20a-3p,hsa-miR-21-3p,hsa-miR-140-3p,hsa-miR-582-3p
Cardiac Hypertrophy	9.2e-06	0.00012	8.75506	hsa-miR-93-5p,hsa-miR-130a-3p,hsa-miR-142-5p,hsa-miR-29c-3p,hsa-miR-21-3p,hsa-miR-30d-3p,hsa-miR-140-3p
Pre-Eclampsia	9.5e-06	0.00012	3.54856	hsa-miR-17-3p,hsa-miR-203a-3p,hsa-miR-130a-3p,hsa-miR-138-5p,hsa-miR-141-3p,hsa-miR-153-3p,hsa-miR-9-5p,hsa-miR-363-3p,hsa-miR-497-5p,hsa-miR-20a-3p,hsa-miR-21-3p,hsa-miR-140-3p,hsa-miR-582-3p,hsa-miR-1307-5p
Major Depressive Disorder	9.5e-06	0.00012	3.84428	hsa-miR-19b-3p,hsa-miR-20a-5p,hsa-miR-32-5p,hsa-miR-101-3p,hsa-miR-138-5p,hsa-miR-153-3p,hsa-miR-30e-5p,hsa-miR-20b-5p,hsa-miR-497-5p,hsa-miR-140-3p,hsa-miR-582-3p,hsa-miR-1247-5p,hsa-miR-1307-5p
Serous Ovarian Cancer	1e-05	0.00013	15.8946	hsa-miR-130a-3p,hsa-miR-141-3p,hsa-miR-200a-3p,hsa-miR-20a-3p,hsa-miR-21-3p
Apical Periodontitis	1.1e-05	0.00014	6.93583	hsa-miR-199a-5p,hsa-miR-130a-3p,hsa-miR-138-5p,hsa-miR-142-5p,hsa-miR-338-3p,hsa-miR-497-5p,hsa-miR-455-5p,hsa-miR-1247-5p
Pulmonary Artery Hypertension	1.1e-05	0.00014	8.47712	hsa-miR-20a-5p,hsa-miR-138-5p,hsa-miR-141-3p,hsa-miR-153-3p,hsa-miR-29c-3p,hsa-miR-21-3p,hsa-miR-140-3p
Precursor Cell Lymphoblastic Leukemia-Lymphoma	1.2e-05	0.00015	5.08627	hsa-miR-17-3p,hsa-miR-20a-5p,hsa-miR-93-5p,hsa-miR-130a-3p,hsa-miR-138-5p,hsa-miR-153-3p,hsa-miR-9-5p,hsa-miR-29c-3p,hsa-miR-30e-5p,hsa-miR-21-3p
Polycystic Ovary Syndrome	1.2e-05	0.00014	4.56106	hsa-miR-19b-3p,hsa-miR-101-3p,hsa-miR-199a-5p,hsa-miR-203a-3p,hsa-miR-141-3p,hsa-miR-29c-3p,hsa-miR-200a-3p,hsa-miR-20b-5p,hsa-miR-21-3p,hsa-miR-140-3p,hsa-miR-1307-5p
Periodontitis	1.3e-05	0.00016	5.77014	hsa-miR-17-3p,hsa-miR-19b-3p,hsa-miR-199a-5p,hsa-miR-130a-3p,hsa-miR-141-3p,hsa-miR-142-5p,hsa-miR-153-3p,hsa-miR-9-5p,hsa-miR-21-3p
Zika Virus Infection	1.3e-05	0.00016	15.2588	hsa-miR-101-3p,hsa-miR-203a-3p,hsa-miR-141-3p,hsa-miR-142-5p,hsa-miR-9-5p
Adrenocortical Carcinoma	1.4e-05	0.00017	4.05102	hsa-miR-17-3p,hsa-miR-20a-5p,hsa-miR-101-3p,hsa-miR-199a-5p,hsa-miR-130a-3p,hsa-miR-141-3p,hsa-miR-142-5p,hsa-miR-29c-3p,hsa-miR-30e-5p,hsa-miR-20b-5p,hsa-miR-21-3p,hsa-miR-30d-3p
Asthma	1.5e-05	0.00018	4.98654	hsa-miR-19b-3p,hsa-miR-20a-5p,hsa-miR-187-3p,hsa-miR-203a-3p,hsa-miR-130a-3p,hsa-miR-9-5p,hsa-miR-29c-3p,hsa-miR-200a-3p,hsa-miR-21-3p,hsa-miR-30d-3p
Brain Stem Neoplasm	1.5e-05	0.00019	14.6719	hsa-miR-130a-3p,hsa-miR-29c-3p,hsa-miR-363-3p,hsa-miR-20a-3p,hsa-miR-140-3p
Early Hepatocellular Carcinoma	1.6e-05	0.00019	8.0918	hsa-miR-17-3p,hsa-miR-20a-5p,hsa-miR-93-5p,hsa-miR-101-3p,hsa-miR-200a-3p,hsa-miR-21-3p,hsa-miR-140-3p
Ischemia-Reperfusion Injury	1.6e-05	0.00019	8.0918	hsa-miR-17-3p,hsa-miR-187-3p,hsa-miR-29c-3p,hsa-miR-20b-5p,hsa-miR-20a-3p,hsa-miR-21-3p,hsa-miR-140-3p
Esophageal Adenocarcinoma	1.7e-05	0.00021	7.97103	hsa-miR-17-3p,hsa-miR-30a-5p,hsa-miR-93-5p,hsa-miR-187-3p,hsa-miR-203a-3p,hsa-miR-200a-3p,hsa-miR-21-3p
Melanoma And Neural System Tumor Syndrome	1.7e-05	0.00021	4.37102	hsa-miR-17-3p,hsa-miR-187-3p,hsa-miR-130a-3p,hsa-miR-141-3p,hsa-miR-29c-3p,hsa-miR-200a-3p,hsa-miR-338-3p,hsa-miR-20a-3p,hsa-miR-21-3p,hsa-miR-30d-3p,hsa-miR-140-3p
Adult Acute Myeloid Leukemia	1.9e-05	0.00022	14.1285	hsa-miR-30a-5p,hsa-miR-199a-5p,hsa-miR-130a-3p,hsa-miR-363-3p,hsa-miR-20b-5p
Lymphosarcoma	2e-05	0.00024	45.7765	hsa-miR-17-3p,hsa-miR-19b-3p,hsa-miR-20a-3p
Malignant Lymphoma	2e-05	0.00024	45.7765	hsa-miR-17-3p,hsa-miR-19b-3p,hsa-miR-20a-3p
Low Grade Dysplastic Nodule	2.1e-05	0.00024	9.95141	hsa-miR-17-3p,hsa-miR-30a-5p,hsa-miR-141-3p,hsa-miR-29c-3p,hsa-miR-21-3p,hsa-miR-1307-5p
Fatty Liver Disease	2.1e-05	0.00024	7.73998	hsa-miR-17-3p,hsa-miR-187-3p,hsa-miR-130a-3p,hsa-miR-29c-3p,hsa-miR-200a-3p,hsa-miR-20a-3p,hsa-miR-21-3p
Non-Hodgkin Lymphoma Somatic	2.1e-05	0.00024	9.95141	hsa-miR-17-3p,hsa-miR-29c-3p,hsa-miR-200a-3p,hsa-miR-338-3p,hsa-miR-20a-3p,hsa-miR-21-3p
Ovarian Epithelial Cancer	2.3e-05	0.00027	9.73967	hsa-miR-101-3p,hsa-miR-130a-3p,hsa-miR-141-3p,hsa-miR-200a-3p,hsa-miR-21-3p,hsa-miR-140-3p
Schizophrenia	2.3e-05	0.00027	6.2923	hsa-miR-17-3p,hsa-miR-19b-3p,hsa-miR-30a-5p,hsa-miR-203a-3p,hsa-miR-138-5p,hsa-miR-29c-3p,hsa-miR-338-3p,hsa-miR-30d-3p
Glioblastoma Multiforme Somatic	2.3e-05	0.00027	6.2923	hsa-miR-17-3p,hsa-miR-187-3p,hsa-miR-130a-3p,hsa-miR-29c-3p,hsa-miR-338-3p,hsa-miR-21-3p,hsa-miR-30d-3p,hsa-miR-140-3p
Astrocytoma	2.4e-05	0.00028	4.21726	hsa-miR-19b-3p,hsa-miR-20a-5p,hsa-miR-101-3p,hsa-miR-187-3p,hsa-miR-130a-3p,hsa-miR-138-5p,hsa-miR-141-3p,hsa-miR-29c-3p,hsa-miR-363-3p,hsa-miR-20a-3p,hsa-miR-21-3p
Brain Stem Cancer	2.7e-05	0.00031	13.1542	hsa-miR-130a-3p,hsa-miR-29c-3p,hsa-miR-363-3p,hsa-miR-20a-3p,hsa-miR-140-3p
Colon Cancer	3.2e-05	0.00036	1.48957	hsa-miR-17-3p,hsa-miR-19b-3p,hsa-miR-20a-5p,hsa-miR-30a-5p,hsa-miR-93-5p,hsa-miR-101-3p,hsa-miR-199a-5p,hsa-miR-187-3p,hsa-miR-203a-3p,hsa-miR-130a-3p,hsa-miR-138-5p,hsa-miR-141-3p,hsa-miR-142-5p,hsa-miR-153-3p,hsa-miR-9-5p,hsa-miR-29c-3p,hsa-miR-200a-3p,hsa-miR-30e-5p,hsa-miR-363-3p,hsa-miR-338-3p,hsa-miR-20b-5p,hsa-miR-452-5p,hsa-miR-497-5p,hsa-miR-455-5p,hsa-miR-20a-3p,hsa-miR-21-3p,hsa-miR-30…
Diabetic Kidney Disease	3.2e-05	0.00036	12.7157	hsa-miR-101-3p,hsa-miR-141-3p,hsa-miR-200a-3p,hsa-miR-455-5p,hsa-miR-20a-3p
Non-Small Cell Lung Adenocarcinoma	3.3e-05	0.00037	5.16276	hsa-miR-17-3p,hsa-miR-101-3p,hsa-miR-130a-3p,hsa-miR-141-3p,hsa-miR-200a-3p,hsa-miR-338-3p,hsa-miR-455-5p,hsa-miR-20a-3p,hsa-miR-21-3p
Triple-Negative Breast Cancer	3.6e-05	0.0004	4.05428	hsa-miR-17-3p,hsa-miR-19b-3p,hsa-miR-20a-5p,hsa-miR-32-5p,hsa-miR-93-5p,hsa-miR-101-3p,hsa-miR-130a-3p,hsa-miR-9-5p,hsa-miR-200a-3p,hsa-miR-338-3p,hsa-miR-21-3p
Endometrial Neoplasm	3.8e-05	0.00042	8.97578	hsa-miR-101-3p,hsa-miR-141-3p,hsa-miR-142-5p,hsa-miR-29c-3p,hsa-miR-200a-3p,hsa-miR-21-3p
Salivary Gland Neoplasm	3.8e-05	0.00042	12.3055	hsa-miR-17-3p,hsa-miR-29c-3p,hsa-miR-20a-3p,hsa-miR-21-3p,hsa-miR-140-3p
Perlman Syndrome	4e-05	0.00044	38.1471	hsa-miR-17-3p,hsa-miR-20a-3p,hsa-miR-21-3p
High-Grade Serous Ovarian Carcinoma	4.1e-05	0.00045	3.99636	hsa-miR-17-3p,hsa-miR-101-3p,hsa-miR-199a-5p,hsa-miR-187-3p,hsa-miR-138-5p,hsa-miR-141-3p,hsa-miR-29c-3p,hsa-miR-200a-3p,hsa-miR-20a-3p,hsa-miR-30d-3p,hsa-miR-140-3p
High Grade Dysplastic Nodule	4.7e-05	0.00051	8.63707	hsa-miR-20a-5p,hsa-miR-93-5p,hsa-miR-101-3p,hsa-miR-130a-3p,hsa-miR-200a-3p,hsa-miR-140-3p
Crohn's Disease	4.7e-05	0.00051	6.84691	hsa-miR-19b-3p,hsa-miR-101-3p,hsa-miR-199a-5p,hsa-miR-130a-3p,hsa-miR-141-3p,hsa-miR-29c-3p,hsa-miR-21-3p
Neuroendocrine Neoplasm	4.7e-05	0.00051	8.63707	hsa-miR-199a-5p,hsa-miR-130a-3p,hsa-miR-138-5p,hsa-miR-153-3p,hsa-miR-455-5p,hsa-miR-21-3p
Hereditary Breast Carcinoma	5.2e-05	0.00055	17.9516	hsa-miR-141-3p,hsa-miR-29c-3p,hsa-miR-200a-3p,hsa-miR-30d-3p
Sporadic Creutzfeldt-Jakob Disease	5.2e-05	0.00055	17.9516	hsa-miR-93-5p,hsa-miR-101-3p,hsa-miR-130a-3p,hsa-miR-142-5p
Cardiac Fibrosis	5.2e-05	0.00055	17.9516	hsa-miR-130a-3p,hsa-miR-153-3p,hsa-miR-9-5p,hsa-miR-21-3p
Cervical Carcinoma	5.3e-05	0.00056	8.47712	hsa-miR-19b-3p,hsa-miR-101-3p,hsa-miR-199a-5p,hsa-miR-455-5p,hsa-miR-20a-3p,hsa-miR-21-3p
Ovarian Carcinoma	5.4e-05	0.00057	3.54856	hsa-miR-20a-5p,hsa-miR-101-3p,hsa-miR-199a-5p,hsa-miR-187-3p,hsa-miR-203a-3p,hsa-miR-141-3p,hsa-miR-29c-3p,hsa-miR-200a-3p,hsa-miR-20b-5p,hsa-miR-21-3p,hsa-miR-140-3p,hsa-miR-200c-5p
Kidney Cancer	5.6e-05	0.00059	6.67574	hsa-miR-17-3p,hsa-miR-19b-3p,hsa-miR-101-3p,hsa-miR-141-3p,hsa-miR-29c-3p,hsa-miR-20a-3p,hsa-miR-21-3p
Mantle Cell Lymphoma	6e-05	0.00063	11.2197	hsa-miR-17-3p,hsa-miR-19b-3p,hsa-miR-142-5p,hsa-miR-29c-3p,hsa-miR-20a-3p
Periimplantitis	6e-05	0.00063	11.2197	hsa-miR-9-5p,hsa-miR-363-3p,hsa-miR-338-3p,hsa-miR-20b-5p,hsa-miR-21-3p
Malignant Neoplasm	6.6e-05	0.00069	16.9542	hsa-miR-138-5p,hsa-miR-141-3p,hsa-miR-29c-3p,hsa-miR-21-3p
Neurilemmoma	6.6e-05	0.00069	16.9542	hsa-miR-93-5p,hsa-miR-9-5p,hsa-miR-29c-3p,hsa-miR-21-3p
Congenital Diaphragmatic Hernia	7e-05	0.00072	32.6975	hsa-miR-17-3p,hsa-miR-19b-3p,hsa-miR-20a-3p
Acute Kidney Injury	7.2e-05	0.00074	8.03096	hsa-miR-19b-3p,hsa-miR-93-5p,hsa-miR-130a-3p,hsa-miR-141-3p,hsa-miR-20a-3p,hsa-miR-21-3p
Duke C	8e-05	0.00082	10.5964	hsa-miR-20a-5p,hsa-miR-93-5p,hsa-miR-203a-3p,hsa-miR-20a-3p,hsa-miR-30d-3p
Basal Cell Carcinoma	8e-05	0.00081	7.89249	hsa-miR-17-3p,hsa-miR-19b-3p,hsa-miR-130a-3p,hsa-miR-29c-3p,hsa-miR-455-5p,hsa-miR-140-3p
Psoriasis Susceptibility To	8.3e-05	0.00084	16.0619	hsa-miR-17-3p,hsa-miR-141-3p,hsa-miR-200a-3p,hsa-miR-20a-3p
Neuromyelitis Optica	8.5e-05	0.00086	3.69707	hsa-miR-20a-5p,hsa-miR-30a-5p,hsa-miR-93-5p,hsa-miR-101-3p,hsa-miR-130a-3p,hsa-miR-142-5p,hsa-miR-363-3p,hsa-miR-20a-3p,hsa-miR-21-3p,hsa-miR-30d-3p,hsa-miR-140-3p
Niemann-Pick Disease Type C	8.8e-05	0.00088	7.75872	hsa-miR-19b-3p,hsa-miR-130a-3p,hsa-miR-29c-3p,hsa-miR-20a-3p,hsa-miR-30d-3p,hsa-miR-140-3p
Laryngeal Squamous Cell Carcinoma	9e-05	0.0009	6.20999	hsa-miR-32-5p,hsa-miR-101-3p,hsa-miR-138-5p,hsa-miR-153-3p,hsa-miR-20b-5p,hsa-miR-497-5p,hsa-miR-21-3p
Coronary Artery Disease	9e-05	0.0009	4.54733	hsa-miR-17-3p,hsa-miR-19b-3p,hsa-miR-20a-5p,hsa-miR-93-5p,hsa-miR-130a-3p,hsa-miR-138-5p,hsa-miR-30e-5p,hsa-miR-497-5p,hsa-miR-21-3p
Oropharyngeal Squamous Cell Carcinoma	9.2e-05	0.00092	10.31	hsa-miR-93-5p,hsa-miR-203a-3p,hsa-miR-363-3p,hsa-miR-20b-5p,hsa-miR-455-5p
Hypertension	9.6e-05	0.00095	6.13861	hsa-miR-17-3p,hsa-miR-19b-3p,hsa-miR-30a-5p,hsa-miR-9-5p,hsa-miR-455-5p,hsa-miR-20a-3p,hsa-miR-21-3p
Niemann-Pick Disease	9.7e-05	0.00095	7.62941	hsa-miR-19b-3p,hsa-miR-130a-3p,hsa-miR-29c-3p,hsa-miR-20a-3p,hsa-miR-30d-3p,hsa-miR-140-3p
Intrahepatic Cholangiocarcinoma	9.7e-05	0.00095	5.17248	hsa-miR-19b-3p,hsa-miR-101-3p,hsa-miR-141-3p,hsa-miR-142-5p,hsa-miR-200a-3p,hsa-miR-30e-5p,hsa-miR-338-3p,hsa-miR-21-3p
Stroke Susceptibility	9.7e-05	0.00095	5.17248	hsa-miR-17-3p,hsa-miR-130a-3p,hsa-miR-29c-3p,hsa-miR-363-3p,hsa-miR-20a-3p,hsa-miR-21-3p,hsa-miR-30d-3p,hsa-miR-140-3p
Liver Cirrhosis	0.0001	0.001	5.12902	hsa-miR-17-3p,hsa-miR-93-5p,hsa-miR-101-3p,hsa-miR-29c-3p,hsa-miR-200a-3p,hsa-miR-21-3p,hsa-miR-140-3p,hsa-miR-1307-5p
Non-Segmental Vitiligo	0.0001	0.001	15.2588	hsa-miR-19b-3p,hsa-miR-20a-5p,hsa-miR-101-3p,hsa-miR-142-5p
Toxocariasis	0.00011	0.0011	28.6103	hsa-miR-17-3p,hsa-miR-20a-3p,hsa-miR-21-3p
Low-Grade Glioma	0.00012	0.0011	7.3833	hsa-miR-93-5p,hsa-miR-138-5p,hsa-miR-142-5p,hsa-miR-9-5p,hsa-miR-497-5p,hsa-miR-20a-3p
Hepatitis B	0.00012	0.0011	7.3833	hsa-miR-17-3p,hsa-miR-32-5p,hsa-miR-138-5p,hsa-miR-141-3p,hsa-miR-200a-3p,hsa-miR-338-3p
Unstable Angina Pectoris	0.00013	0.0012	14.5322	hsa-miR-20a-5p,hsa-miR-199a-5p,hsa-miR-138-5p,hsa-miR-9-5p
Intervertebral Disc Degeneration	0.00014	0.0013	9.53676	hsa-miR-17-3p,hsa-miR-138-5p,hsa-miR-141-3p,hsa-miR-153-3p,hsa-miR-30d-3p
Bladder Pain Syndrome	0.00014	0.0013	9.53676	hsa-miR-32-5p,hsa-miR-141-3p,hsa-miR-29c-3p,hsa-miR-20b-5p,hsa-miR-1307-5p
B-Cell Non-Hodgkin Lymphoma	0.00015	0.0014	9.30416	hsa-miR-19b-3p,hsa-miR-130a-3p,hsa-miR-138-5p,hsa-miR-29c-3p,hsa-miR-363-3p
HIV	0.00015	0.0014	3.4823	hsa-miR-20a-5p,hsa-miR-30a-5p,hsa-miR-32-5p,hsa-miR-199a-5p,hsa-miR-130a-3p,hsa-miR-138-5p,hsa-miR-452-5p,hsa-miR-20a-3p,hsa-miR-21-3p,hsa-miR-30d-3p,hsa-miR-1307-5p
Spinal Cord Injury	0.00015	0.0014	7.04253	hsa-miR-130a-3p,hsa-miR-138-5p,hsa-miR-142-5p,hsa-miR-338-3p,hsa-miR-21-3p,hsa-miR-140-3p
Degenerative Shoulder Joint Disorder	0.00016	0.0015	25.4314	hsa-miR-30a-5p,hsa-miR-29c-3p,hsa-miR-140-3p
Biliary Tract Neoplasm	0.00016	0.0015	25.4314	hsa-miR-141-3p,hsa-miR-21-3p,hsa-miR-147b-3p
Cystic Echinococcosis	0.00017	0.0016	9.08263	hsa-miR-30a-5p,hsa-miR-101-3p,hsa-miR-142-5p,hsa-miR-29c-3p,hsa-miR-30e-5p
Myocardial Infarction	0.00017	0.0016	4.18687	hsa-miR-17-3p,hsa-miR-30a-5p,hsa-miR-130a-3p,hsa-miR-141-3p,hsa-miR-9-5p,hsa-miR-200a-3p,hsa-miR-20a-3p,hsa-miR-21-3p,hsa-miR-1307-5p
Salivary Gland Adenoid Cystic Carcinoma	0.00017	0.0015	76.2941	hsa-miR-17-3p,hsa-miR-20a-3p
Carotid Atherosclerotic Disease	0.00017	0.0015	76.2941	hsa-miR-30a-5p,hsa-miR-30d-3p
Neonatal Hypoxic-Ischemia Encephalopathy	0.00017	0.0015	76.2941	hsa-miR-130a-3p,hsa-miR-363-3p
Central Nervous System Lymphoma	0.00018	0.0017	13.2685	hsa-miR-19b-3p,hsa-miR-29c-3p,hsa-miR-20a-3p,hsa-miR-21-3p
Autoimmune Disease	0.00019	0.0017	8.87141	hsa-miR-141-3p,hsa-miR-9-5p,hsa-miR-200a-3p,hsa-miR-30e-5p,hsa-miR-21-3p
Mesothelioma	0.00021	0.0019	8.66979	hsa-miR-17-3p,hsa-miR-30e-5p,hsa-miR-20a-3p,hsa-miR-21-3p,hsa-miR-30d-3p
Small Intestine Cancer	0.00021	0.0019	8.66979	hsa-miR-203a-3p,hsa-miR-29c-3p,hsa-miR-200a-3p,hsa-miR-455-5p,hsa-miR-147b-3p
Breast Cancer Her3 Negative	0.00022	0.0019	2.55449	hsa-miR-17-3p,hsa-miR-101-3p,hsa-miR-199a-5p,hsa-miR-187-3p,hsa-miR-130a-3p,hsa-miR-141-3p,hsa-miR-142-5p,hsa-miR-200a-3p,hsa-miR-363-3p,hsa-miR-338-3p,hsa-miR-20a-3p,hsa-miR-21-3p,hsa-miR-140-3p,hsa-miR-582-3p,hsa-miR-147b-3p
Lymphoblastic Leukemia	0.00022	0.0019	12.7157	hsa-miR-17-3p,hsa-miR-203a-3p,hsa-miR-141-3p,hsa-miR-20a-3p
Muscular Disease	0.00022	0.0019	12.7157	hsa-miR-17-3p,hsa-miR-130a-3p,hsa-miR-20a-3p,hsa-miR-140-3p
Aging	0.00023	0.002	6.5395	hsa-miR-17-3p,hsa-miR-19b-3p,hsa-miR-199a-5p,hsa-miR-187-3p,hsa-miR-130a-3p,hsa-miR-21-3p
Endometrial Endometrioid Carcinoma	0.00023	0.0021	22.8882	hsa-miR-141-3p,hsa-miR-200a-3p,hsa-miR-21-3p
Cervical Neoplasm	0.00024	0.0021	8.47712	hsa-miR-130a-3p,hsa-miR-138-5p,hsa-miR-29c-3p,hsa-miR-200a-3p,hsa-miR-21-3p
Gastric Carcinoma	0.00024	0.0021	8.47712	hsa-miR-17-3p,hsa-miR-199a-5p,hsa-miR-363-3p,hsa-miR-20a-3p,hsa-miR-21-3p
Lung Injury	0.00026	0.0022	12.2071	hsa-miR-19b-3p,hsa-miR-20a-5p,hsa-miR-93-5p,hsa-miR-20a-3p
Kennedy's Disease	0.00026	0.0022	12.2071	hsa-miR-17-3p,hsa-miR-142-5p,hsa-miR-29c-3p,hsa-miR-21-3p
Necrotizing Enterocolitis	0.00026	0.0022	12.2071	hsa-miR-203a-3p,hsa-miR-141-3p,hsa-miR-200a-3p,hsa-miR-21-3p
Myositis	0.00027	0.0023	6.35784	hsa-miR-101-3p,hsa-miR-142-5p,hsa-miR-29c-3p,hsa-miR-30e-5p,hsa-miR-21-3p,hsa-miR-30d-3p
Myopathy Nemaline 3	0.00027	0.0023	5.23587	hsa-miR-17-3p,hsa-miR-187-3p,hsa-miR-130a-3p,hsa-miR-29c-3p,hsa-miR-363-3p,hsa-miR-20a-3p,hsa-miR-140-3p
Mouth Neoplasm	0.00027	0.0023	8.29284	hsa-miR-141-3p,hsa-miR-29c-3p,hsa-miR-200a-3p,hsa-miR-21-3p,hsa-miR-140-3p
Epithelial Ovarian Cancer	0.00028	0.0024	5.18504	hsa-miR-101-3p,hsa-miR-199a-5p,hsa-miR-130a-3p,hsa-miR-141-3p,hsa-miR-200a-3p,hsa-miR-21-3p,hsa-miR-140-3p
Hepatitis C	0.00029	0.0025	6.27075	hsa-miR-93-5p,hsa-miR-29c-3p,hsa-miR-20a-3p,hsa-miR-21-3p,hsa-miR-30d-3p,hsa-miR-200c-5p
Myeloma	0.0003	0.0025	11.7376	hsa-miR-130a-3p,hsa-miR-20a-3p,hsa-miR-21-3p,hsa-miR-140-3p
Adult T-Cell Leukemia	0.0003	0.0025	11.7376	hsa-miR-17-3p,hsa-miR-199a-5p,hsa-miR-20a-3p,hsa-miR-140-3p
Dilated Cardiomyopathy	0.00031	0.0026	4.39103	hsa-miR-17-3p,hsa-miR-130a-3p,hsa-miR-29c-3p,hsa-miR-363-3p,hsa-miR-338-3p,hsa-miR-20a-3p,hsa-miR-21-3p,hsa-miR-140-3p
Univentricular Heart	0.00032	0.0026	20.8075	hsa-miR-17-3p,hsa-miR-101-3p,hsa-miR-29c-3p
Hemophagocytic Lymphohistiocytosis	0.00032	0.0026	20.8075	hsa-miR-19b-3p,hsa-miR-101-3p,hsa-miR-21-3p
Metastatic Colorectal Cancer	0.00032	0.0026	20.8075	hsa-miR-17-3p,hsa-miR-20a-5p,hsa-miR-30a-5p
Myelofibrosis Idiopathic	0.00033	0.0027	7.9473	hsa-miR-17-3p,hsa-miR-187-3p,hsa-miR-130a-3p,hsa-miR-200a-3p,hsa-miR-338-3p
Interstitial Cystitis	0.00033	0.0027	7.9473	hsa-miR-32-5p,hsa-miR-141-3p,hsa-miR-29c-3p,hsa-miR-20b-5p,hsa-miR-1307-5p
Inclusion Body Myositis	0.00034	0.0028	6.10353	hsa-miR-101-3p,hsa-miR-142-5p,hsa-miR-29c-3p,hsa-miR-30e-5p,hsa-miR-21-3p,hsa-miR-30d-3p
Leukemia Megakaryoblastic With Or Without Down Syndrome	0.00035	0.0029	11.3028	hsa-miR-17-3p,hsa-miR-29c-3p,hsa-miR-200a-3p,hsa-miR-20a-3p
Endocrine Gland Neoplasm	0.00035	0.0029	11.3028	hsa-miR-101-3p,hsa-miR-141-3p,hsa-miR-200a-3p,hsa-miR-21-3p
Renal Fibrosis	0.00035	0.0029	11.3028	hsa-miR-199a-5p,hsa-miR-141-3p,hsa-miR-29c-3p,hsa-miR-21-3p
Thoracic Aortic Aneurysm	0.00035	0.0029	11.3028	hsa-miR-199a-5p,hsa-miR-29c-3p,hsa-miR-21-3p,hsa-miR-30d-3p
Esophageal Neoplasm	0.00038	0.0031	4.94499	hsa-miR-130a-3p,hsa-miR-141-3p,hsa-miR-29c-3p,hsa-miR-200a-3p,hsa-miR-338-3p,hsa-miR-20a-3p,hsa-miR-21-3p
Thyroid Neoplasm	0.00039	0.0032	5.945	hsa-miR-138-5p,hsa-miR-141-3p,hsa-miR-200a-3p,hsa-miR-20a-3p,hsa-miR-21-3p,hsa-miR-30d-3p
Chronic Thromboembolic Pulmonary Hypertension	0.0004	0.0033	10.8992	hsa-miR-17-3p,hsa-miR-93-5p,hsa-miR-20a-3p,hsa-miR-140-3p
Allergy	0.00042	0.0034	19.0735	hsa-miR-17-3p,hsa-miR-29c-3p,hsa-miR-21-3p
B-Cell Leukemia	0.00042	0.0034	19.0735	hsa-miR-17-3p,hsa-miR-19b-3p,hsa-miR-20a-3p
Papillary Thyroid Carcinoma	0.00043	0.0035	3.71161	hsa-miR-101-3p,hsa-miR-199a-5p,hsa-miR-187-3p,hsa-miR-138-5p,hsa-miR-29c-3p,hsa-miR-200a-3p,hsa-miR-363-3p,hsa-miR-21-3p,hsa-miR-30d-3p
Recurrent Spontaneous Abortion	0.00046	0.0037	10.5233	hsa-miR-19b-3p,hsa-miR-30a-5p,hsa-miR-187-3p,hsa-miR-21-3p
Uterine Leiomyoma	0.00046	0.0037	10.5233	hsa-miR-199a-5p,hsa-miR-29c-3p,hsa-miR-21-3p,hsa-miR-582-3p
Pterygium	0.00048	0.0038	7.33597	hsa-miR-30a-5p,hsa-miR-138-5p,hsa-miR-141-3p,hsa-miR-200a-3p,hsa-miR-363-3p
Trans-Placental Carcinogenesis	0.0005	0.0039	50.8627	hsa-miR-17-3p,hsa-miR-20a-3p
Malignant Breast Tumor	0.0005	0.0039	50.8627	hsa-miR-199a-5p,hsa-miR-455-5p
Benign Pleural Effusion	0.0005	0.0039	50.8627	hsa-miR-29c-3p,hsa-miR-21-3p
Syndrome	0.00052	0.0041	7.19756	hsa-miR-17-3p,hsa-miR-141-3p,hsa-miR-200a-3p,hsa-miR-21-3p,hsa-miR-140-3p
Kidney Neoplasm	0.00053	0.0041	10.1725	hsa-miR-138-5p,hsa-miR-141-3p,hsa-miR-200a-3p,hsa-miR-21-3p
Malignant Mesothelioma	0.00053	0.0041	10.1725	hsa-miR-101-3p,hsa-miR-20b-5p,hsa-miR-30d-3p,hsa-miR-582-3p
Familial Ovarian Cancer	0.00056	0.0044	2.47249	hsa-miR-19b-3p,hsa-miR-101-3p,hsa-miR-187-3p,hsa-miR-141-3p,hsa-miR-142-5p,hsa-miR-29c-3p,hsa-miR-200a-3p,hsa-miR-363-3p,hsa-miR-455-5p,hsa-miR-20a-3p,hsa-miR-21-3p,hsa-miR-30d-3p,hsa-miR-140-3p,hsa-miR-582-3p
IgA Nephropathy	0.00062	0.0048	6.93583	hsa-miR-203a-3p,hsa-miR-153-3p,hsa-miR-9-5p,hsa-miR-200a-3p,hsa-miR-21-3p
Reperfusion Injury	0.00068	0.0052	16.3487	hsa-miR-187-3p,hsa-miR-20a-3p,hsa-miR-21-3p
Immune System Disease	0.00068	0.0052	16.3487	hsa-miR-17-3p,hsa-miR-101-3p,hsa-miR-21-3p
Thyroid Adenoma	0.00068	0.0052	16.3487	hsa-miR-19b-3p,hsa-miR-101-3p,hsa-miR-29c-3p
Renal Cancer	0.00068	0.0052	16.3487	hsa-miR-30a-5p,hsa-miR-9-5p,hsa-miR-363-3p
Acth-Secreting Pituitary Adenoma	0.00068	0.0052	16.3487	hsa-miR-101-3p,hsa-miR-141-3p,hsa-miR-21-3p
AIDS Dementia Complex	0.00077	0.0059	9.24777	hsa-miR-142-5p,hsa-miR-153-3p,hsa-miR-338-3p,hsa-miR-21-3p
Urinary Bladder Neoplasm	0.0008	0.0061	5.20187	hsa-miR-17-3p,hsa-miR-141-3p,hsa-miR-29c-3p,hsa-miR-200a-3p,hsa-miR-20a-3p,hsa-miR-21-3p
Peripheral Nerve Injury	0.00084	0.0064	15.2588	hsa-miR-138-5p,hsa-miR-338-3p,hsa-miR-21-3p
Abdominal Aortic Aneurysm	0.00086	0.0065	6.4656	hsa-miR-30a-5p,hsa-miR-199a-5p,hsa-miR-138-5p,hsa-miR-338-3p,hsa-miR-21-3p
Duke A	0.00097	0.0073	8.71933	hsa-miR-19b-3p,hsa-miR-30a-5p,hsa-miR-497-5p,hsa-miR-21-3p
Feingold Syndrome	0.00098	0.0073	38.1471	hsa-miR-17-3p,hsa-miR-20a-3p
Inflammatory Reaction	0.00098	0.0073	38.1471	hsa-miR-19b-3p,hsa-miR-20a-3p
Ventilator-Associated Pneumonia	0.00098	0.0073	38.1471	hsa-miR-30e-5p,hsa-miR-338-3p
Endometrial Hyperplasia	0.00098	0.0073	38.1471	hsa-miR-141-3p,hsa-miR-200a-3p
Metastatic Castration Resistant Prostate Cancer	0.00098	0.0073	38.1471	hsa-miR-93-5p,hsa-miR-141-3p
Conjunctival Fibrosis	0.00098	0.0073	38.1471	hsa-miR-141-3p,hsa-miR-200a-3p
Uveal Melanoma	0.001	0.0074	6.25362	hsa-miR-199a-5p,hsa-miR-130a-3p,hsa-miR-20a-3p,hsa-miR-21-3p,hsa-miR-140-3p
Mycobacterium Tuberculosis Infection	0.001	0.0075	14.3051	hsa-miR-101-3p,hsa-miR-21-3p,hsa-miR-140-3p
Periodontal Disease	0.001	0.0075	14.3051	hsa-miR-138-5p,hsa-miR-20a-3p,hsa-miR-21-3p
Deep Vein Thrombosis	0.0011	0.0083	4.86984	hsa-miR-19b-3p,hsa-miR-30a-5p,hsa-miR-138-5p,hsa-miR-9-5p,hsa-miR-29c-3p,hsa-miR-30e-5p
Sleep Deprivation	0.0012	0.0087	8.24801	hsa-miR-30a-5p,hsa-miR-138-5p,hsa-miR-30e-5p,hsa-miR-30d-3p
Nervous System Disease	0.0012	0.0089	13.4637	hsa-miR-138-5p,hsa-miR-338-3p,hsa-miR-21-3p
Diabetic Gastroenteropathy	0.0012	0.0089	13.4637	hsa-miR-101-3p,hsa-miR-138-5p,hsa-miR-29c-3p
Nasopharyngeal Neoplasm	0.0012	0.0087	8.24801	hsa-miR-17-3p,hsa-miR-29c-3p,hsa-miR-20a-3p,hsa-miR-21-3p
Mesenchymal Cancer	0.0012	0.0089	13.4637	hsa-miR-141-3p,hsa-miR-29c-3p,hsa-miR-200a-3p
Pulmonary Fibrosis	0.0012	0.0089	13.4637	hsa-miR-9-5p,hsa-miR-497-5p,hsa-miR-21-3p
Barrett's Carcinogenesis	0.0013	0.0095	4.01548	hsa-miR-142-5p,hsa-miR-29c-3p,hsa-miR-200a-3p,hsa-miR-363-3p,hsa-miR-338-3p,hsa-miR-455-5p,hsa-miR-21-3p
Acute Lymphoblastic Leukemia	0.0013	0.0095	4.01548	hsa-miR-17-3p,hsa-miR-101-3p,hsa-miR-130a-3p,hsa-miR-138-5p,hsa-miR-153-3p,hsa-miR-21-3p,hsa-miR-140-3p
Intracranial Hemorrhage Hypertensive	0.0014	0.0099	3.98551	hsa-miR-30a-5p,hsa-miR-130a-3p,hsa-miR-141-3p,hsa-miR-29c-3p,hsa-miR-30e-5p,hsa-miR-21-3p,hsa-miR-30d-3p
Synovial Sarcoma	0.0014	0.0099	3.50778	hsa-miR-17-3p,hsa-miR-30a-5p,hsa-miR-199a-5p,hsa-miR-130a-3p,hsa-miR-200a-3p,hsa-miR-338-3p,hsa-miR-20b-5p,hsa-miR-455-5p
Endometrial Carcinoma	0.0014	0.01	5.77986	hsa-miR-101-3p,hsa-miR-141-3p,hsa-miR-29c-3p,hsa-miR-200a-3p,hsa-miR-21-3p
Neonatal Sepsis	0.0015	0.01	7.82504	hsa-miR-20a-5p,hsa-miR-93-5p,hsa-miR-141-3p,hsa-miR-20b-5p
Pituitary Neoplasm	0.0015	0.01	3.13537	hsa-miR-17-3p,hsa-miR-20a-5p,hsa-miR-141-3p,hsa-miR-200a-3p,hsa-miR-363-3p,hsa-miR-497-5p,hsa-miR-20a-3p,hsa-miR-21-3p,hsa-miR-582-3p
Inflammation	0.0015	0.011	4.62389	hsa-miR-17-3p,hsa-miR-19b-3p,hsa-miR-101-3p,hsa-miR-452-5p,hsa-miR-20a-3p,hsa-miR-21-3p
Autosomal Recessive Limb-Girdle Muscular Dystrophy Type 2B	0.0015	0.011	5.69359	hsa-miR-17-3p,hsa-miR-130a-3p,hsa-miR-20a-3p,hsa-miR-21-3p,hsa-miR-140-3p
Muscular Dystrophy Limb-Girdle Type 2B	0.0015	0.011	5.69359	hsa-miR-17-3p,hsa-miR-130a-3p,hsa-miR-20a-3p,hsa-miR-21-3p,hsa-miR-140-3p
Chordoma	0.0016	0.011	3.89824	hsa-miR-17-3p,hsa-miR-20a-5p,hsa-miR-93-5p,hsa-miR-497-5p,hsa-miR-20a-3p,hsa-miR-30d-3p,hsa-miR-140-3p
Postinfectious Functional Gastrointestinal Disorder	0.0016	0.011	30.5176	hsa-miR-32-5p,hsa-miR-29c-3p
Arsenic Poisoning	0.0016	0.011	30.5176	hsa-miR-17-3p,hsa-miR-20a-3p
Aortopathy	0.0016	0.011	30.5176	hsa-miR-17-3p,hsa-miR-20a-3p
Muscular Dystrophy Limb-Girdle Type 2A	0.0016	0.011	5.60986	hsa-miR-17-3p,hsa-miR-130a-3p,hsa-miR-20a-3p,hsa-miR-21-3p,hsa-miR-140-3p
Toxoplasmosis	0.0016	0.011	30.5176	hsa-miR-17-3p,hsa-miR-20a-3p
Anti-Nmda Receptor Encephalitis	0.0016	0.011	30.5176	hsa-miR-19b-3p,hsa-miR-20a-3p
Japanese Encephalitis	0.0016	0.011	30.5176	hsa-miR-19b-3p,hsa-miR-21-3p
Immunoglobulin A Nephropathy	0.0016	0.011	30.5176	hsa-miR-21-3p,hsa-miR-140-3p
Hepatocarcinoma	0.0016	0.011	30.5176	hsa-miR-338-3p,hsa-miR-21-3p
Non-Endometrioid Endometrial Carcinoma	0.0016	0.011	30.5176	hsa-miR-141-3p,hsa-miR-200a-3p
Autosomal Dominant Polycystic Kidney Disease	0.0017	0.012	12.0464	hsa-miR-17-3p,hsa-miR-30a-5p,hsa-miR-30e-5p
Bone Disease	0.0017	0.012	12.0464	hsa-miR-141-3p,hsa-miR-338-3p,hsa-miR-21-3p
Prostate Carcinoma	0.0017	0.012	12.0464	hsa-miR-130a-3p,hsa-miR-141-3p,hsa-miR-338-3p
Gestational Diabetes Mellitus	0.0018	0.012	7.44333	hsa-miR-20a-5p,hsa-miR-20b-5p,hsa-miR-21-3p,hsa-miR-140-3p
Sigmoid Colon Cancer	0.002	0.013	11.4441	hsa-miR-338-3p,hsa-miR-21-3p,hsa-miR-1247-5p
Early Onset Breast Cancer	0.002	0.013	11.4441	hsa-miR-20a-5p,hsa-miR-93-5p,hsa-miR-20b-5p
Brain Neoplasm	0.002	0.013	11.4441	hsa-miR-17-3p,hsa-miR-20a-3p,hsa-miR-21-3p
Systemic Lupus Erythematosus Susceptibility	0.002	0.013	11.4441	hsa-miR-17-3p,hsa-miR-141-3p,hsa-miR-21-3p
Hereditary Breast Tumor	0.0023	0.015	10.8992	hsa-miR-32-5p,hsa-miR-93-5p,hsa-miR-141-3p
Actinic Keratosis	0.0023	0.015	10.8992	hsa-miR-93-5p,hsa-miR-363-3p,hsa-miR-140-3p
Thyroid Anaplastic Carcinoma	0.0023	0.015	10.8992	hsa-miR-17-3p,hsa-miR-20a-3p,hsa-miR-21-3p
Autosomal Recessive Limb-Girdle Muscular Dystrophy Type 2A	0.0023	0.015	5.22562	hsa-miR-17-3p,hsa-miR-130a-3p,hsa-miR-20a-3p,hsa-miR-21-3p,hsa-miR-140-3p
Human Immunodeficiency Virus Infection	0.0023	0.015	6.93583	hsa-miR-17-3p,hsa-miR-101-3p,hsa-miR-20a-3p,hsa-miR-21-3p
Uterus Corpus Endometrial Cancer	0.0023	0.015	10.8992	hsa-miR-30a-5p,hsa-miR-130a-3p,hsa-miR-452-5p
Chronic Chagas Disease Cardiomyopathy	0.0024	0.015	25.4314	hsa-miR-29c-3p,hsa-miR-21-3p
Aneurysmal Subarachnoid Hemorrhage	0.0024	0.015	25.4314	hsa-miR-19b-3p,hsa-miR-20a-5p
Hemangiosarcoma	0.0024	0.015	25.4314	hsa-miR-17-3p,hsa-miR-20a-3p
Intermediate Coronary Syndrome	0.0024	0.015	25.4314	hsa-miR-19b-3p,hsa-miR-20a-3p
Autoimmune Hepatitis	0.0024	0.015	25.4314	hsa-miR-101-3p,hsa-miR-21-3p
Early-Stage Cervical Squamous Cell Carcinoma	0.0024	0.015	25.4314	hsa-miR-101-3p,hsa-miR-20a-3p
Cleft Lip	0.0024	0.015	25.4314	hsa-miR-141-3p,hsa-miR-200a-3p
Fetal Alcohol Spectrum Disorder	0.0024	0.015	25.4314	hsa-miR-153-3p,hsa-miR-21-3p
Localized Aggressive Periodontitis	0.0024	0.015	25.4314	hsa-miR-203a-3p,hsa-miR-9-5p
T-Cell Prolymphocytic Leukemia	0.0024	0.015	25.4314	hsa-miR-141-3p,hsa-miR-21-3p
Nephrosclerosis	0.0024	0.015	25.4314	hsa-miR-141-3p,hsa-miR-200a-3p
Esophageal Squamous Carcinoma	0.0024	0.015	25.4314	hsa-miR-452-5p,hsa-miR-140-3p
Renal Carcinoma	0.0024	0.015	25.4314	hsa-miR-138-5p,hsa-miR-21-3p
B Cell Lymphoma Of Malt Type	0.0025	0.016	6.7817	hsa-miR-17-3p,hsa-miR-29c-3p,hsa-miR-20a-3p,hsa-miR-21-3p
Liver Disease	0.0025	0.016	6.7817	hsa-miR-19b-3p,hsa-miR-20a-5p,hsa-miR-200a-3p,hsa-miR-21-3p
Malaria	0.0027	0.017	6.63427	hsa-miR-20a-5p,hsa-miR-101-3p,hsa-miR-142-5p,hsa-miR-140-3p
Acute T Cell Leukemia	0.0027	0.017	4.12401	hsa-miR-20a-5p,hsa-miR-93-5p,hsa-miR-130a-3p,hsa-miR-30e-5p,hsa-miR-363-3p,hsa-miR-20b-5p
Adrenocortical Cancer	0.0027	0.017	5.01935	hsa-miR-101-3p,hsa-miR-199a-5p,hsa-miR-29c-3p,hsa-miR-21-3p,hsa-miR-30d-3p
Lung Ischemia-Reperfusion Injury	0.0027	0.017	10.4037	hsa-miR-17-3p,hsa-miR-187-3p,hsa-miR-30e-5p
Muscular Disorder Atrophic	0.0027	0.017	6.63427	hsa-miR-130a-3p,hsa-miR-29c-3p,hsa-miR-21-3p,hsa-miR-140-3p
Allergic Asthma	0.0027	0.017	10.4037	hsa-miR-29c-3p,hsa-miR-21-3p,hsa-miR-140-3p
Salivary Gland Cancer	0.0027	0.017	10.4037	hsa-miR-29c-3p,hsa-miR-21-3p,hsa-miR-140-3p
Tuberculosis	0.0028	0.017	4.08718	hsa-miR-17-3p,hsa-miR-142-5p,hsa-miR-20b-5p,hsa-miR-20a-3p,hsa-miR-21-3p,hsa-miR-147b-3p
Haemorrhoid	0.003	0.019	9.95141	hsa-miR-187-3p,hsa-miR-30e-5p,hsa-miR-1307-5p
Myeloid Leukemia	0.003	0.019	9.95141	hsa-miR-17-3p,hsa-miR-130a-3p,hsa-miR-20a-3p
Ischemic Heart Disease	0.003	0.019	9.95141	hsa-miR-30a-5p,hsa-miR-141-3p,hsa-miR-21-3p
Gait Ataxia	0.003	0.019	9.95141	hsa-miR-130a-3p,hsa-miR-363-3p,hsa-miR-21-3p
Fragile X Syndrome	0.0032	0.019	6.35784	hsa-miR-19b-3p,hsa-miR-138-5p,hsa-miR-21-3p,hsa-miR-140-3p
Atopic Dermatitis	0.0034	0.02	6.22809	hsa-miR-17-3p,hsa-miR-142-5p,hsa-miR-20a-3p,hsa-miR-21-3p
Non-Syndromic Orofacial Cleft	0.0034	0.02	21.7983	hsa-miR-17-3p,hsa-miR-20a-3p
Pediatric Glioma	0.0034	0.02	21.7983	hsa-miR-17-3p,hsa-miR-20a-3p
Fibrous Dysplasia	0.0034	0.02	21.7983	hsa-miR-93-5p,hsa-miR-363-3p
Hypoxia-Reoxygenation Injury	0.0034	0.02	21.7983	hsa-miR-30a-5p,hsa-miR-138-5p
Cognitive Impairment After Hearing Loss	0.0034	0.02	21.7983	hsa-miR-153-3p,hsa-miR-30e-5p
Ehrlich Tumor Carcinoma	0.0034	0.02	21.7983	hsa-miR-141-3p,hsa-miR-200a-3p
Learned Helplessness	0.0034	0.02	21.7983	hsa-miR-141-3p,hsa-miR-200a-3p
In-Stent Restenosis	0.0034	0.02	21.7983	hsa-miR-142-5p,hsa-miR-21-3p
Immune Thrombocytopenia	0.0035	0.02	9.53676	hsa-miR-199a-5p,hsa-miR-142-5p,hsa-miR-363-3p
Pneumonia	0.0035	0.02	9.53676	hsa-miR-141-3p,hsa-miR-338-3p,hsa-miR-21-3p
Oral Carcinoma	0.0035	0.02	9.53676	hsa-miR-141-3p,hsa-miR-200a-3p,hsa-miR-21-3p
Preterm Delivery	0.0039	0.023	9.15529	hsa-miR-20a-5p,hsa-miR-199a-5p,hsa-miR-20b-5p
Essential Hypertension	0.0039	0.023	9.15529	hsa-miR-101-3p,hsa-miR-497-5p,hsa-miR-21-3p
Uterine Fibroid	0.0039	0.023	9.15529	hsa-miR-29c-3p,hsa-miR-21-3p,hsa-miR-582-3p
Gastroesophageal Reflux Disease	0.0039	0.023	9.15529	hsa-miR-29c-3p,hsa-miR-338-3p,hsa-miR-21-3p
Gastrointestinal System Cancer	0.0039	0.023	9.15529	hsa-miR-142-5p,hsa-miR-200a-3p,hsa-miR-338-3p
Colorectal Adenocarcinoma	0.004	0.023	5.98385	hsa-miR-17-3p,hsa-miR-20a-5p,hsa-miR-20a-3p,hsa-miR-21-3p
Severe Acute Pancreatitis	0.0043	0.025	5.86878	hsa-miR-19b-3p,hsa-miR-138-5p,hsa-miR-141-3p,hsa-miR-20b-5p
Muscular Atrophy	0.0043	0.025	5.86878	hsa-miR-130a-3p,hsa-miR-29c-3p,hsa-miR-21-3p,hsa-miR-140-3p
Pituitary Acth Hypersecretion	0.0044	0.025	19.0735	hsa-miR-141-3p,hsa-miR-21-3p
Crimean Congo Hemorrhagic Fever	0.0044	0.025	19.0735	hsa-miR-142-5p,hsa-miR-29c-3p
Preterm Prelabor Rupture Of Membrane	0.0044	0.025	8.80317	hsa-miR-20a-5p,hsa-miR-199a-5p,hsa-miR-20b-5p
Infertility	0.0044	0.025	8.80317	hsa-miR-17-3p,hsa-miR-20b-5p,hsa-miR-20a-3p
Myeloproliferative Disorder	0.0044	0.025	19.0735	hsa-miR-17-3p,hsa-miR-20a-3p
Hemophilia A	0.0044	0.025	19.0735	hsa-miR-19b-3p,hsa-miR-21-3p
Ongenital Aniridia	0.0044	0.025	19.0735	hsa-miR-30a-5p,hsa-miR-21-3p
Malignant Pleural Effusion	0.0044	0.025	19.0735	hsa-miR-29c-3p,hsa-miR-21-3p
Knee Osteoarthritis	0.0044	0.025	19.0735	hsa-miR-130a-3p,hsa-miR-140-3p
MALT Lymphoma	0.0044	0.025	19.0735	hsa-miR-142-5p,hsa-miR-200a-3p
COVID-19	0.0048	0.027	1.56574	hsa-miR-17-3p,hsa-miR-19b-3p,hsa-miR-20a-5p,hsa-miR-30a-5p,hsa-miR-32-5p,hsa-miR-93-5p,hsa-miR-101-3p,hsa-miR-199a-5p,hsa-miR-203a-3p,hsa-miR-130a-3p,hsa-miR-138-5p,hsa-miR-141-3p,hsa-miR-142-5p,hsa-miR-153-3p,hsa-miR-9-5p,hsa-miR-29c-3p,hsa-miR-200a-3p,hsa-miR-363-3p,hsa-miR-452-5p,hsa-miR-20a-3p,hsa-miR-21-3p,hsa-miR-140-3p
Colon Carcinoma	0.0049	0.027	8.47712	hsa-miR-30a-5p,hsa-miR-20a-3p,hsa-miR-21-3p
Liver Fibrosis	0.0049	0.027	5.65142	hsa-miR-17-3p,hsa-miR-101-3p,hsa-miR-130a-3p,hsa-miR-200a-3p
Primary Biliary Cirrhosis	0.0049	0.027	8.47712	hsa-miR-17-3p,hsa-miR-20a-3p,hsa-miR-30d-3p
Pancreatic Neuroendocrine Tumor	0.0049	0.027	5.65142	hsa-miR-17-3p,hsa-miR-141-3p,hsa-miR-20a-3p,hsa-miR-21-3p
Cerebral Hemorrhage Traumatic	0.0051	0.029	4.33489	hsa-miR-30a-5p,hsa-miR-130a-3p,hsa-miR-29c-3p,hsa-miR-200a-3p,hsa-miR-30e-5p
Fibromyalgia	0.0051	0.029	4.33489	hsa-miR-17-3p,hsa-miR-199a-5p,hsa-miR-130a-3p,hsa-miR-338-3p,hsa-miR-30d-3p
Bipolar Disorder	0.0052	0.029	5.54866	hsa-miR-19b-3p,hsa-miR-138-5p,hsa-miR-9-5p,hsa-miR-363-3p
Preterm Birth	0.0054	0.03	8.17437	hsa-miR-20a-5p,hsa-miR-199a-5p,hsa-miR-20b-5p
Influenza	0.0054	0.03	8.17437	hsa-miR-17-3p,hsa-miR-29c-3p,hsa-miR-20a-3p
Aortic Aneurysm	0.0054	0.03	8.17437	hsa-miR-30a-5p,hsa-miR-21-3p,hsa-miR-30d-3p
Chromophobe Renal Cell Carcinoma	0.0054	0.03	8.17437	hsa-miR-199a-5p,hsa-miR-130a-3p,hsa-miR-497-5p
Acute Myeloblastic Leukemia	0.0056	0.031	4.23856	hsa-miR-17-3p,hsa-miR-130a-3p,hsa-miR-338-3p,hsa-miR-21-3p,hsa-miR-140-3p
HTLV-I	0.0057	0.031	16.9542	hsa-miR-30e-5p,hsa-miR-363-3p
Lung Neuroendocrine Neoplasm	0.0057	0.031	16.9542	hsa-miR-17-3p,hsa-miR-21-3p
Musculoskeletal Abnormality	0.0057	0.031	16.9542	hsa-miR-17-3p,hsa-miR-20a-3p
Fibrosis	0.0057	0.031	16.9542	hsa-miR-29c-3p,hsa-miR-21-3p
Anaplastic Thyroid Cancer	0.0057	0.031	16.9542	hsa-miR-138-5p,hsa-miR-30d-3p
Chronic Lung Disease	0.0057	0.031	16.9542	hsa-miR-153-3p,hsa-miR-21-3p
Aortic Valve Stenosis	0.0057	0.031	16.9542	hsa-miR-141-3p,hsa-miR-21-3p
Radiologically Isolated Syndrome	0.0057	0.031	16.9542	hsa-miR-363-3p,hsa-miR-338-3p
Cerebral Hemorrhage	0.0059	0.032	4.19198	hsa-miR-30a-5p,hsa-miR-130a-3p,hsa-miR-29c-3p,hsa-miR-200a-3p,hsa-miR-30e-5p
Graves' Disease	0.006	0.032	7.89249	hsa-miR-101-3p,hsa-miR-29c-3p,hsa-miR-455-5p
Heart Disease	0.006	0.032	7.89249	hsa-miR-101-3p,hsa-miR-21-3p,hsa-miR-140-3p
Diabetic Retinopathy	0.0062	0.033	4.14642	hsa-miR-19b-3p,hsa-miR-30a-5p,hsa-miR-203a-3p,hsa-miR-142-5p,hsa-miR-21-3p
Head And Neck Neoplasm	0.0063	0.034	5.26166	hsa-miR-130a-3p,hsa-miR-29c-3p,hsa-miR-363-3p,hsa-miR-21-3p
Azoospermia	0.0066	0.035	7.62941	hsa-miR-17-3p,hsa-miR-141-3p,hsa-miR-20a-3p
Hirschsprung's Disease	0.0066	0.035	7.62941	hsa-miR-141-3p,hsa-miR-142-5p,hsa-miR-338-3p
Chronic Hepatitis B	0.0067	0.036	5.17248	hsa-miR-20a-5p,hsa-miR-93-5p,hsa-miR-20b-5p,hsa-miR-21-3p
Pulmonary Sarcoidosis	0.007	0.037	15.2588	hsa-miR-130a-3p,hsa-miR-20a-3p
Pulmonary Embolism	0.007	0.037	15.2588	hsa-miR-17-3p,hsa-miR-21-3p
Toxoplasma Gondii Infection	0.007	0.037	15.2588	hsa-miR-17-3p,hsa-miR-20a-3p
Kideny Transplant Rejection	0.007	0.037	15.2588	hsa-miR-142-5p,hsa-miR-21-3p
Gastrointestinal Cancer	0.0072	0.038	7.3833	hsa-miR-30e-5p,hsa-miR-20a-3p,hsa-miR-21-3p
Friedreich Ataxia	0.0072	0.038	7.3833	hsa-miR-130a-3p,hsa-miR-363-3p,hsa-miR-21-3p
Irritable Bowel Syndrome	0.0079	0.041	7.15257	hsa-miR-200a-3p,hsa-miR-338-3p,hsa-miR-21-3p
Keloid	0.0079	0.041	7.15257	hsa-miR-30a-5p,hsa-miR-138-5p,hsa-miR-21-3p
Rectum Cancer	0.008	0.042	4.9222	hsa-miR-101-3p,hsa-miR-141-3p,hsa-miR-142-5p,hsa-miR-21-3p
Kidney Chromophobe	0.0084	0.044	3.85324	hsa-miR-187-3p,hsa-miR-130a-3p,hsa-miR-141-3p,hsa-miR-455-5p,hsa-miR-582-3p
Stomach Carcinoma	0.0085	0.044	4.84407	hsa-miR-17-3p,hsa-miR-32-5p,hsa-miR-21-3p,hsa-miR-30d-3p
Mucoepidermoid Carcinoma	0.0085	0.044	13.8717	hsa-miR-363-3p,hsa-miR-338-3p
Sickle Cell Anemia	0.0085	0.044	13.8717	hsa-miR-141-3p,hsa-miR-140-3p
Primary Immune Thrombocytopenia	0.0085	0.044	13.8717	hsa-miR-200a-3p,hsa-miR-363-3p
Chronic Inflammation	0.0085	0.044	13.8717	hsa-miR-130a-3p,hsa-miR-142-5p
Perennial Allergic Rhinitis	0.0085	0.044	13.8717	hsa-miR-187-3p,hsa-miR-21-3p
Gastric Cardia Adenocarcinoma	0.0085	0.044	13.8717	hsa-miR-203a-3p,hsa-miR-141-3p
Raumatic Brain Injury	0.0085	0.044	13.8717	hsa-miR-20a-3p,hsa-miR-30d-3p
Brain Cancer	0.0086	0.044	6.93583	hsa-miR-17-3p,hsa-miR-200a-3p,hsa-miR-21-3p
Ankylosing Spondylitis	0.0086	0.044	6.93583	hsa-miR-17-3p,hsa-miR-142-5p,hsa-miR-21-3p
Hematologic Neoplasm	0.0086	0.044	6.93583	hsa-miR-17-3p,hsa-miR-20a-3p,hsa-miR-21-3p
Epstein-Barr Virus Infection	0.0088	0.045	3.81471	hsa-miR-141-3p,hsa-miR-9-5p,hsa-miR-363-3p,hsa-miR-21-3p,hsa-miR-1307-5p
Tubulovillous Adenoma	0.009	0.045	4.76838	hsa-miR-17-3p,hsa-miR-338-3p,hsa-miR-20a-3p,hsa-miR-140-3p
Arthritis	0.009	0.045	4.76838	hsa-miR-32-5p,hsa-miR-138-5p,hsa-miR-9-5p,hsa-miR-140-3p
Familial Mediterranean Fever	0.0093	0.047	6.73183	hsa-miR-30a-5p,hsa-miR-29c-3p,hsa-miR-30e-5p
Infection	0.0093	0.047	6.73183	hsa-miR-363-3p,hsa-miR-21-3p,hsa-miR-140-3p
Myeloproliferative Neoplasm	0.0093	0.047	6.73183	hsa-miR-17-3p,hsa-miR-20a-3p,hsa-miR-21-3p
Small Intestinal Neuroendocrine Tumor	0.0093	0.047	6.73183	hsa-miR-17-3p,hsa-miR-29c-3p,hsa-miR-147b-3p
Cutaneous Squamous Cell Carcinoma	0.0093	0.047	6.73183	hsa-miR-130a-3p,hsa-miR-138-5p,hsa-miR-21-3p
Encephalomyelitis	0.01	0.05	6.5395	hsa-miR-17-3p,hsa-miR-19b-3p,hsa-miR-30d-3p
Proliferative Vitreoretinopathy	0.01	0.05	6.5395	hsa-miR-101-3p,hsa-miR-9-5p,hsa-miR-21-3p
Calcific Aortic Valve Disease	0.01	0.05	12.7157	hsa-miR-93-5p,hsa-miR-141-3p
Psoriatic Arthritis	0.01	0.05	12.7157	hsa-miR-130a-3p,hsa-miR-140-3p
Autistic Disorder	0.01	0.05	6.5395	hsa-miR-363-3p,hsa-miR-21-3p,hsa-miR-140-3p
Ehrlich Ascites Tumor	0.01	0.05	12.7157	hsa-miR-141-3p,hsa-miR-30d-3p
Mesenchymal Cell Neoplasm	0.01	0.05	12.7157	hsa-miR-141-3p,hsa-miR-200a-3p

## Sheet: RNADis_Down_DEmiRNAs
Disease name from RNADisease database	enrichment_pvalue	enrichment_pvalue_FDR	Fold_Enrichment	Involved_miRNAs
Hepatoblastoma	2.2e-15	2.9e-12	10.4597	hsa-miR-182-5p,hsa-miR-132-3p,hsa-miR-134-5p,hsa-miR-379-5p,hsa-miR-382-5p,hsa-miR-323a-3p,hsa-miR-431-5p,hsa-miR-433-3p,hsa-miR-409-5p,hsa-miR-409-3p,hsa-miR-493-5p,hsa-miR-432-5p,hsa-miR-494-3p,hsa-miR-299-5p,hsa-miR-487b-3p,hsa-miR-654-3p,hsa-miR-543,hsa-miR-487a-5p
Adrenocortical Carcinoma	2.3e-15	2.9e-12	7.01426	hsa-miR-212-3p,hsa-miR-23b-3p,hsa-miR-132-3p,hsa-miR-134-5p,hsa-miR-379-5p,hsa-miR-382-5p,hsa-miR-323a-3p,hsa-miR-431-5p,hsa-miR-433-3p,hsa-miR-409-5p,hsa-miR-409-3p,hsa-miR-493-5p,hsa-miR-432-5p,hsa-miR-494-3p,hsa-miR-299-5p,hsa-miR-487b-3p,hsa-miR-654-3p,hsa-miR-877-3p,hsa-miR-543,hsa-miR-323b-3p,hsa-miR-370-5p,hsa-miR-487a-5p
Breast Invasive Carcinoma	9e-15	6e-12	4.52442	hsa-miR-182-5p,hsa-miR-183-5p,hsa-miR-23b-3p,hsa-miR-132-3p,hsa-miR-134-5p,hsa-miR-379-5p,hsa-miR-382-5p,hsa-miR-323a-3p,hsa-miR-431-5p,hsa-miR-433-3p,hsa-miR-409-5p,hsa-miR-409-3p,hsa-miR-493-5p,hsa-miR-432-5p,hsa-miR-494-3p,hsa-miR-181d-5p,hsa-miR-299-5p,hsa-miR-487b-3p,hsa-miR-183-3p,hsa-miR-342-5p,hsa-miR-151a-5p,hsa-miR-654-3p,hsa-miR-543,hsa-miR-323b-3p,hsa-miR-5010-3p,hsa-miR-370-5p,hsa-mi…
Breast Ductal Carcinoma	9.6e-15	6e-12	4.51392	hsa-miR-182-5p,hsa-miR-183-5p,hsa-miR-23b-3p,hsa-miR-132-3p,hsa-miR-134-5p,hsa-miR-379-5p,hsa-miR-382-5p,hsa-miR-323a-3p,hsa-miR-431-5p,hsa-miR-433-3p,hsa-miR-409-5p,hsa-miR-409-3p,hsa-miR-493-5p,hsa-miR-432-5p,hsa-miR-494-3p,hsa-miR-181d-5p,hsa-miR-299-5p,hsa-miR-487b-3p,hsa-miR-183-3p,hsa-miR-342-5p,hsa-miR-151a-5p,hsa-miR-654-3p,hsa-miR-543,hsa-miR-323b-3p,hsa-miR-5010-3p,hsa-miR-370-5p,hsa-mi…
Pancreatic Adenocarcinoma	3.4e-14	1.7e-11	3.77868	hsa-miR-182-5p,hsa-miR-183-5p,hsa-miR-212-3p,hsa-miR-23b-3p,hsa-miR-132-3p,hsa-miR-134-5p,hsa-miR-379-5p,hsa-miR-382-5p,hsa-miR-323a-3p,hsa-miR-431-5p,hsa-miR-433-3p,hsa-miR-409-5p,hsa-miR-409-3p,hsa-miR-432-5p,hsa-miR-494-3p,hsa-miR-181d-5p,hsa-miR-299-5p,hsa-miR-487b-3p,hsa-miR-183-3p,hsa-miR-342-5p,hsa-miR-151a-5p,hsa-miR-654-3p,hsa-miR-877-3p,hsa-miR-543,hsa-miR-323b-3p,hsa-miR-5010-3p,hsa-mi…
Bone-Invasive Pituitary Adenoma	2.4e-13	9.8e-11	11.4982	hsa-miR-134-5p,hsa-miR-379-5p,hsa-miR-382-5p,hsa-miR-323a-3p,hsa-miR-433-3p,hsa-miR-409-5p,hsa-miR-409-3p,hsa-miR-493-5p,hsa-miR-432-5p,hsa-miR-494-3p,hsa-miR-299-5p,hsa-miR-487b-3p,hsa-miR-342-5p,hsa-miR-654-3p,hsa-miR-543
Alzheimer Disease	2.6e-12	9.4e-10	2.56232	hsa-miR-182-5p,hsa-miR-183-5p,hsa-miR-212-3p,hsa-miR-23b-3p,hsa-miR-132-3p,hsa-miR-134-5p,hsa-miR-379-5p,hsa-miR-382-5p,hsa-miR-323a-3p,hsa-miR-431-5p,hsa-miR-433-3p,hsa-miR-409-5p,hsa-miR-409-3p,hsa-miR-493-5p,hsa-miR-432-5p,hsa-miR-494-3p,hsa-miR-181d-5p,hsa-miR-299-5p,hsa-miR-487b-3p,hsa-miR-183-3p,hsa-miR-342-5p,hsa-miR-323a-5p,hsa-miR-151a-5p,hsa-miR-654-3p,hsa-miR-543,hsa-miR-323b-3p,hsa-mi…
HIV	2.6e-11	8e-09	5.68073	hsa-miR-182-5p,hsa-miR-183-5p,hsa-miR-132-3p,hsa-miR-379-5p,hsa-miR-382-5p,hsa-miR-323a-3p,hsa-miR-431-5p,hsa-miR-433-3p,hsa-miR-409-5p,hsa-miR-409-3p,hsa-miR-493-5p,hsa-miR-432-5p,hsa-miR-494-3p,hsa-miR-487b-3p,hsa-miR-342-5p,hsa-miR-151a-5p,hsa-miR-654-3p,hsa-miR-543,hsa-miR-5001-3p
Osteosarcoma	3.4e-11	9.5e-09	3.28078	hsa-miR-182-5p,hsa-miR-183-5p,hsa-miR-212-3p,hsa-miR-23b-3p,hsa-miR-132-3p,hsa-miR-134-5p,hsa-miR-379-5p,hsa-miR-382-5p,hsa-miR-323a-3p,hsa-miR-431-5p,hsa-miR-433-3p,hsa-miR-409-5p,hsa-miR-409-3p,hsa-miR-493-5p,hsa-miR-432-5p,hsa-miR-494-3p,hsa-miR-181d-5p,hsa-miR-299-5p,hsa-miR-487b-3p,hsa-miR-183-3p,hsa-miR-342-5p,hsa-miR-151a-5p,hsa-miR-654-3p,hsa-miR-877-3p,hsa-miR-543,hsa-miR-323b-3p,hsa-miR…
Kidney Chromophobe Cancer	1.6e-10	3.9e-08	4.13896	hsa-miR-182-5p,hsa-miR-183-5p,hsa-miR-212-3p,hsa-miR-23b-3p,hsa-miR-132-3p,hsa-miR-134-5p,hsa-miR-379-5p,hsa-miR-382-5p,hsa-miR-323a-3p,hsa-miR-409-5p,hsa-miR-409-3p,hsa-miR-493-5p,hsa-miR-432-5p,hsa-miR-181d-5p,hsa-miR-299-5p,hsa-miR-487b-3p,hsa-miR-183-3p,hsa-miR-342-5p,hsa-miR-654-3p,hsa-miR-323b-3p,hsa-miR-5010-3p,hsa-miR-370-5p
Amyotrophic Lateral Sclerosis	4.9e-10	1.1e-07	3.10687	hsa-miR-182-5p,hsa-miR-183-5p,hsa-miR-212-3p,hsa-miR-23b-3p,hsa-miR-132-3p,hsa-miR-134-5p,hsa-miR-379-5p,hsa-miR-382-5p,hsa-miR-323a-3p,hsa-miR-433-3p,hsa-miR-409-5p,hsa-miR-409-3p,hsa-miR-493-5p,hsa-miR-432-5p,hsa-miR-494-3p,hsa-miR-181d-5p,hsa-miR-299-5p,hsa-miR-487b-3p,hsa-miR-183-3p,hsa-miR-342-5p,hsa-miR-151a-5p,hsa-miR-654-3p,hsa-miR-877-3p,hsa-miR-543,hsa-miR-323b-3p,hsa-miR-487a-5p
Conventional Central Chondrosarcoma	1.1e-09	2.3e-07	21.3498	hsa-miR-134-5p,hsa-miR-379-5p,hsa-miR-382-5p,hsa-miR-323a-3p,hsa-miR-409-3p,hsa-miR-299-5p,hsa-miR-487b-3p,hsa-miR-323b-3p
Kidney Renal Papillary Cell Carcinoma	1.7e-09	3.2e-07	3.46711	hsa-miR-182-5p,hsa-miR-183-5p,hsa-miR-212-3p,hsa-miR-23b-3p,hsa-miR-132-3p,hsa-miR-134-5p,hsa-miR-379-5p,hsa-miR-382-5p,hsa-miR-323a-3p,hsa-miR-409-5p,hsa-miR-409-3p,hsa-miR-493-5p,hsa-miR-432-5p,hsa-miR-181d-5p,hsa-miR-299-5p,hsa-miR-487b-3p,hsa-miR-183-3p,hsa-miR-342-5p,hsa-miR-151a-5p,hsa-miR-654-3p,hsa-miR-323b-3p,hsa-miR-5010-3p,hsa-miR-370-5p
Head And Neck Squamous Cell Carcinoma	1.8e-09	3.2e-07	3.09517	hsa-miR-182-5p,hsa-miR-183-5p,hsa-miR-212-3p,hsa-miR-23b-3p,hsa-miR-132-3p,hsa-miR-134-5p,hsa-miR-379-5p,hsa-miR-382-5p,hsa-miR-433-3p,hsa-miR-409-3p,hsa-miR-493-5p,hsa-miR-432-5p,hsa-miR-494-3p,hsa-miR-299-5p,hsa-miR-487b-3p,hsa-miR-183-3p,hsa-miR-342-5p,hsa-miR-151a-5p,hsa-miR-654-3p,hsa-miR-543,hsa-miR-323b-3p,hsa-miR-5001-3p,hsa-miR-5010-3p,hsa-miR-370-5p,hsa-miR-487a-5p
Synovial Sarcoma	2.2e-09	3.7e-07	6.21169	hsa-miR-132-3p,hsa-miR-134-5p,hsa-miR-379-5p,hsa-miR-382-5p,hsa-miR-433-3p,hsa-miR-409-5p,hsa-miR-409-3p,hsa-miR-432-5p,hsa-miR-494-3p,hsa-miR-181d-5p,hsa-miR-487b-3p,hsa-miR-342-5p,hsa-miR-151a-5p,hsa-miR-654-3p,hsa-miR-543
Cervical Squamous Cell Carcinoma	3.5e-09	5.4e-07	5.02026	hsa-miR-182-5p,hsa-miR-183-5p,hsa-miR-23b-3p,hsa-miR-132-3p,hsa-miR-134-5p,hsa-miR-379-5p,hsa-miR-433-3p,hsa-miR-409-5p,hsa-miR-432-5p,hsa-miR-494-3p,hsa-miR-181d-5p,hsa-miR-299-5p,hsa-miR-487b-3p,hsa-miR-654-3p,hsa-miR-543,hsa-miR-370-5p,hsa-miR-487a-5p
Thyroid Cancer	4.1e-09	6e-07	4.26497	hsa-miR-182-5p,hsa-miR-212-3p,hsa-miR-23b-3p,hsa-miR-132-3p,hsa-miR-379-5p,hsa-miR-382-5p,hsa-miR-323a-3p,hsa-miR-431-5p,hsa-miR-433-3p,hsa-miR-409-5p,hsa-miR-409-3p,hsa-miR-493-5p,hsa-miR-432-5p,hsa-miR-299-5p,hsa-miR-487b-3p,hsa-miR-183-3p,hsa-miR-654-3p,hsa-miR-543,hsa-miR-323b-3p
Colon Adenocarcinoma	4.5e-09	6.3e-07	3.49939	hsa-miR-182-5p,hsa-miR-183-5p,hsa-miR-212-3p,hsa-miR-23b-3p,hsa-miR-132-3p,hsa-miR-379-5p,hsa-miR-382-5p,hsa-miR-323a-3p,hsa-miR-431-5p,hsa-miR-433-3p,hsa-miR-409-5p,hsa-miR-409-3p,hsa-miR-493-5p,hsa-miR-432-5p,hsa-miR-494-3p,hsa-miR-181d-5p,hsa-miR-487b-3p,hsa-miR-183-3p,hsa-miR-342-5p,hsa-miR-654-3p,hsa-miR-5010-3p,hsa-miR-487a-5p
Bladder Urothelial Carcinoma	5.9e-09	7.7e-07	3.66384	hsa-miR-182-5p,hsa-miR-183-5p,hsa-miR-212-3p,hsa-miR-23b-3p,hsa-miR-132-3p,hsa-miR-134-5p,hsa-miR-379-5p,hsa-miR-382-5p,hsa-miR-433-3p,hsa-miR-409-5p,hsa-miR-409-3p,hsa-miR-493-5p,hsa-miR-432-5p,hsa-miR-494-3p,hsa-miR-299-5p,hsa-miR-487b-3p,hsa-miR-151a-5p,hsa-miR-654-3p,hsa-miR-543,hsa-miR-370-5p,hsa-miR-487a-5p
Papillary Renal Cell Carcinoma	6.2e-09	7.7e-07	3.44614	hsa-miR-182-5p,hsa-miR-183-5p,hsa-miR-212-3p,hsa-miR-23b-3p,hsa-miR-132-3p,hsa-miR-382-5p,hsa-miR-323a-3p,hsa-miR-409-5p,hsa-miR-409-3p,hsa-miR-493-5p,hsa-miR-432-5p,hsa-miR-494-3p,hsa-miR-181d-5p,hsa-miR-299-5p,hsa-miR-487b-3p,hsa-miR-183-3p,hsa-miR-342-5p,hsa-miR-151a-5p,hsa-miR-654-3p,hsa-miR-323b-3p,hsa-miR-5010-3p,hsa-miR-370-5p
Renal Cell Carcinoma	7.4e-09	8.7e-07	3.06077	hsa-miR-182-5p,hsa-miR-183-5p,hsa-miR-212-3p,hsa-miR-23b-3p,hsa-miR-132-3p,hsa-miR-134-5p,hsa-miR-379-5p,hsa-miR-382-5p,hsa-miR-323a-3p,hsa-miR-409-5p,hsa-miR-409-3p,hsa-miR-493-5p,hsa-miR-432-5p,hsa-miR-494-3p,hsa-miR-181d-5p,hsa-miR-299-5p,hsa-miR-487b-3p,hsa-miR-183-3p,hsa-miR-342-5p,hsa-miR-654-3p,hsa-miR-543,hsa-miR-323b-3p,hsa-miR-5010-3p,hsa-miR-370-5p
Cardiovascular Disease	8.6e-09	9.8e-07	3.82258	hsa-miR-182-5p,hsa-miR-183-5p,hsa-miR-212-3p,hsa-miR-23b-3p,hsa-miR-132-3p,hsa-miR-134-5p,hsa-miR-323a-3p,hsa-miR-433-3p,hsa-miR-409-5p,hsa-miR-409-3p,hsa-miR-432-5p,hsa-miR-494-3p,hsa-miR-181d-5p,hsa-miR-487b-3p,hsa-miR-183-3p,hsa-miR-342-5p,hsa-miR-151a-5p,hsa-miR-654-3p,hsa-miR-877-3p,hsa-miR-543
Lung Cancer	1.9e-08	2e-06	2.65737	hsa-miR-182-5p,hsa-miR-183-5p,hsa-miR-212-3p,hsa-miR-23b-3p,hsa-miR-132-3p,hsa-miR-134-5p,hsa-miR-379-5p,hsa-miR-382-5p,hsa-miR-323a-3p,hsa-miR-431-5p,hsa-miR-433-3p,hsa-miR-409-5p,hsa-miR-409-3p,hsa-miR-432-5p,hsa-miR-494-3p,hsa-miR-181d-5p,hsa-miR-299-5p,hsa-miR-487b-3p,hsa-miR-183-3p,hsa-miR-342-5p,hsa-miR-323a-5p,hsa-miR-151a-5p,hsa-miR-654-3p,hsa-miR-877-3p,hsa-miR-543,hsa-miR-487b-5p
Rheumatoid Arthritis	2.4e-08	2.5e-06	3.84566	hsa-miR-182-5p,hsa-miR-183-5p,hsa-miR-212-3p,hsa-miR-23b-3p,hsa-miR-132-3p,hsa-miR-134-5p,hsa-miR-323a-3p,hsa-miR-431-5p,hsa-miR-433-3p,hsa-miR-409-3p,hsa-miR-493-5p,hsa-miR-432-5p,hsa-miR-181d-5p,hsa-miR-487b-3p,hsa-miR-342-5p,hsa-miR-151a-5p,hsa-miR-654-3p,hsa-miR-543,hsa-miR-323b-3p
Dysautonomia Familial	5.4e-08	5.3e-06	3.91843	hsa-miR-183-5p,hsa-miR-212-3p,hsa-miR-23b-3p,hsa-miR-132-3p,hsa-miR-134-5p,hsa-miR-379-5p,hsa-miR-382-5p,hsa-miR-323a-3p,hsa-miR-431-5p,hsa-miR-433-3p,hsa-miR-409-5p,hsa-miR-409-3p,hsa-miR-494-3p,hsa-miR-299-5p,hsa-miR-487b-3p,hsa-miR-183-3p,hsa-miR-654-3p,hsa-miR-323b-3p
Lung Small Cell Carcinoma	6.9e-08	6.6e-06	4.13833	hsa-miR-182-5p,hsa-miR-183-5p,hsa-miR-134-5p,hsa-miR-379-5p,hsa-miR-323a-3p,hsa-miR-431-5p,hsa-miR-433-3p,hsa-miR-409-3p,hsa-miR-494-3p,hsa-miR-181d-5p,hsa-miR-487b-3p,hsa-miR-183-3p,hsa-miR-342-5p,hsa-miR-151a-5p,hsa-miR-654-3p,hsa-miR-877-3p,hsa-miR-543
Prostate Adenocarcinoma	1e-07	9.3e-06	3.52849	hsa-miR-182-5p,hsa-miR-183-5p,hsa-miR-212-3p,hsa-miR-23b-3p,hsa-miR-132-3p,hsa-miR-134-5p,hsa-miR-379-5p,hsa-miR-323a-3p,hsa-miR-409-3p,hsa-miR-432-5p,hsa-miR-494-3p,hsa-miR-181d-5p,hsa-miR-299-5p,hsa-miR-487b-3p,hsa-miR-342-5p,hsa-miR-151a-5p,hsa-miR-654-3p,hsa-miR-323b-3p,hsa-miR-370-5p
Uterine Corpus Endometrial Carcinoma	1e-07	9.3e-06	3.13935	hsa-miR-182-5p,hsa-miR-183-5p,hsa-miR-212-3p,hsa-miR-23b-3p,hsa-miR-132-3p,hsa-miR-134-5p,hsa-miR-379-5p,hsa-miR-382-5p,hsa-miR-433-3p,hsa-miR-409-5p,hsa-miR-409-3p,hsa-miR-493-5p,hsa-miR-432-5p,hsa-miR-494-3p,hsa-miR-299-5p,hsa-miR-487b-3p,hsa-miR-183-3p,hsa-miR-151a-5p,hsa-miR-654-3p,hsa-miR-877-3p,hsa-miR-370-5p
Trichosporon Asahii	2.7e-07	2.4e-05	14.4111	hsa-miR-23b-3p,hsa-miR-134-5p,hsa-miR-379-5p,hsa-miR-323a-3p,hsa-miR-409-3p,hsa-miR-494-3p,hsa-miR-487b-3p
Dysautonomia	3e-07	2.5e-05	4.3582	hsa-miR-183-5p,hsa-miR-212-3p,hsa-miR-23b-3p,hsa-miR-132-3p,hsa-miR-134-5p,hsa-miR-379-5p,hsa-miR-382-5p,hsa-miR-323a-3p,hsa-miR-431-5p,hsa-miR-433-3p,hsa-miR-409-5p,hsa-miR-494-3p,hsa-miR-299-5p,hsa-miR-487b-3p,hsa-miR-654-3p
Multiple Sclerosis	3.3e-07	2.7e-05	2.9439	hsa-miR-182-5p,hsa-miR-183-5p,hsa-miR-212-3p,hsa-miR-23b-3p,hsa-miR-132-3p,hsa-miR-134-5p,hsa-miR-379-5p,hsa-miR-382-5p,hsa-miR-431-5p,hsa-miR-409-5p,hsa-miR-493-5p,hsa-miR-432-5p,hsa-miR-494-3p,hsa-miR-299-5p,hsa-miR-487b-3p,hsa-miR-183-3p,hsa-miR-342-5p,hsa-miR-151a-5p,hsa-miR-654-3p,hsa-miR-543,hsa-miR-323b-3p
Ovarian Carcinoma	5.1e-07	4e-05	4.18928	hsa-miR-182-5p,hsa-miR-183-5p,hsa-miR-212-3p,hsa-miR-23b-3p,hsa-miR-132-3p,hsa-miR-134-5p,hsa-miR-379-5p,hsa-miR-382-5p,hsa-miR-433-3p,hsa-miR-432-5p,hsa-miR-494-3p,hsa-miR-181d-5p,hsa-miR-487b-3p,hsa-miR-183-3p,hsa-miR-654-3p
Lung Squamous Cell Carcinoma	9.7e-07	7.3e-05	2.52634	hsa-miR-182-5p,hsa-miR-183-5p,hsa-miR-212-3p,hsa-miR-23b-3p,hsa-miR-132-3p,hsa-miR-134-5p,hsa-miR-379-5p,hsa-miR-382-5p,hsa-miR-323a-3p,hsa-miR-431-5p,hsa-miR-409-5p,hsa-miR-409-3p,hsa-miR-493-5p,hsa-miR-432-5p,hsa-miR-494-3p,hsa-miR-181d-5p,hsa-miR-183-3p,hsa-miR-342-5p,hsa-miR-151a-5p,hsa-miR-877-3p,hsa-miR-323b-3p,hsa-miR-5010-3p,hsa-miR-370-5p
Gastric Adenocarcinoma	1.5e-06	0.00011	3.16341	hsa-miR-182-5p,hsa-miR-183-5p,hsa-miR-23b-3p,hsa-miR-132-3p,hsa-miR-379-5p,hsa-miR-382-5p,hsa-miR-431-5p,hsa-miR-433-3p,hsa-miR-493-5p,hsa-miR-432-5p,hsa-miR-494-3p,hsa-miR-299-5p,hsa-miR-487b-3p,hsa-miR-342-5p,hsa-miR-151a-5p,hsa-miR-654-3p,hsa-miR-543,hsa-miR-370-5p
Apical Periodontitis	1.8e-06	0.00012	7.36932	hsa-miR-134-5p,hsa-miR-323a-3p,hsa-miR-409-5p,hsa-miR-432-5p,hsa-miR-494-3p,hsa-miR-181d-5p,hsa-miR-487b-3p,hsa-miR-654-3p,hsa-miR-543
Stomach Adenocarcinoma	2.2e-06	0.00015	3.0881	hsa-miR-182-5p,hsa-miR-183-5p,hsa-miR-23b-3p,hsa-miR-132-3p,hsa-miR-379-5p,hsa-miR-382-5p,hsa-miR-431-5p,hsa-miR-433-3p,hsa-miR-493-5p,hsa-miR-432-5p,hsa-miR-299-5p,hsa-miR-487b-3p,hsa-miR-183-3p,hsa-miR-342-5p,hsa-miR-151a-5p,hsa-miR-654-3p,hsa-miR-543,hsa-miR-370-5p
Urinary Bladder Cancer	4e-06	0.00027	4.59929	hsa-miR-183-5p,hsa-miR-212-3p,hsa-miR-23b-3p,hsa-miR-132-3p,hsa-miR-379-5p,hsa-miR-432-5p,hsa-miR-494-3p,hsa-miR-181d-5p,hsa-miR-299-5p,hsa-miR-487b-3p,hsa-miR-183-3p,hsa-miR-654-3p
Breast Cancer	5e-06	0.00033	1.92331	hsa-miR-182-5p,hsa-miR-183-5p,hsa-miR-212-3p,hsa-miR-23b-3p,hsa-miR-132-3p,hsa-miR-134-5p,hsa-miR-379-5p,hsa-miR-382-5p,hsa-miR-323a-3p,hsa-miR-431-5p,hsa-miR-433-3p,hsa-miR-409-5p,hsa-miR-409-3p,hsa-miR-493-5p,hsa-miR-432-5p,hsa-miR-494-3p,hsa-miR-181d-5p,hsa-miR-299-5p,hsa-miR-487b-3p,hsa-miR-183-3p,hsa-miR-342-5p,hsa-miR-323a-5p,hsa-miR-151a-5p,hsa-miR-654-3p,hsa-miR-877-3p,hsa-miR-543,hsa-miR…
Oral Squamous Cell Carcinoma	5.1e-06	0.00033	2.6394	hsa-miR-182-5p,hsa-miR-183-5p,hsa-miR-212-3p,hsa-miR-23b-3p,hsa-miR-132-3p,hsa-miR-134-5p,hsa-miR-379-5p,hsa-miR-382-5p,hsa-miR-433-3p,hsa-miR-409-3p,hsa-miR-493-5p,hsa-miR-432-5p,hsa-miR-494-3p,hsa-miR-299-5p,hsa-miR-487b-3p,hsa-miR-183-3p,hsa-miR-342-5p,hsa-miR-654-3p,hsa-miR-877-3p,hsa-miR-543
Rectum Adenocarcinoma	6.3e-06	0.0004	3.22938	hsa-miR-182-5p,hsa-miR-183-5p,hsa-miR-132-3p,hsa-miR-379-5p,hsa-miR-323a-3p,hsa-miR-433-3p,hsa-miR-409-5p,hsa-miR-493-5p,hsa-miR-432-5p,hsa-miR-181d-5p,hsa-miR-183-3p,hsa-miR-342-5p,hsa-miR-151a-5p,hsa-miR-323b-3p,hsa-miR-5010-3p,hsa-miR-487a-5p
Lymphoma	8.6e-06	0.00052	2.67917	hsa-miR-212-3p,hsa-miR-23b-3p,hsa-miR-132-3p,hsa-miR-134-5p,hsa-miR-379-5p,hsa-miR-382-5p,hsa-miR-431-5p,hsa-miR-433-3p,hsa-miR-409-5p,hsa-miR-493-5p,hsa-miR-494-3p,hsa-miR-299-5p,hsa-miR-487b-3p,hsa-miR-183-3p,hsa-miR-342-5p,hsa-miR-323a-5p,hsa-miR-151a-5p,hsa-miR-654-3p,hsa-miR-877-3p
Thyroid Carcinoma	1e-05	0.0006	2.78925	hsa-miR-182-5p,hsa-miR-183-5p,hsa-miR-212-3p,hsa-miR-23b-3p,hsa-miR-132-3p,hsa-miR-134-5p,hsa-miR-379-5p,hsa-miR-382-5p,hsa-miR-323a-3p,hsa-miR-409-5p,hsa-miR-409-3p,hsa-miR-493-5p,hsa-miR-181d-5p,hsa-miR-299-5p,hsa-miR-183-3p,hsa-miR-151a-5p,hsa-miR-654-3p,hsa-miR-5010-3p
Relapsing-Remitting Multiple Sclerosis	1.2e-05	0.0007	2.75372	hsa-miR-212-3p,hsa-miR-23b-3p,hsa-miR-132-3p,hsa-miR-134-5p,hsa-miR-379-5p,hsa-miR-431-5p,hsa-miR-409-5p,hsa-miR-409-3p,hsa-miR-493-5p,hsa-miR-494-3p,hsa-miR-299-5p,hsa-miR-487b-3p,hsa-miR-183-3p,hsa-miR-342-5p,hsa-miR-151a-5p,hsa-miR-654-3p,hsa-miR-877-3p,hsa-miR-543
Cervical Cancer	1.8e-05	0.001	2.98676	hsa-miR-182-5p,hsa-miR-183-5p,hsa-miR-212-3p,hsa-miR-23b-3p,hsa-miR-132-3p,hsa-miR-134-5p,hsa-miR-433-3p,hsa-miR-409-3p,hsa-miR-494-3p,hsa-miR-299-5p,hsa-miR-487b-3p,hsa-miR-183-3p,hsa-miR-342-5p,hsa-miR-323a-5p,hsa-miR-877-3p,hsa-miR-543
Glioblastoma	3.1e-05	0.0017	2.10048	hsa-miR-182-5p,hsa-miR-183-5p,hsa-miR-212-3p,hsa-miR-23b-3p,hsa-miR-132-3p,hsa-miR-379-5p,hsa-miR-382-5p,hsa-miR-323a-3p,hsa-miR-433-3p,hsa-miR-409-5p,hsa-miR-409-3p,hsa-miR-493-5p,hsa-miR-494-3p,hsa-miR-181d-5p,hsa-miR-299-5p,hsa-miR-487b-3p,hsa-miR-183-3p,hsa-miR-342-5p,hsa-miR-323a-5p,hsa-miR-654-3p,hsa-miR-877-3p,hsa-miR-543,hsa-miR-323b-3p
Progesterone-Receptor Positive Breast Cancer	4e-05	0.0022	2.14509	hsa-miR-182-5p,hsa-miR-183-5p,hsa-miR-212-3p,hsa-miR-132-3p,hsa-miR-134-5p,hsa-miR-379-5p,hsa-miR-382-5p,hsa-miR-433-3p,hsa-miR-409-5p,hsa-miR-409-3p,hsa-miR-432-5p,hsa-miR-494-3p,hsa-miR-181d-5p,hsa-miR-299-5p,hsa-miR-487b-3p,hsa-miR-183-3p,hsa-miR-342-5p,hsa-miR-323a-5p,hsa-miR-151a-5p,hsa-miR-654-3p,hsa-miR-877-3p,hsa-miR-543
Atherosclerosis	4.6e-05	0.0024	3.35743	hsa-miR-182-5p,hsa-miR-183-5p,hsa-miR-23b-3p,hsa-miR-132-3p,hsa-miR-134-5p,hsa-miR-382-5p,hsa-miR-433-3p,hsa-miR-409-3p,hsa-miR-494-3p,hsa-miR-181d-5p,hsa-miR-183-3p,hsa-miR-342-5p,hsa-miR-654-3p
Breast Carcinoma	5.4e-05	0.0028	3.573	hsa-miR-182-5p,hsa-miR-183-5p,hsa-miR-379-5p,hsa-miR-433-3p,hsa-miR-493-5p,hsa-miR-432-5p,hsa-miR-181d-5p,hsa-miR-299-5p,hsa-miR-183-3p,hsa-miR-342-5p,hsa-miR-370-5p,hsa-miR-487a-5p
Glioma	6.1e-05	0.0031	2.09408	hsa-miR-182-5p,hsa-miR-183-5p,hsa-miR-212-3p,hsa-miR-23b-3p,hsa-miR-132-3p,hsa-miR-134-5p,hsa-miR-382-5p,hsa-miR-433-3p,hsa-miR-409-5p,hsa-miR-409-3p,hsa-miR-493-5p,hsa-miR-432-5p,hsa-miR-494-3p,hsa-miR-181d-5p,hsa-miR-299-5p,hsa-miR-487b-3p,hsa-miR-183-3p,hsa-miR-342-5p,hsa-miR-151a-5p,hsa-miR-654-3p,hsa-miR-877-3p,hsa-miR-543
Nephroblastoma	6.4e-05	0.0032	2.25174	hsa-miR-182-5p,hsa-miR-183-5p,hsa-miR-212-3p,hsa-miR-23b-3p,hsa-miR-132-3p,hsa-miR-134-5p,hsa-miR-379-5p,hsa-miR-382-5p,hsa-miR-323a-3p,hsa-miR-409-3p,hsa-miR-493-5p,hsa-miR-432-5p,hsa-miR-494-3p,hsa-miR-181d-5p,hsa-miR-299-5p,hsa-miR-487b-3p,hsa-miR-342-5p,hsa-miR-323a-5p,hsa-miR-151a-5p,hsa-miR-543
Hepatocellular Carcinoma	6.8e-05	0.0032	1.82242	hsa-miR-182-5p,hsa-miR-183-5p,hsa-miR-212-3p,hsa-miR-23b-3p,hsa-miR-132-3p,hsa-miR-134-5p,hsa-miR-379-5p,hsa-miR-323a-3p,hsa-miR-431-5p,hsa-miR-433-3p,hsa-miR-409-5p,hsa-miR-409-3p,hsa-miR-493-5p,hsa-miR-432-5p,hsa-miR-494-3p,hsa-miR-181d-5p,hsa-miR-299-5p,hsa-miR-487b-3p,hsa-miR-183-3p,hsa-miR-342-5p,hsa-miR-151a-5p,hsa-miR-654-3p,hsa-miR-877-3p,hsa-miR-543,hsa-miR-5010-3p,hsa-miR-370-5p
Uterine Cancer	6.8e-05	0.0032	4.21378	hsa-miR-182-5p,hsa-miR-183-5p,hsa-miR-212-3p,hsa-miR-23b-3p,hsa-miR-132-3p,hsa-miR-134-5p,hsa-miR-382-5p,hsa-miR-323a-3p,hsa-miR-409-3p,hsa-miR-183-3p
Duchenne Muscular Dystrophy	7.5e-05	0.0035	5.38733	hsa-miR-212-3p,hsa-miR-23b-3p,hsa-miR-134-5p,hsa-miR-382-5p,hsa-miR-409-3p,hsa-miR-494-3p,hsa-miR-299-5p,hsa-miR-487b-3p
Intrauterine Infection Preterm Labor	8.3e-05	0.0038	30.881	hsa-miR-182-5p,hsa-miR-183-5p,hsa-miR-495-5p
Ischemic Disease	0.0001	0.0047	15.1696	hsa-miR-212-3p,hsa-miR-132-3p,hsa-miR-494-3p,hsa-miR-487b-3p
Nasopharynx Carcinoma	0.00011	0.005	2.17035	hsa-miR-182-5p,hsa-miR-212-3p,hsa-miR-23b-3p,hsa-miR-132-3p,hsa-miR-134-5p,hsa-miR-379-5p,hsa-miR-382-5p,hsa-miR-323a-3p,hsa-miR-433-3p,hsa-miR-409-3p,hsa-miR-432-5p,hsa-miR-494-3p,hsa-miR-181d-5p,hsa-miR-299-5p,hsa-miR-487b-3p,hsa-miR-183-3p,hsa-miR-342-5p,hsa-miR-323a-5p,hsa-miR-151a-5p,hsa-miR-543
Acute Myeloid Leukemia	0.00012	0.0054	2.86585	hsa-miR-182-5p,hsa-miR-183-5p,hsa-miR-23b-3p,hsa-miR-132-3p,hsa-miR-382-5p,hsa-miR-323a-3p,hsa-miR-433-3p,hsa-miR-409-3p,hsa-miR-432-5p,hsa-miR-494-3p,hsa-miR-181d-5p,hsa-miR-151a-5p,hsa-miR-654-3p,hsa-miR-329-5p
Renal Clear Cell Carcinoma	0.00012	0.0052	2.57341	hsa-miR-212-3p,hsa-miR-23b-3p,hsa-miR-134-5p,hsa-miR-379-5p,hsa-miR-382-5p,hsa-miR-323a-3p,hsa-miR-409-5p,hsa-miR-493-5p,hsa-miR-494-3p,hsa-miR-181d-5p,hsa-miR-487b-3p,hsa-miR-183-3p,hsa-miR-342-5p,hsa-miR-654-3p,hsa-miR-323b-3p,hsa-miR-370-5p
Psychiatric Disorder	0.00013	0.0056	27.0208	hsa-miR-212-3p,hsa-miR-132-3p,hsa-miR-543
Her2-Receptor Positive Breast Cancer	0.00016	0.0068	2.11617	hsa-miR-182-5p,hsa-miR-183-5p,hsa-miR-212-3p,hsa-miR-132-3p,hsa-miR-134-5p,hsa-miR-379-5p,hsa-miR-382-5p,hsa-miR-433-3p,hsa-miR-409-5p,hsa-miR-409-3p,hsa-miR-432-5p,hsa-miR-494-3p,hsa-miR-181d-5p,hsa-miR-299-5p,hsa-miR-487b-3p,hsa-miR-183-3p,hsa-miR-323a-5p,hsa-miR-654-3p,hsa-miR-877-3p,hsa-miR-543
Cushing Syndrome	0.00019	0.0075	72.0556	hsa-miR-182-5p,hsa-miR-183-3p
Familial Temporal Lobe Epilepsy 3	0.00019	0.0075	72.0556	hsa-miR-212-3p,hsa-miR-132-3p
B-Cell Non-Hodgkin Lymphoma	0.0002	0.0079	8.78726	hsa-miR-212-3p,hsa-miR-23b-3p,hsa-miR-132-3p,hsa-miR-494-3p,hsa-miR-487b-3p
Prostate Neoplasm	0.0002	0.0077	2.92726	hsa-miR-182-5p,hsa-miR-212-3p,hsa-miR-23b-3p,hsa-miR-132-3p,hsa-miR-134-5p,hsa-miR-433-3p,hsa-miR-409-3p,hsa-miR-494-3p,hsa-miR-299-5p,hsa-miR-487b-3p,hsa-miR-183-3p,hsa-miR-654-3p,hsa-miR-543
Leukemia	0.00022	0.0083	2.57955	hsa-miR-183-5p,hsa-miR-212-3p,hsa-miR-23b-3p,hsa-miR-132-3p,hsa-miR-323a-3p,hsa-miR-409-3p,hsa-miR-432-5p,hsa-miR-494-3p,hsa-miR-181d-5p,hsa-miR-299-5p,hsa-miR-487b-3p,hsa-miR-183-3p,hsa-miR-342-5p,hsa-miR-151a-5p,hsa-miR-323b-3p
Myocardial Infarction	0.00028	0.01	3.95427	hsa-miR-182-5p,hsa-miR-212-3p,hsa-miR-132-3p,hsa-miR-134-5p,hsa-miR-323a-3p,hsa-miR-493-5p,hsa-miR-877-3p,hsa-miR-323b-3p,hsa-miR-495-5p
Inflammation	0.00032	0.012	5.09484	hsa-miR-182-5p,hsa-miR-183-5p,hsa-miR-212-3p,hsa-miR-23b-3p,hsa-miR-132-3p,hsa-miR-181d-5p,hsa-miR-183-3p
High-Grade Serous Ovarian Carcinoma	0.00038	0.014	3.43122	hsa-miR-182-5p,hsa-miR-212-3p,hsa-miR-23b-3p,hsa-miR-132-3p,hsa-miR-433-3p,hsa-miR-494-3p,hsa-miR-487b-3p,hsa-miR-183-3p,hsa-miR-654-3p,hsa-miR-877-3p
Lung Adenocarcinoma	0.00053	0.019	1.83475	hsa-miR-182-5p,hsa-miR-183-5p,hsa-miR-212-3p,hsa-miR-23b-3p,hsa-miR-132-3p,hsa-miR-134-5p,hsa-miR-379-5p,hsa-miR-382-5p,hsa-miR-323a-3p,hsa-miR-409-5p,hsa-miR-409-3p,hsa-miR-493-5p,hsa-miR-494-3p,hsa-miR-487b-3p,hsa-miR-183-3p,hsa-miR-342-5p,hsa-miR-151a-5p,hsa-miR-654-3p,hsa-miR-877-3p,hsa-miR-543,hsa-miR-323b-3p,hsa-miR-5001-3p
Epilepsy	0.00058	0.021	3.58287	hsa-miR-182-5p,hsa-miR-212-3p,hsa-miR-23b-3p,hsa-miR-132-3p,hsa-miR-433-3p,hsa-miR-432-5p,hsa-miR-494-3p,hsa-miR-183-3p,hsa-miR-323a-5p
Non-Small Cell Lung Cancer	0.00059	0.021	2.16421	hsa-miR-182-5p,hsa-miR-183-5p,hsa-miR-212-3p,hsa-miR-23b-3p,hsa-miR-132-3p,hsa-miR-134-5p,hsa-miR-379-5p,hsa-miR-433-3p,hsa-miR-409-3p,hsa-miR-493-5p,hsa-miR-494-3p,hsa-miR-181d-5p,hsa-miR-299-5p,hsa-miR-183-3p,hsa-miR-654-3p,hsa-miR-877-3p,hsa-miR-543
Huntington's Disease	0.0006	0.021	2.99099	hsa-miR-212-3p,hsa-miR-23b-3p,hsa-miR-132-3p,hsa-miR-431-5p,hsa-miR-433-3p,hsa-miR-409-5p,hsa-miR-409-3p,hsa-miR-299-5p,hsa-miR-487b-3p,hsa-miR-877-3p,hsa-miR-543
Breast Neoplasm	0.00075	0.025	2.30947	hsa-miR-182-5p,hsa-miR-183-5p,hsa-miR-212-3p,hsa-miR-23b-3p,hsa-miR-132-3p,hsa-miR-134-5p,hsa-miR-379-5p,hsa-miR-433-3p,hsa-miR-409-3p,hsa-miR-493-5p,hsa-miR-494-3p,hsa-miR-181d-5p,hsa-miR-299-5p,hsa-miR-183-3p,hsa-miR-342-5p
Head And Neck Cancer	0.00075	0.025	2.91401	hsa-miR-182-5p,hsa-miR-183-5p,hsa-miR-134-5p,hsa-miR-379-5p,hsa-miR-382-5p,hsa-miR-409-3p,hsa-miR-432-5p,hsa-miR-181d-5p,hsa-miR-299-5p,hsa-miR-487b-3p,hsa-miR-183-3p
Cushing's Disease	0.00075	0.025	9.29749	hsa-miR-382-5p,hsa-miR-431-5p,hsa-miR-409-5p,hsa-miR-409-3p
Friedreich Ataxia	0.00075	0.025	9.29749	hsa-miR-212-3p,hsa-miR-132-3p,hsa-miR-323a-3p,hsa-miR-151a-5p
Precursor Cell Lymphoblastic Leukemia-Lymphoma	0.00078	0.025	3.84296	hsa-miR-182-5p,hsa-miR-183-5p,hsa-miR-212-3p,hsa-miR-23b-3p,hsa-miR-134-5p,hsa-miR-432-5p,hsa-miR-494-3p,hsa-miR-181d-5p
Chorea	0.0008	0.026	3.43122	hsa-miR-212-3p,hsa-miR-23b-3p,hsa-miR-132-3p,hsa-miR-431-5p,hsa-miR-433-3p,hsa-miR-409-5p,hsa-miR-409-3p,hsa-miR-877-3p,hsa-miR-543
Squamous Cell Carcinoma	0.00087	0.028	2.67699	hsa-miR-182-5p,hsa-miR-183-5p,hsa-miR-212-3p,hsa-miR-23b-3p,hsa-miR-132-3p,hsa-miR-134-5p,hsa-miR-433-3p,hsa-miR-409-3p,hsa-miR-494-3p,hsa-miR-183-3p,hsa-miR-877-3p,hsa-miR-543
Melanoma	0.00088	0.028	2.01711	hsa-miR-182-5p,hsa-miR-212-3p,hsa-miR-23b-3p,hsa-miR-132-3p,hsa-miR-134-5p,hsa-miR-379-5p,hsa-miR-431-5p,hsa-miR-433-3p,hsa-miR-409-5p,hsa-miR-409-3p,hsa-miR-494-3p,hsa-miR-181d-5p,hsa-miR-299-5p,hsa-miR-487b-3p,hsa-miR-183-3p,hsa-miR-342-5p,hsa-miR-654-3p,hsa-miR-877-3p
Ependymoma	0.00093	0.029	3.3601	hsa-miR-182-5p,hsa-miR-183-5p,hsa-miR-23b-3p,hsa-miR-132-3p,hsa-miR-323a-3p,hsa-miR-433-3p,hsa-miR-409-3p,hsa-miR-183-3p,hsa-miR-323a-5p
Stroke Susceptibility	0.00094	0.029	4.27448	hsa-miR-212-3p,hsa-miR-23b-3p,hsa-miR-132-3p,hsa-miR-494-3p,hsa-miR-487b-3p,hsa-miR-183-3p,hsa-miR-877-3p
Biliary Atresia	0.00099	0.03	4.23856	hsa-miR-182-5p,hsa-miR-183-5p,hsa-miR-23b-3p,hsa-miR-134-5p,hsa-miR-379-5p,hsa-miR-487b-3p,hsa-miR-151a-5p
Cholangiocarcinoma	0.001	0.031	1.86431	hsa-miR-182-5p,hsa-miR-183-5p,hsa-miR-212-3p,hsa-miR-23b-3p,hsa-miR-132-3p,hsa-miR-134-5p,hsa-miR-379-5p,hsa-miR-433-3p,hsa-miR-409-5p,hsa-miR-409-3p,hsa-miR-432-5p,hsa-miR-494-3p,hsa-miR-181d-5p,hsa-miR-299-5p,hsa-miR-487b-3p,hsa-miR-183-3p,hsa-miR-323a-5p,hsa-miR-877-3p,hsa-miR-543,hsa-miR-370-5p
Bladder Cancer	0.0011	0.032	2.79088	hsa-miR-182-5p,hsa-miR-23b-3p,hsa-miR-132-3p,hsa-miR-433-3p,hsa-miR-409-3p,hsa-miR-432-5p,hsa-miR-494-3p,hsa-miR-299-5p,hsa-miR-487b-3p,hsa-miR-183-3p,hsa-miR-654-3p
Colorectal Cancer	0.0014	0.04	1.52111	hsa-miR-182-5p,hsa-miR-183-5p,hsa-miR-212-3p,hsa-miR-23b-3p,hsa-miR-132-3p,hsa-miR-134-5p,hsa-miR-379-5p,hsa-miR-382-5p,hsa-miR-323a-3p,hsa-miR-431-5p,hsa-miR-433-3p,hsa-miR-409-5p,hsa-miR-409-3p,hsa-miR-493-5p,hsa-miR-432-5p,hsa-miR-494-3p,hsa-miR-181d-5p,hsa-miR-299-5p,hsa-miR-487b-3p,hsa-miR-183-3p,hsa-miR-342-5p,hsa-miR-323a-5p,hsa-miR-151a-5p,hsa-miR-654-3p,hsa-miR-877-3p,hsa-miR-543,hsa-miR…
Low-Grade Glioma	0.0014	0.04	5.81093	hsa-miR-182-5p,hsa-miR-132-3p,hsa-miR-433-3p,hsa-miR-432-5p,hsa-miR-487b-3p
Cancer	0.0014	0.04	2.71442	hsa-miR-212-3p,hsa-miR-23b-3p,hsa-miR-132-3p,hsa-miR-134-5p,hsa-miR-382-5p,hsa-miR-433-3p,hsa-miR-494-3p,hsa-miR-183-3p,hsa-miR-654-3p,hsa-miR-877-3p,hsa-miR-543
Arthritis	0.0016	0.046	5.62934	hsa-miR-182-5p,hsa-miR-409-5p,hsa-miR-181d-5p,hsa-miR-487b-3p,hsa-miR-323b-3p
Intracranial Aneurysm	0.0017	0.048	2.23676	hsa-miR-183-5p,hsa-miR-23b-3p,hsa-miR-132-3p,hsa-miR-134-5p,hsa-miR-431-5p,hsa-miR-409-3p,hsa-miR-494-3p,hsa-miR-183-3p,hsa-miR-342-5p,hsa-miR-151a-5p,hsa-miR-877-3p,hsa-miR-543,hsa-miR-323b-3p,hsa-miR-5001-3p
COVID-19	0.0018	0.048	1.61318	hsa-miR-182-5p,hsa-miR-183-5p,hsa-miR-23b-3p,hsa-miR-132-3p,hsa-miR-134-5p,hsa-miR-382-5p,hsa-miR-323a-3p,hsa-miR-431-5p,hsa-miR-433-3p,hsa-miR-409-5p,hsa-miR-432-5p,hsa-miR-494-3p,hsa-miR-299-5p,hsa-miR-487b-3p,hsa-miR-183-3p,hsa-miR-342-5p,hsa-miR-323a-5p,hsa-miR-151a-5p,hsa-miR-877-3p,hsa-miR-543,hsa-miR-5001-3p,hsa-miR-5010-3p,hsa-miR-329-5p,hsa-miR-487a-5p
Small Cell Lung Cancer	0.0018	0.048	2.82571	hsa-miR-23b-3p,hsa-miR-433-3p,hsa-miR-409-3p,hsa-miR-494-3p,hsa-miR-487b-3p,hsa-miR-183-3p,hsa-miR-342-5p,hsa-miR-654-3p,hsa-miR-877-3p,hsa-miR-543
Medullary Thyroid Cancer	0.0018	0.048	28.8222	hsa-miR-183-5p,hsa-miR-183-3p
Bladder Outlet Obstruction	0.0018	0.048	28.8222	hsa-miR-212-3p,hsa-miR-132-3p
