# Supplementary material for: Network-based insights into miRNA regulation of β-cell insulin secretion in type 2 diabetes
Source: iScience. 2025 Nov 22;28(12):114200. doi: 10.1016/j.isci.2025.114200 (PMC12721147; doi:10.1016/j.isci.2025.114200)
Supplement: Table S5. Associations of miRNAs with donor characteristics (BMI, HbA1c, and sex), related to Figure 2 [file mmc6.xlsx]

## Sheet: BMI
Table S5: miRNAs associated with BMI, HbA1c and Sex
Column description in sheet Column_Description
miRNA	Covariate	LRT_pvalue	LRT_pvalue_FDR	Estimate	pvalue	pvalue_FDR	miRNA_DE_in_T2D
hsa-miR-6514-5p	BMI	0.000655676	0.279142	0.0519673	0.000223325	0.0465618	No
hsa-miR-99b-5p	BMI	0.000893943	0.279142	0.0193967	0.016858	0.19596	No
hsa-miR-877-3p	BMI	0.00129829	0.279142	-0.0502976	0.00180968	0.0862612	Yes
hsa-miR-145-5p	BMI	0.00250737	0.279142	0.0521942	0.000325607	0.0465618	No
hsa-miR-2116-3p	BMI	0.00271744	0.279142	0.0684863	0.000220713	0.0465618	No
hsa-miR-6780b-3p	BMI	0.00305914	0.279142	-0.0436711	0.0110524	0.179222	No
hsa-miR-378a-3p	BMI	0.00328879	0.279142	0.0414334	0.00342248	0.0906324	No
hsa-miR-7156-3p	BMI	0.00361736	0.279142	-0.0514486	0.00320982	0.0906324	No
hsa-miR-6726-3p	BMI	0.00389319	0.279142	-0.0516207	0.000537166	0.0640123	No
hsa-miR-6833-3p	BMI	0.0046084	0.300384	-0.044161	0.00305545	0.0906324	No
hsa-miR-100-5p	BMI	0.00538722	0.320131	0.0687308	0.00263057	0.0901108	No
hsa-miR-28-3p	BMI	0.00664933	0.320131	0.0300936	0.00142146	0.0781804	No
hsa-miR-378c	BMI	0.00683746	0.320131	0.0684849	0.00220803	0.0901108	No
hsa-miR-6803-3p	BMI	0.00710935	0.320131	-0.0395221	0.00379312	0.0962657	No
hsa-miR-214-5p	BMI	0.00714378	0.320131	0.0575938	0.00339659	0.0906324	No
hsa-miR-153-3p	BMI	0.00840657	0.321016	-0.088602	0.000144746	0.0465618	Yes
hsa-miR-30b-3p	BMI	0.00863855	0.321016	-0.0252193	0.0273585	0.238553	No
hsa-miR-197-3p	BMI	0.0106025	0.321016	-0.0322704	0.000638258	0.0651934	No
hsa-miR-6511a-3p	BMI	0.0106157	0.321016	-0.0378312	0.00117858	0.0766075	No
hsa-miR-10a-3p	BMI	0.0107613	0.321016	0.0485125	0.00763434	0.15944	No
hsa-miR-483-3p	BMI	0.0109423	0.321016	-0.0496946	0.00430896	0.100534	No
hsa-miR-369-3p	BMI	0.0113806	0.321016	-0.0635269	0.0117859	0.179222	No
hsa-miR-328-3p	BMI	0.0122821	0.321016	-0.032489	0.00435881	0.100534	No
hsa-miR-125b-5p	BMI	0.0126186	0.321016	0.0241195	0.00780477	0.15944	No
hsa-miR-190a-5p	BMI	0.0126211	0.321016	-0.0583133	0.0305212	0.247723	No
hsa-miR-23a-3p	BMI	0.0133712	0.321016	0.0272004	0.0104442	0.179222	No
hsa-miR-135a-5p	BMI	0.0134316	0.321016	-0.0569004	0.0130111	0.185547	No
hsa-miR-6511b-3p	BMI	0.0157846	0.365083	-0.0286166	0.00885104	0.16263	No
hsa-miR-5698	BMI	0.017334	0.38839	-0.0583339	0.0134943	0.185547	No
hsa-miR-199a-5p	BMI	0.0194031	0.403612	0.0499676	0.0147928	0.189549	Yes
hsa-miR-675-5p	BMI	0.0196344	0.403612	0.0611663	0.0133497	0.185547	No
hsa-miR-143-5p	BMI	0.0209818	0.403612	0.0423449	0.00257439	0.0901108	No
hsa-miR-378d	BMI	0.0213668	0.403612	0.0552698	0.0160232	0.194179	No
hsa-miR-9983-3p	BMI	0.0241362	0.443735	-0.0398427	0.0115402	0.179222	No
hsa-miR-5010-3p	BMI	0.026462	0.45848	-0.0325003	0.0348304	0.264933	Yes
hsa-miR-132-3p	BMI	0.0265413	0.45848	-0.0365734	0.0144737	0.189549	Yes
hsa-miR-885-5p	BMI	0.0271894	0.45848	0.0593786	0.0267104	0.238553	No
hsa-miR-4640-3p	BMI	0.027496	0.45848	-0.0327077	0.00455806	0.101844	No
hsa-miR-340-5p	BMI	0.0302191	0.47674	-0.0424898	0.0471272	0.298194	No
hsa-miR-30c-2-3p	BMI	0.0305858	0.47674	0.058682	0.00102072	0.0735883	No
hsa-miR-10a-5p	BMI	0.0319252	0.477587	0.0422802	0.0157134	0.194179	No
hsa-miR-6882-5p	BMI	0.0331477	0.477587	-0.0562236	0.000909807	0.0735883	No
hsa-miR-1266-5p	BMI	0.0338376	0.477587	0.0416227	0.0204918	0.214696	No
hsa-miR-767-5p	BMI	0.0347371	0.477587	-0.0716052	0.00133451	0.0781804	No
hsa-miR-10395-5p	BMI	0.0352483	0.477587	-0.0458925	0.00909821	0.16263	No
hsa-miR-1224-3p	BMI	0.0353343	0.477587	-0.0440442	0.00268098	0.0901108	No
hsa-miR-224-5p	BMI	0.0359689	0.477587	0.0617016	0.0285859	0.246252	No
hsa-miR-122-5p	BMI	0.0371035	0.482776	-0.0514482	0.0289432	0.246362	No
hsa-miR-489-3p	BMI	0.0427442	0.491708	-0.0524371	0.0469021	0.298194	No
hsa-miR-30a-3p	BMI	0.0432045	0.491708	0.0513532	0.00291047	0.0904776	No
hsa-miR-99a-5p	BMI	0.0447421	0.491954	0.0428554	0.00390448	0.0962657	No
hsa-miR-664a-5p	BMI	0.0458131	0.491954	0.0174701	0.0170123	0.19596	No
hsa-miR-130b-3p	BMI	0.0473869	0.491954	0.0303979	0.045153	0.298194	No
hsa-miR-155-5p	BMI	0.0475424	0.491954	0.0420152	0.0267536	0.238553	No
hsa-miR-1193	BMI	0.04832	0.491954	0.0460563	0.0211682	0.214696	No

## Sheet: HbA1c
miRNA	Covariate	LRT_pvalue	LRT_pvalue_FDR	Estimate	pvalue	pvalue_FDR	miRNA_DE_in_T2D
hsa-miR-142-5p	HbA1c	2.7215e-06	0.00198125	0.853098	3.88742e-06	0.000926503	Yes
hsa-miR-21-3p	HbA1c	1.19639e-05	0.00220767	0.449301	0.0218457	0.156197	Yes
hsa-miR-374a-3p	HbA1c	1.21301e-05	0.00220767	0.71047	0.000657201	0.0223761	No
hsa-miR-382-5p	HbA1c	1.89394e-05	0.00275757	-0.388708	6.984e-06	0.000998712	Yes
hsa-miR-487b-3p	HbA1c	2.67679e-05	0.00324783	-0.49997	8.32834e-07	0.00030491	Yes
hsa-miR-409-3p	HbA1c	4.81275e-05	0.00447757	-0.329718	5.93067e-06	0.000998712	Yes
hsa-miR-487b-5p	HbA1c	4.9204e-05	0.00447757	-0.410558	3.06631e-05	0.00243601	Yes
hsa-miR-146b-3p	HbA1c	8.19347e-05	0.00662761	0.474939	0.000518759	0.0185456	No
hsa-miR-487a-5p	HbA1c	0.00012615	0.00747347	-0.529969	1.32848e-05	0.00135694	Yes
hsa-miR-32-5p	HbA1c	0.00013143	0.00747347	0.536062	0.00779091	0.104498	Yes
hsa-miR-409-5p	HbA1c	0.000134941	0.00747347	-0.358229	1.31845e-05	0.00135694	Yes
hsa-miR-493-5p	HbA1c	0.000143721	0.00747347	-0.560008	8.52895e-07	0.00030491	Yes
hsa-miR-155-5p	HbA1c	0.00019948	0.00968142	0.490032	0.00103367	0.0284259	No
hsa-miR-378c	HbA1c	0.000238129	0.0108349	0.408432	0.0254178	0.167717	No
hsa-miR-323a-3p	HbA1c	0.000275443	0.0117954	-0.407196	0.000123929	0.00738409	Yes
hsa-miR-34a-5p	HbA1c	0.00041726	0.0168758	0.307865	0.00118109	0.0301599	No
hsa-miR-455-5p	HbA1c	0.000441699	0.0169241	0.389669	0.00186788	0.0397134	Yes
hsa-miR-378a-5p	HbA1c	0.000505505	0.0173413	0.396336	0.00102907	0.0284259	No
hsa-miR-1247-5p	HbA1c	0.000542812	0.0173413	0.702731	0.00217565	0.0423864	Yes
hsa-miR-544a	HbA1c	0.000588692	0.0173413	0.479047	0.00130398	0.0311668	No
hsa-miR-187-3p	HbA1c	0.00061993	0.0173413	0.481295	0.015005	0.130836	Yes
hsa-miR-135a-3p	HbA1c	0.00062364	0.0173413	0.508426	0.00838089	0.107006	No
hsa-miR-146b-5p	HbA1c	0.000626347	0.0173413	0.376049	0.0134295	0.124489	No
hsa-miR-30c-2-3p	HbA1c	0.000643151	0.0173413	0.317316	0.043185	0.221621	No
hsa-miR-301b-3p	HbA1c	0.000732653	0.019049	0.315403	0.0317047	0.188907	No
hsa-miR-378a-3p	HbA1c	0.00079821	0.0200378	0.29432	0.0129244	0.124489	No
hsa-miR-379-5p	HbA1c	0.000853948	0.0207225	-0.321405	0.000932624	0.0277844	Yes
hsa-miR-193a-5p	HbA1c	0.000953783	0.0219335	0.29453	0.0117287	0.12173	No
hsa-miR-433-3p	HbA1c	0.000964109	0.0219335	-0.506686	0.000509947	0.0185456	Yes
hsa-miR-7156-3p	HbA1c	0.00117784	0.0259838	-0.472448	0.000443808	0.0176291	No
hsa-miR-3605-5p	HbA1c	0.00160434	0.0321631	-0.315965	0.00144756	0.0333873	No
hsa-miR-499a-5p	HbA1c	0.00177408	0.0321631	0.462676	0.00165805	0.0370471	No
hsa-miR-494-3p	HbA1c	0.00177661	0.0321631	-0.348174	0.00231198	0.0423864	Yes
hsa-miR-642b-3p	HbA1c	0.00178359	0.0321631	-0.340561	0.000275287	0.0122303	No
hsa-miR-432-5p	HbA1c	0.00191347	0.032707	-0.370709	0.000167784	0.00856894	Yes
hsa-miR-668-3p	HbA1c	0.00197479	0.032707	-0.377378	8.88354e-05	0.0057743	No
hsa-miR-20a-5p	HbA1c	0.00234164	0.0350449	0.31398	0.0402651	0.218103	Yes
hsa-miR-134-5p	HbA1c	0.00240693	0.0350449	-0.250217	0.00274346	0.0467042	Yes
hsa-miR-374a-5p	HbA1c	0.00245557	0.035052	0.470435	0.00644496	0.0940438	No
hsa-miR-654-3p	HbA1c	0.00255302	0.0350812	-0.27097	0.00307134	0.0499093	Yes
hsa-miR-885-3p	HbA1c	0.00274331	0.0363115	0.536678	0.0133732	0.124489	No
hsa-miR-495-5p	HbA1c	0.00281932	0.0366512	-0.556696	5.79719e-05	0.00414499	Yes
hsa-miR-496	HbA1c	0.00319414	0.0407953	-0.590981	0.000217066	0.0103468	No
hsa-miR-497-5p	HbA1c	0.0038193	0.0479388	0.385129	0.0204451	0.147659	Yes
hsa-miR-487a-3p	HbA1c	0.00509738	0.0590248	-0.552146	0.000156932	0.00856894	No
hsa-miR-323b-3p	HbA1c	0.00510791	0.0590248	-0.375319	0.0013077	0.0311668	Yes
hsa-miR-199a-5p	HbA1c	0.00530418	0.0597736	0.391904	0.0137726	0.124651	Yes
hsa-miR-431-3p	HbA1c	0.00533692	0.0597736	-0.353897	0.000850655	0.0276463	No
hsa-miR-127-3p	HbA1c	0.00546959	0.0603312	-0.37436	0.00029079	0.0122303	No
hsa-miR-411-5p	HbA1c	0.00562014	0.0610666	-0.325066	0.00401896	0.0638567	No
hsa-miR-17-5p	HbA1c	0.00637636	0.0672159	0.313965	0.0060612	0.0902866	No
hsa-miR-9-5p	HbA1c	0.00651087	0.0672159	0.515576	0.0101048	0.114681	Yes
hsa-miR-199b-5p	HbA1c	0.00656169	0.0672159	0.439586	0.0270941	0.174525	No
hsa-miR-195-5p	HbA1c	0.00674006	0.0672159	0.457638	0.00725257	0.101412	No
hsa-miR-454-5p	HbA1c	0.00712694	0.0695107	-0.314655	0.0127053	0.124489	No
hsa-miR-376b-3p	HbA1c	0.00716113	0.0695107	0.424193	0.00998945	0.114681	No
hsa-miR-154-5p	HbA1c	0.00801714	0.0767957	-0.277753	0.00188847	0.0397134	No
hsa-miR-4742-3p	HbA1c	0.00940946	0.0847183	-0.244202	0.0413801	0.221621	No
hsa-miR-369-5p	HbA1c	0.00945648	0.0847183	-0.289772	0.0131494	0.124489	No
hsa-miR-183-5p	HbA1c	0.0095682	0.0847183	-0.32179	0.000911208	0.0277844	Yes
hsa-miR-30d-3p	HbA1c	0.00965882	0.0847183	0.304917	0.0335165	0.193261	Yes
hsa-miR-329-3p	HbA1c	0.0101555	0.0861008	-0.280336	0.0483106	0.230636	No
hsa-miR-873-3p	HbA1c	0.0102779	0.0861008	-0.318725	0.0092808	0.111762	No
hsa-miR-378d	HbA1c	0.0102895	0.0861008	0.365974	0.0457387	0.226087	No
hsa-miR-299-5p	HbA1c	0.0108794	0.0889907	-0.353346	2.86781e-05	0.00243601	Yes
hsa-miR-370-5p	HbA1c	0.011894	0.0931058	-0.393327	0.00412541	0.0641232	Yes
hsa-miR-1468-5p	HbA1c	0.0128776	0.0984279	-0.267046	0.0073754	0.101412	No
hsa-miR-320e	HbA1c	0.0130938	0.0984279	0.212122	0.018617	0.143131	No
hsa-miR-370-3p	HbA1c	0.0131147	0.0984279	-0.353002	0.00281987	0.0468885	No
hsa-miR-6777-5p	HbA1c	0.016201	0.120012	-0.304118	0.00271922	0.0467042	No
hsa-miR-28-3p	HbA1c	0.0163203	0.120012	0.15985	0.0356238	0.199888	No
hsa-miR-432-3p	HbA1c	0.0168182	0.122436	-0.32463	0.0166809	0.13401	No
hsa-miR-758-5p	HbA1c	0.0174335	0.124888	-0.33661	0.00224557	0.0423864	No
hsa-miR-431-5p	HbA1c	0.0181803	0.128498	-0.276995	0.00228489	0.0423864	Yes
hsa-miR-485-3p	HbA1c	0.0190254	0.13191	-0.237915	0.0182907	0.143131	No
hsa-miR-642a-5p	HbA1c	0.0201757	0.13727	-0.188775	0.0135806	0.124489	No
hsa-miR-6769b-3p	HbA1c	0.0224231	0.147379	-0.329796	0.0190377	0.143561	No
hsa-miR-340-3p	HbA1c	0.022667	0.147379	-0.28157	0.0456546	0.226087	No
hsa-miR-6816-3p	HbA1c	0.0229359	0.147379	-0.34381	0.0185005	0.143131	No
hsa-miR-151a-5p	HbA1c	0.0229532	0.147379	-0.205558	0.0175288	0.139257	Yes
hsa-miR-6777-3p	HbA1c	0.0231083	0.147379	-0.267782	0.0296284	0.184211	No
hsa-miR-199b-3p	HbA1c	0.0237302	0.147379	0.396304	0.0196135	0.14581	No
hsa-miR-199a-3p	HbA1c	0.0238883	0.147379	0.39602	0.0197812	0.14581	No
hsa-let-7d-5p	HbA1c	0.0257198	0.153021	-0.166221	0.0359248	0.199888	No
hsa-miR-1185-1-3p	HbA1c	0.0258739	0.153021	-0.291576	0.0164726	0.13401	No
hsa-miR-6726-3p	HbA1c	0.0261523	0.153021	-0.275257	0.0227523	0.159489	No
hsa-miR-153-3p	HbA1c	0.0264638	0.153021	0.412866	0.0483853	0.230636	Yes
hsa-miR-493-3p	HbA1c	0.0264844	0.153021	-0.247994	0.015873	0.13401	No
hsa-miR-377-5p	HbA1c	0.0271124	0.15536	-0.286426	0.0248751	0.166221	No
hsa-miR-132-5p	HbA1c	0.0280764	0.157228	-0.217156	0.0316916	0.188907	No
hsa-miR-200a-3p	HbA1c	0.0288243	0.160184	0.197629	0.0435109	0.221621	Yes
hsa-miR-337-5p	HbA1c	0.0290727	0.16034	-0.410829	0.00112526	0.0297986	No
hsa-miR-376a-5p	HbA1c	0.0294892	0.161414	-0.401266	0.0116803	0.12173	No
hsa-miR-665	HbA1c	0.0306494	0.162867	-0.323818	0.0301438	0.184212	No
hsa-miR-488-3p	HbA1c	0.0311958	0.164569	0.477989	0.00261686	0.0467042	No
hsa-miR-151b	HbA1c	0.0322241	0.167566	-0.221111	0.0166197	0.13401	No
hsa-miR-410-3p	HbA1c	0.0330027	0.170397	-0.410604	0.0127872	0.124489	No
hsa-miR-6758-3p	HbA1c	0.0347578	0.176835	-0.338782	0.0445917	0.224528	No
hsa-miR-218-5p	HbA1c	0.0349784	0.176835	0.399864	0.0326946	0.193034	No
hsa-miR-23b-3p	HbA1c	0.0353599	0.177531	-0.135947	0.0360638	0.199888	Yes
hsa-miR-2681-5p	HbA1c	0.0359245	0.17913	-0.342939	0.0224289	0.158779	No
hsa-miR-642a-3p	HbA1c	0.0378136	0.187267	-0.144616	0.0332779	0.193261	No
hsa-miR-125b-2-3p	HbA1c	0.0387299	0.190509	0.248951	0.0231324	0.160579	No
hsa-miR-6764-5p	HbA1c	0.0403185	0.193531	-0.323017	0.00829493	0.107006	No
hsa-miR-214-3p	HbA1c	0.0403513	0.193531	0.375081	0.0108829	0.117898	No
hsa-miR-758-3p	HbA1c	0.0411762	0.19489	-0.467318	0.00224321	0.0423864	No
hsa-miR-29b-2-5p	HbA1c	0.0427806	0.199338	-0.175836	0.00789213	0.104498	No
hsa-miR-5698	HbA1c	0.0438314	0.199433	0.421985	0.0329373	0.193034	No
hsa-miR-150-5p	HbA1c	0.0447568	0.202379	0.256753	0.0117474	0.12173	No
hsa-miR-326	HbA1c	0.0461444	0.206093	0.195295	0.0285831	0.17936	No
hsa-miR-363-3p	HbA1c	0.0470715	0.206139	0.364521	0.0430065	0.221621	Yes
hsa-miR-1250-5p	HbA1c	0.0478579	0.207384	-0.204434	0.0256809	0.167717	No
hsa-miR-92a-1-5p	HbA1c	0.0481495	0.207413	0.32986	0.0464822	0.226087	No

## Sheet: Sex
miRNA	Covariate	Wald_log2FoldChange	Wald_pvalue	Wald_pvalue_FDR	miRNA_DE_in_T2D
hsa-miR-181b-5p	Sex	0.615185	1.45927e-06	0.000430484	No
hsa-miR-181d-5p	Sex	0.668163	1.19846e-06	0.000430484	Yes
hsa-miR-181c-5p	Sex	0.515667	0.000130098	0.025586	No
hsa-miR-181a-5p	Sex	0.509135	0.00030407	0.0358803	No
hsa-miR-4723-3p	Sex	-1.04128	0.000302623	0.0358803	No

## Sheet: Column_Description
BMI and HbA1c	LRT_pvalue: nominal p-value associated with the LRT statistic, testing whether the full model is significantly better than the reduced model	LRT test was performed with the R package Deseq2. p-values were determined by the difference in deviance between the ‘full’ model, consisting of the raw miRNA counts, sequencing batch, sex, islet purity (scaled values) and the given covariate (scaled values) and the ‘reduced’ model, consisted of all covariates except the covariate of interest (BMI/HbA1c in this case). Essentially the LRT test is …
	LRT_padj: Adjusted p-value (Benjamini-Hochberg FDR correction)
	Estimate: Estimate of a linear regression model with robust standard errors	Batch corrected miRNA counts (for sequencing batch, sex, islet purity) were log-transformed and fitted in a linear model by robust regression using an M estimator with the R package MASS together with the values of a given covariate
	pvalue: p-value associated with the linear regression analysis
	pvalue_FDR: Adjusted p-value (Benjamini-Hochberg FDR correction)
Sex	Wald_log2FoldChange: Log2-transformed fold change between Males vs Females	Analysis was performed with Deseq2 with the default Wald test. Model: raw miRNA counts, sequencing batch + islet purity + sex
	Wald_pvalue: Nominal p-value for the statistical test of whether the log2FoldChange ≠ 0
	Wald_pvalue_FDR: Adjusted p-value (Benjamini-Hochberg FDR correction)
miRNA_DE_in_T2D: miRNA is differentially expressed in T2D vs ND islet donors (pvalue_FDR < 0.05)
