# Supplementary material for: Network-based insights into miRNA regulation of β-cell insulin secretion in type 2 diabetes
Source: iScience. 2025 Nov 22;28(12):114200. doi: 10.1016/j.isci.2025.114200 (PMC12721147; doi:10.1016/j.isci.2025.114200)
Supplement: Table S6. List of mRNA targets of DE miRNAs in T2D, related to Figure 3 [file mmc7.xlsx]

## Sheet: Sheet 1
Table S6: Identified human pancreatic islet miRNA-mRNA target pairs
Column description in sheet Column_Description
miRNA	Target_mRNA_EnsemblID	Target_mRNA_symbol	LRT_log2FoldChange	LRT_pvalue	LRT_pvalue_FDR	Validated	Predicted
hsa-miR-183-5p	ENSG00000000003	TSPAN6	-0.00356054	0.0115922	0.334068	Yes	No
hsa-miR-323a-5p	ENSG00000000419	DPM1	-0.00446671	0.0104946	0.0776599	No	Yes
hsa-miR-487a-3p	ENSG00000000419	DPM1	-0.00222447	0.0314509	0.143026	Yes	No
hsa-miR-96-5p	ENSG00000000457	SCYL3	-0.00307731	0.0124688	0.999504	No	Yes
hsa-miR-30d-3p	ENSG00000000460	C1orf112	-0.00742229	0.0126118	0.312599	No	Yes
hsa-miR-30a-5p	ENSG00000000460	C1orf112	-0.0101035	0.0474266	0.431114	Yes	No
hsa-miR-1296-5p	ENSG00000000938	FGR	-0.0370133	0.00614619	0.975882	No	Yes
hsa-miR-326	ENSG00000000938	FGR	-0.0352167	0.049052	0.988704	No	Yes
hsa-miR-329-5p	ENSG00000001036	FUCA2	-0.00135077	0.00477137	0.0335337	No	Yes
hsa-miR-129-2-3p	ENSG00000001084	GCLC	-0.000261251	0.0319841	0.527462	Yes	No
hsa-miR-203a-3p	ENSG00000001167	NFYA	-0.00207745	0.0242521	0.997632	Yes	Yes
hsa-miR-19a-3p	ENSG00000001167	NFYA	-0.00283762	0.0431258	0.997632	Yes	No
hsa-miR-455-3p	ENSG00000001460	STPG1	-0.00385047	0.0132133	0.985273	Yes	No
hsa-miR-27a-3p	ENSG00000001460	STPG1	-0.00338816	0.0104971	0.985273	Yes	No
hsa-miR-24-3p	ENSG00000001461	NIPAL3	-0.001134	0.0435776	0.477342	No	Yes
hsa-miR-224-5p	ENSG00000001497	LAS1L	-0.00433405	0.0376498	0.528775	Yes	No
hsa-miR-1277-5p	ENSG00000001561	ENPP4	-0.00283659	0.0408923	0.837961	No	Yes
hsa-miR-30e-5p	ENSG00000001561	ENPP4	-0.00173973	0.0358617	0.837961	Yes	No
hsa-miR-19a-3p	ENSG00000001561	ENPP4	-0.00323531	0.0381418	0.837961	Yes	No
hsa-miR-19b-3p	ENSG00000001561	ENPP4	-0.00297122	0.00645254	0.636511	Yes	No
hsa-miR-21-3p	ENSG00000001561	ENPP4	-0.00270936	0.0134608	0.837961	Yes	No
hsa-miR-210-3p	ENSG00000001561	ENPP4	-0.00152578	0.00677597	0.636511	Yes	No
hsa-miR-590-3p	ENSG00000001561	ENPP4	-0.00118509	0.0405452	0.837961	Yes	Yes
hsa-miR-17-5p	ENSG00000001629	ANKIB1	-0.000537264	0.000891499	0.00957333	Yes	Yes
hsa-miR-17-3p	ENSG00000001629	ANKIB1	-0.000742762	4.73911e-06	0.000157519	Yes	No
hsa-miR-15a-5p	ENSG00000001629	ANKIB1	-0.000359077	0.00328864	0.0231186	Yes	Yes
hsa-miR-146b-3p	ENSG00000001629	ANKIB1	-0.000693277	2.42716e-06	9.96565e-05	Yes	No
hsa-miR-181a-5p	ENSG00000001629	ANKIB1	-0.000357598	0.0217906	0.0840554	Yes	No
hsa-miR-20a-3p	ENSG00000001629	ANKIB1	-0.000532397	0.0227379	0.0866855	Yes	No
hsa-miR-142-5p	ENSG00000001629	ANKIB1	-0.00130326	2.63043e-09	4.5901e-07	Yes	Yes
hsa-miR-449a	ENSG00000001629	ANKIB1	-0.00102021	0.00578509	0.0347413	Yes	No
hsa-miR-186-3p	ENSG00000001629	ANKIB1	-0.00100466	0.00586036	0.0347413	No	Yes
hsa-miR-20a-5p	ENSG00000001629	ANKIB1	-0.000928808	7.67525e-07	3.57155e-05	Yes	Yes
hsa-miR-20b-5p	ENSG00000001629	ANKIB1	-0.000907603	0.000879203	0.00957333	Yes	Yes
hsa-let-7i-3p	ENSG00000001629	ANKIB1	-0.000276533	0.0210476	0.0825349	No	Yes
hsa-miR-106a-5p	ENSG00000001629	ANKIB1	-0.00116445	0.0118923	0.0559044	Yes	Yes
hsa-miR-130a-3p	ENSG00000001629	ANKIB1	-0.000900889	1.69518e-07	1.18324e-05	Yes	Yes
hsa-miR-193b-3p	ENSG00000001629	ANKIB1	-0.000717081	0.0119338	0.0559044	Yes	No
hsa-miR-126-5p	ENSG00000001629	ANKIB1	-0.000606484	9.2657e-05	0.00190219	No	Yes
hsa-miR-34a-5p	ENSG00000001629	ANKIB1	-0.000387929	0.00181991	0.0166869	Yes	No
hsa-miR-19a-3p	ENSG00000001629	ANKIB1	-0.00176011	1.46438e-09	3.40713e-07	Yes	Yes
hsa-miR-19b-3p	ENSG00000001629	ANKIB1	-0.00129329	5.80428e-08	5.78769e-06	Yes	Yes
hsa-miR-660-5p	ENSG00000001629	ANKIB1	-0.000355626	0.00910178	0.0467136	No	Yes
hsa-miR-340-5p	ENSG00000001629	ANKIB1	-0.000570015	0.000918631	0.00971522	Yes	Yes
hsa-miR-548j-5p	ENSG00000001629	ANKIB1	-0.000770663	0.0330445	0.11089	Yes	No
hsa-miR-195-5p	ENSG00000001629	ANKIB1	-0.000572985	0.000348475	0.00476933	Yes	Yes
hsa-miR-32-5p	ENSG00000001629	ANKIB1	-0.000700243	0.000300263	0.00436632	Yes	Yes
hsa-miR-363-3p	ENSG00000001629	ANKIB1	-0.000746495	0.00424029	0.0287351	No	Yes
hsa-miR-140-5p	ENSG00000001629	ANKIB1	-0.000405063	0.00554237	0.0339348	No	Yes
hsa-miR-30d-5p	ENSG00000001629	ANKIB1	-0.000252934	0.0324487	0.109416	Yes	No
hsa-miR-30e-5p	ENSG00000001629	ANKIB1	-0.000874784	5.652e-07	3.28758e-05	Yes	No
hsa-miR-224-5p	ENSG00000001629	ANKIB1	-0.000762065	0.00728857	0.0406042	No	Yes
hsa-miR-33a-3p	ENSG00000001629	ANKIB1	-0.000922488	0.0277833	0.0989199	No	Yes
hsa-miR-27a-3p	ENSG00000001629	ANKIB1	-0.000310005	0.000719183	0.00822269	Yes	No
hsa-miR-30d-3p	ENSG00000001629	ANKIB1	-0.000542139	0.00324029	0.0230788	No	Yes
hsa-miR-130b-3p	ENSG00000001629	ANKIB1	-0.00043839	0.0163651	0.0692723	Yes	Yes
hsa-miR-301a-3p	ENSG00000001629	ANKIB1	-0.000753975	0.00299117	0.022211	Yes	Yes
hsa-miR-301b-3p	ENSG00000001629	ANKIB1	-0.000564041	0.0257145	0.0942784	Yes	Yes
hsa-miR-708-3p	ENSG00000001629	ANKIB1	-0.000650808	0.0300979	0.10349	No	Yes
hsa-miR-93-5p	ENSG00000001629	ANKIB1	-0.000487723	6.00478e-05	0.00140318	Yes	Yes
hsa-miR-30a-3p	ENSG00000001629	ANKIB1	-0.000545183	0.00947004	0.0475546	Yes	Yes
hsa-miR-30a-5p	ENSG00000001629	ANKIB1	-0.00100801	6.83705e-07	3.40876e-05	Yes	No
hsa-miR-30c-5p	ENSG00000001629	ANKIB1	-0.000340212	0.0028927	0.0217541	Yes	No
hsa-miR-216b-3p	ENSG00000001630	CYP51A1	-0.00131457	0.00328294	0.300079	No	Yes
hsa-miR-133a-3p	ENSG00000001630	CYP51A1	-0.000509483	0.0155065	0.448059	Yes	No
hsa-miR-374a-3p	ENSG00000001630	CYP51A1	-0.000792625	0.0108866	0.402801	No	Yes
hsa-miR-708-3p	ENSG00000001630	CYP51A1	-0.00128384	5.52074e-09	3.93077e-06	Yes	No
hsa-miR-362-3p	ENSG00000001631	KRIT1	-0.0027852	0.00689008	0.0564628	Yes	Yes
hsa-miR-3611	ENSG00000001631	KRIT1	-0.00333666	0.000119324	0.00314662	No	Yes
hsa-miR-1185-2-3p	ENSG00000001631	KRIT1	-0.00161327	0.0267518	0.146517	No	Yes
hsa-let-7f-2-3p	ENSG00000001631	KRIT1	-0.0021507	0.000550854	0.0101011	No	Yes
hsa-miR-450b-5p	ENSG00000001631	KRIT1	-0.00147699	0.0414648	0.186433	Yes	No
hsa-miR-452-5p	ENSG00000001631	KRIT1	-0.00224458	0.00292085	0.0335427	No	Yes
hsa-miR-497-5p	ENSG00000001631	KRIT1	-0.00155225	0.00405198	0.0400696	Yes	No
hsa-miR-499a-5p	ENSG00000001631	KRIT1	-0.000910496	0.0106487	0.0774959	No	Yes
hsa-miR-138-5p	ENSG00000001631	KRIT1	-0.00231319	0.0162665	0.0989892	Yes	No
hsa-miR-424-5p	ENSG00000001631	KRIT1	-0.00243092	6.27857e-06	0.000372528	Yes	No
hsa-miR-429	ENSG00000001631	KRIT1	-0.00113829	0.000404504	0.00822876	Yes	No
hsa-miR-193a-5p	ENSG00000001631	KRIT1	-0.0013174	0.000138263	0.00351583	No	Yes
hsa-miR-21-5p	ENSG00000001631	KRIT1	-0.00124714	0.0351349	0.170177	Yes	Yes
hsa-miR-216a-5p	ENSG00000001631	KRIT1	-0.00215328	0.011498	0.0800313	Yes	Yes
hsa-miR-142-3p	ENSG00000001631	KRIT1	-0.00351717	6.88502e-06	0.000377087	Yes	No
hsa-miR-340-5p	ENSG00000001631	KRIT1	-0.00167621	1.71491e-05	0.000678342	No	Yes
hsa-miR-320e	ENSG00000001631	KRIT1	-0.000938189	0.0412601	0.186433	Yes	No
hsa-miR-192-5p	ENSG00000001631	KRIT1	-0.000632178	0.045364	0.195753	Yes	No
hsa-miR-874-3p	ENSG00000001631	KRIT1	-0.000997475	0.00904454	0.0692442	Yes	No
hsa-miR-9-3p	ENSG00000001631	KRIT1	-0.00225019	0.0169362	0.101333	Yes	No
hsa-miR-590-5p	ENSG00000001631	KRIT1	-0.00191435	0.00129741	0.0209945	Yes	Yes
hsa-miR-127-3p	ENSG00000002330	BAD	-0.00306573	0.00411154	0.0838753	No	Yes
hsa-miR-3605-3p	ENSG00000002549	LAP3	-0.00127662	0.0117281	0.116951	No	Yes
hsa-miR-483-3p	ENSG00000002587	HS3ST1	-0.00395904	0.0210471	1	Yes	No
hsa-miR-30e-5p	ENSG00000002746	HECW1	-0.0146331	0.0485018	0.77308	No	Yes
hsa-miR-942-5p	ENSG00000002746	HECW1	-0.0173952	0.00186824	0.470904	No	Yes
hsa-miR-187-3p	ENSG00000002822	MAD1L1	-0.00648554	0.0270861	0.741742	No	Yes
hsa-miR-182-5p	ENSG00000002834	LASP1	-0.000476277	0.0468893	0.222807	Yes	Yes
hsa-let-7d-5p	ENSG00000002834	LASP1	-0.000390313	0.0116135	0.117006	Yes	No
hsa-miR-134-3p	ENSG00000002834	LASP1	-0.00134246	0.00746605	0.105253	No	Yes
hsa-miR-432-5p	ENSG00000002834	LASP1	-0.00061644	0.0194152	0.143464	Yes	Yes
hsa-miR-3605-5p	ENSG00000002834	LASP1	-0.0006544	0.0255659	0.160665	Yes	No
hsa-miR-4667-3p	ENSG00000002834	LASP1	-0.0010812	0.0340298	0.183871	No	Yes
hsa-miR-98-5p	ENSG00000002834	LASP1	-0.000512659	0.0091601	0.109613	Yes	No
hsa-miR-125b-5p	ENSG00000003056	M6PR	-0.000387435	0.0238237	0.201906	No	Yes
hsa-let-7c-3p	ENSG00000003056	M6PR	-0.0011497	0.00815974		No	Yes
hsa-let-7c-5p	ENSG00000003056	M6PR	-0.000438696	0.00674113	0.11784	Yes	No
hsa-let-7a-5p	ENSG00000003056	M6PR	-0.000347983	0.0166402	0.17094	Yes	No
hsa-miR-493-5p	ENSG00000003096	KLHL13	-0.0233407	0.000769678	0.14439	No	Yes
hsa-miR-489-3p	ENSG00000003096	KLHL13	-0.035494	0.00382673	0.254478	No	Yes
hsa-miR-5010-3p	ENSG00000003096	KLHL13	-0.0215581	0.0433172	0.458765	No	Yes
hsa-miR-543	ENSG00000003096	KLHL13	-0.024051	0.0348504	0.437368	No	Yes
hsa-miR-494-3p	ENSG00000003137	CYP26B1	-0.00309567	0.0495868	0.998554	No	Yes
hsa-miR-767-5p	ENSG00000003137	CYP26B1	-0.0137495	0.00105514	0.444882	Yes	No
hsa-miR-34a-5p	ENSG00000003147	ICA1	-0.000695238	0.031893	0.158589	Yes	No
hsa-miR-9-5p	ENSG00000003147	ICA1	-0.0022195	0.00426786	0.0598223	No	Yes
hsa-miR-3605-3p	ENSG00000003249	DBNDD1	-0.00400996	0.000129873	0.00255282	No	Yes
hsa-let-7f-5p	ENSG00000003249	DBNDD1	-0.0025093	0.0085286	0.057224	Yes	No
hsa-let-7i-5p	ENSG00000003249	DBNDD1	-0.00282677	0.00729205	0.0521216	Yes	No
hsa-miR-3064-5p	ENSG00000003249	DBNDD1	-0.00375034	0.0127768	0.0744128	No	Yes
hsa-miR-760	ENSG00000003249	DBNDD1	-0.0054886	0.0193699	0.102384	No	Yes
hsa-miR-200a-3p	ENSG00000003393	ALS2	-0.000799621	0.0431539	0.762523	No	Yes
hsa-miR-199b-5p	ENSG00000003393	ALS2	-0.00201648	0.00346699	0.242643	No	Yes
hsa-miR-199a-5p	ENSG00000003393	ALS2	-0.000989865	0.0414746	0.762523	No	Yes
hsa-miR-30a-5p	ENSG00000003393	ALS2	-0.00123549	0.0451511	0.762523	Yes	Yes
hsa-miR-21-5p	ENSG00000003393	ALS2	-0.00124787	0.0258169	0.656487	Yes	No
hsa-miR-30d-5p	ENSG00000003393	ALS2	-0.000640146	0.0400814	0.762523	Yes	Yes
hsa-miR-30e-5p	ENSG00000003393	ALS2	-0.00155821	0.0057871	0.316955	Yes	Yes
hsa-miR-30d-3p	ENSG00000003393	ALS2	-0.00130363	0.0392206	0.762523	Yes	No
hsa-miR-142-5p	ENSG00000003393	ALS2	-0.00286875	0.00343887	0.242643	No	Yes
hsa-miR-141-3p	ENSG00000003393	ALS2	-0.00135479	0.0232641	0.656487	No	Yes
hsa-miR-19a-3p	ENSG00000003400	CASP10	-0.00339247	0.0472156	0.999025	Yes	Yes
hsa-miR-324-3p	ENSG00000003402	CFLAR	-0.000490021	0.000913313	0.21676	Yes	Yes
hsa-miR-760	ENSG00000003402	CFLAR	-0.000792	0.000786341	0.21676	No	Yes
hsa-miR-491-5p	ENSG00000003402	CFLAR	-0.00033412	0.0365773	0.674851	Yes	No
hsa-miR-432-5p	ENSG00000003436	TFPI	-0.00033813	0.0315358	0.206435	Yes	No
hsa-miR-132-3p	ENSG00000003436	TFPI	-0.000379848	0.0306653	0.206435	Yes	No
hsa-miR-497-3p	ENSG00000003756	RBM5	-0.00206111	6.98369e-08	7.10341e-06	Yes	No
hsa-miR-17-3p	ENSG00000003756	RBM5	-0.000603116	5.08006e-05	0.00139115	Yes	No
hsa-miR-17-5p	ENSG00000003756	RBM5	-0.000423012	0.0100368	0.0736724	Yes	No
hsa-miR-186-5p	ENSG00000003756	RBM5	-0.000319819	0.0019713	0.0222789	Yes	No
hsa-miR-9-5p	ENSG00000003756	RBM5	-0.000761676	0.0110145	0.0792152	Yes	No
hsa-miR-140-5p	ENSG00000003756	RBM5	-0.000348899	0.00898452	0.0680529	No	Yes
hsa-miR-21-3p	ENSG00000003756	RBM5	-0.000874617	0.00248262	0.0263825	Yes	No
hsa-miR-30a-5p	ENSG00000003756	RBM5	-0.000794977	0.000257651	0.00495804	Yes	No
hsa-miR-33b-5p	ENSG00000003756	RBM5	-0.000914964	0.000681539	0.0110431	Yes	No
hsa-miR-141-5p	ENSG00000003756	RBM5	-0.000513653	0.00189104	0.0217165	No	Yes
hsa-miR-627-5p	ENSG00000003756	RBM5	-0.000555824	0.00806994	0.0645595	Yes	No
hsa-miR-218-5p	ENSG00000003756	RBM5	-0.000525165	0.0029186	0.0297377	Yes	No
hsa-miR-424-5p	ENSG00000003756	RBM5	-0.000796892	0.000340223	0.00621124	Yes	No
hsa-miR-153-5p	ENSG00000003987	MTMR7	-0.000716977	0.0402801	0.136569	No	Yes
hsa-miR-143-5p	ENSG00000003987	MTMR7	-0.000595028	0.0145997	0.072072	No	Yes
hsa-miR-186-5p	ENSG00000003987	MTMR7	-0.000498234	0.000902654	0.0109894	No	Yes
hsa-miR-17-3p	ENSG00000003987	MTMR7	-0.00087123	7.90536e-05	0.00187621	No	Yes
hsa-miR-497-3p	ENSG00000003987	MTMR7	-0.0027225	9.62726e-05	0.00216094	No	Yes
hsa-miR-1277-5p	ENSG00000003987	MTMR7	-0.0019175	5.14901e-07	4.58262e-05	No	Yes
hsa-miR-101-3p	ENSG00000003987	MTMR7	-0.00141811	3.9139e-06	0.000174168	Yes	No
hsa-miR-455-5p	ENSG00000003987	MTMR7	-0.000891751	2.93055e-05	0.000907198	No	Yes
hsa-miR-590-3p	ENSG00000003987	MTMR7	-0.00052518	0.0214867	0.0893694	No	Yes
hsa-miR-365a-3p	ENSG00000003987	MTMR7	-0.000664204	0.0463431	0.149067	No	Yes
hsa-miR-33a-3p	ENSG00000003987	MTMR7	-0.00106022	0.0342435	0.122733	No	Yes
hsa-miR-1-3p	ENSG00000003989	SLC7A2	-7.18163e-05	0.046705	0.462137	Yes	No
hsa-miR-21-3p	ENSG00000003989	SLC7A2	-0.000136445	0.0191099	0.396555	Yes	No
hsa-miR-30c-2-3p	ENSG00000003989	SLC7A2	-6.94635e-05	0.0366278	0.452551	Yes	No
hsa-miR-30a-5p	ENSG00000003989	SLC7A2	-0.000103662	0.0256737	0.425108	Yes	No
hsa-miR-30d-5p	ENSG00000003989	SLC7A2	-4.43466e-05	0.0459641	0.462137	Yes	No
hsa-miR-598-3p	ENSG00000003989	SLC7A2	-5.93108e-05	0.0485331	0.462137	Yes	No
hsa-miR-29c-3p	ENSG00000003989	SLC7A2	-8.01647e-05	0.0188009	0.396555	Yes	No
hsa-miR-218-5p	ENSG00000004139	SARM1	-0.00226255	0.0114674	0.26785	Yes	No
hsa-miR-146b-3p	ENSG00000004139	SARM1	-0.00219605	0.0050304	0.218827	Yes	No
hsa-miR-424-5p	ENSG00000004139	SARM1	-0.00360225	0.000561384	0.0999263	Yes	Yes
hsa-miR-299-5p	ENSG00000004142	POLDIP2	-0.000621754	0.0368703	0.114636	No	Yes
hsa-miR-1301-3p	ENSG00000004142	POLDIP2	-0.000922495	0.000224578	0.00249843	Yes	No
hsa-miR-493-3p	ENSG00000004142	POLDIP2	-0.000543052	0.0210429	0.0752891	No	Yes
hsa-miR-767-5p	ENSG00000004399	PLXND1	-0.00193288	0.00496171	0.98957	Yes	No
hsa-miR-1197	ENSG00000004455	AK2	-0.000962119	0.0445531	0.768292	No	Yes
hsa-miR-148a-3p	ENSG00000004455	AK2	-0.00114252	0.0375286	0.720187	No	Yes
hsa-miR-26b-5p	ENSG00000004455	AK2	-0.000399882	0.0185361	0.573813	Yes	No
hsa-miR-6826-3p	ENSG00000004455	AK2	-0.0015197	0.0316582	0.720187	No	Yes
hsa-miR-708-5p	ENSG00000004468	CD38	-0.136461	0.0065757	0.996464	No	Yes
hsa-miR-137-3p	ENSG00000004478	FKBP4	-0.00111325	0.00568858	1	Yes	Yes
hsa-miR-29a-3p	ENSG00000004487	KDM1A	-0.00125221	0.00248729	0.0641028	Yes	No
hsa-miR-148a-3p	ENSG00000004487	KDM1A	-0.00199328	0.0348631	0.229839	Yes	No
hsa-miR-17-3p	ENSG00000004487	KDM1A	-0.0019885	0.0185605	0.183543	Yes	No
hsa-miR-376b-3p	ENSG00000004487	KDM1A	-0.00285648	0.0067336	0.105319	Yes	No
hsa-miR-30e-5p	ENSG00000004534	RBM6	-0.00111663	0.00294735	0.0825108	Yes	No
hsa-miR-30d-3p	ENSG00000004534	RBM6	-0.000980891	0.00367375	0.0825108	Yes	No
hsa-miR-424-5p	ENSG00000004534	RBM6	-0.00144548	6.76901e-05	0.0397341	Yes	Yes
hsa-miR-141-5p	ENSG00000004534	RBM6	-0.000933163	0.00219327	0.0825108	Yes	No
hsa-miR-218-5p	ENSG00000004534	RBM6	-0.000747608	0.04376	0.414308	Yes	No
hsa-miR-590-3p	ENSG00000004766	VPS50	-0.00173194	6.0366e-05	0.00234086	No	Yes
hsa-miR-101-3p	ENSG00000004766	VPS50	-0.00300275	4.10549e-05	0.00204688	Yes	No
hsa-miR-1291	ENSG00000004766	VPS50	-0.00165545	0.012955	0.0807371	No	Yes
hsa-miR-142-5p	ENSG00000004766	VPS50	-0.00237954	0.00314955	0.0350201	No	Yes
hsa-miR-153-5p	ENSG00000004766	VPS50	-0.00172662	0.0379499	0.158617	No	Yes
hsa-miR-340-5p	ENSG00000004766	VPS50	-0.00128316	0.0167231	0.0985019	No	Yes
hsa-miR-20b-5p	ENSG00000004766	VPS50	-0.00153496	0.0484766	0.191567	Yes	No
hsa-miR-93-5p	ENSG00000004766	VPS50	-0.00112964	0.0039807	0.0398287	Yes	No
hsa-miR-127-3p	ENSG00000004776	HSPB6	-0.00218616	0.0296702	0.169544	No	Yes
hsa-miR-23b-5p	ENSG00000004776	HSPB6	-0.0012693	0.0247058	0.153725	No	Yes
hsa-miR-212-5p	ENSG00000004776	HSPB6	-0.00242488	0.0190635	0.134276	No	Yes
hsa-miR-877-5p	ENSG00000004776	HSPB6	-0.00256129	0.0223068	0.146807	No	Yes
hsa-miR-1-3p	ENSG00000004799	PDK4	-4.85797e-05	0.0456675	0.762595	Yes	No
hsa-miR-9-5p	ENSG00000004799	PDK4	-9.94787e-05	0.0104426	0.502358	No	Yes
hsa-miR-224-5p	ENSG00000004799	PDK4	-7.45595e-05	0.031109	0.663057	Yes	No
hsa-miR-1277-3p	ENSG00000004846	ABCB5	-0.16843	0.00604177	0.477971	No	Yes
hsa-miR-153-5p	ENSG00000004846	ABCB5	-0.0839754	0.0247878	0.705109	No	Yes
hsa-miR-1277-5p	ENSG00000004846	ABCB5	-0.104556	0.0440173	0.705109	No	Yes
hsa-miR-142-5p	ENSG00000004846	ABCB5	-0.102646	0.0121258	0.604595	No	Yes
hsa-miR-139-5p	ENSG00000004848	ARX	-0.00109126	0.00041818	0.0112713	No	Yes
hsa-miR-23c	ENSG00000004866	ST7	-0.00209628	0.0080375	0.715338	Yes	No
hsa-miR-93-3p	ENSG00000004866	ST7	-0.00182584	0.0222693	0.962865	Yes	No
hsa-miR-433-3p	ENSG00000004897	CDC27	-0.00112083	0.0383993	0.852297	No	Yes
hsa-miR-5010-3p	ENSG00000004897	CDC27	-0.000874452	0.0315799	0.852297	Yes	No
hsa-miR-766-5p	ENSG00000004897	CDC27	-0.00126367	0.0460381	0.852297	Yes	No
hsa-miR-429	ENSG00000004948	CALCR	-0.0586166	0.0415788	0.56931	No	Yes
hsa-miR-29c-3p	ENSG00000004948	CALCR	-0.102604	0.00148116	0.191706	No	Yes
hsa-miR-374a-5p	ENSG00000004948	CALCR	-0.0926694	0.032485	0.568861	Yes	No
hsa-miR-29b-3p	ENSG00000004948	CALCR	-0.0514368	0.0430186	0.571154	No	Yes
hsa-miR-1277-5p	ENSG00000004948	CALCR	-0.22995	0.00429728	0.310748	No	Yes
hsa-miR-30a-5p	ENSG00000004948	CALCR	-0.1144	0.0178981	0.528454	No	Yes
hsa-miR-29a-3p	ENSG00000004948	CALCR	-0.0632619	0.00480089	0.310748	Yes	Yes
hsa-miR-141-3p	ENSG00000004948	CALCR	-0.0956538	0.0352499	0.56931	No	Yes
hsa-miR-200a-3p	ENSG00000004948	CALCR	-0.0708752	0.0110967	0.438935	No	Yes
hsa-miR-30d-5p	ENSG00000004948	CALCR	-0.049834	0.0271153	0.568861	No	Yes
hsa-miR-30b-5p	ENSG00000004948	CALCR	-0.0774678	0.0326694	0.568861	No	Yes
hsa-miR-30e-5p	ENSG00000004948	CALCR	-0.133207	0.00168609	0.191706	No	Yes
hsa-miR-23a-3p	ENSG00000004961	HCCS	-0.00221165	0.0452764	0.373548	Yes	No
hsa-miR-7-5p	ENSG00000005007	UPF1	-0.000511438	0.0407437	0.998845	Yes	No
hsa-miR-141-3p	ENSG00000005020	SKAP2	-0.00207974	0.0134495	0.184155	Yes	No
hsa-miR-335-5p	ENSG00000005020	SKAP2	-0.000750955	0.0447735	0.306526	Yes	No
hsa-miR-877-5p	ENSG00000005022	SLC25A5	-0.000590168	0.0174643	0.0995468	Yes	No
hsa-miR-23b-5p	ENSG00000005022	SLC25A5	-0.000280995	0.0189089	0.102648	Yes	No
hsa-miR-365a-5p	ENSG00000005059	MCUB	-0.00245446	0.0305997	0.897432	No	Yes
hsa-miR-125a-3p	ENSG00000005100	DHX33	-0.00154107	0.0378922	0.21886	Yes	No
hsa-miR-1301-3p	ENSG00000005100	DHX33	-0.00253728	0.00651998	0.10159	Yes	No
hsa-miR-370-3p	ENSG00000005100	DHX33	-0.00236363	0.0480205	0.241433	Yes	Yes
hsa-miR-182-5p	ENSG00000005100	DHX33	-0.00235753	0.030201	0.194564	Yes	Yes
hsa-miR-1277-5p	ENSG00000005108	THSD7A	-0.0102891	0.0024721	0.352028	Yes	No
hsa-miR-27a-3p	ENSG00000005108	THSD7A	-0.00179515	0.0398859	0.515829	Yes	No
hsa-miR-199a-5p	ENSG00000005156	LIG3	-0.00115902	0.000642833	0.00973174	Yes	No
hsa-miR-199b-5p	ENSG00000005156	LIG3	-0.00195737	1.66038e-05	0.00072434	Yes	No
hsa-miR-186-3p	ENSG00000005156	LIG3	-0.00188795	0.00544202	0.0355003	Yes	No
hsa-miR-378c	ENSG00000005156	LIG3	-0.00186485	0.00226938	0.0205679	Yes	No
hsa-miR-30a-5p	ENSG00000005156	LIG3	-0.00200224	8.56741e-06	0.00072434	Yes	No
hsa-miR-30c-2-3p	ENSG00000005156	LIG3	-0.00108259	0.00387492	0.0279018	No	Yes
hsa-miR-378a-3p	ENSG00000005156	LIG3	-0.000940199	0.00999449	0.0531858	Yes	No
hsa-miR-503-5p	ENSG00000005175	RPAP3	-0.00410317	0.00977863	0.55102	Yes	No
hsa-miR-192-5p	ENSG00000005175	RPAP3	-0.00225077	0.0185241	0.599506	Yes	No
hsa-miR-210-3p	ENSG00000005175	RPAP3	-0.00330979	0.0289981	0.625656	Yes	No
hsa-miR-18a-3p	ENSG00000005194	CIAPIN1	-0.00330492	0.046526	0.979812	No	Yes
hsa-miR-16-5p	ENSG00000005206	SPPL2B	-0.000926756	0.0445322	0.580993	Yes	No
hsa-let-7e-5p	ENSG00000005206	SPPL2B	-0.00169311	0.0125845	0.389574	No	Yes
hsa-let-7i-5p	ENSG00000005206	SPPL2B	-0.0013957	0.0189741	0.470406	No	Yes
hsa-miR-450b-5p	ENSG00000005249	PRKAR2B	-0.00480084	0.0104063	0.424256	No	Yes
hsa-miR-376a-5p	ENSG00000005249	PRKAR2B	-0.00377079	0.0230816	0.469546	Yes	No
hsa-miR-216a-5p	ENSG00000005302	MSL3	-0.00557634	0.0394019	0.704577	No	Yes
hsa-miR-19a-3p	ENSG00000005339	CREBBP	-0.0005238	0.0294686	1	Yes	No
hsa-miR-126-3p	ENSG00000005381	MPO	-0.0201983	0.00656178	0.907261	Yes	No
hsa-miR-23b-5p	ENSG00000005448	WDR54	-0.00225848	0.0487605	0.701971	Yes	No
hsa-miR-941	ENSG00000005469	CROT	-0.0049791	0.0390536	1	No	Yes
hsa-miR-1248	ENSG00000005469	CROT	-0.00974267	0.0285931	1	No	Yes
hsa-miR-17-5p	ENSG00000005483	KMT2E	-0.000599084	0.000607651	0.0261757	Yes	No
hsa-miR-181a-5p	ENSG00000005483	KMT2E	-0.000355572	0.0298742	0.206538	Yes	No
hsa-miR-194-5p	ENSG00000005483	KMT2E	-0.000281741	0.0158124	0.140554	Yes	No
hsa-miR-20a-5p	ENSG00000005483	KMT2E	-0.000896842	3.02782e-05	0.0091122	Yes	No
hsa-miR-106b-5p	ENSG00000005483	KMT2E	-0.000525454	0.00890147	0.0977416	Yes	No
hsa-miR-455-5p	ENSG00000005483	KMT2E	-0.000591899	0.000589176	0.0261757	Yes	No
hsa-miR-101-3p	ENSG00000005483	KMT2E	-0.00085042	0.000374516	0.0261757	Yes	No
hsa-miR-497-5p	ENSG00000005483	KMT2E	-0.000489235	0.0365399	0.2227	Yes	No
hsa-miR-12136	ENSG00000005483	KMT2E	-0.00088451	0.00588371	0.0823719	No	Yes
hsa-miR-153-5p	ENSG00000005483	KMT2E	-0.000745482	0.0173394	0.146941	No	Yes
hsa-miR-30e-5p	ENSG00000005483	KMT2E	-0.000736845	0.000326253	0.0261003	Yes	No
hsa-miR-33a-5p	ENSG00000005483	KMT2E	-0.00122891	0.00423148	0.0738142	No	Yes
hsa-miR-33b-5p	ENSG00000005483	KMT2E	-0.0010528	0.00710876	0.0887035	No	Yes
hsa-miR-1287-5p	ENSG00000005483	KMT2E	-0.000338197	0.0369586	0.2227	Yes	No
hsa-miR-130a-3p	ENSG00000005483	KMT2E	-0.000572119	0.0114092	0.12055	Yes	No
hsa-miR-151a-5p	ENSG00000005486	RHBDD2	-0.000254247	0.00736323	0.0532203	No	Yes
hsa-miR-4640-5p	ENSG00000005486	RHBDD2	-0.000972472	0.0234325	0.107569	No	Yes
hsa-miR-485-5p	ENSG00000005486	RHBDD2	-0.000431514	0.00355878	0.0342846	No	Yes
hsa-miR-212-5p	ENSG00000005486	RHBDD2	-0.000378897	0.027635	0.121097	No	Yes
hsa-miR-1226-3p	ENSG00000005486	RHBDD2	-0.000384179	0.0480713	0.172545	No	Yes
hsa-miR-32-5p	ENSG00000005700	IBTK	-0.00083927	8.54074e-06	0.000397429	Yes	Yes
hsa-miR-34a-5p	ENSG00000005700	IBTK	-0.000337292	0.0231666	0.128336	Yes	No
hsa-miR-539-3p	ENSG00000005700	IBTK	-0.000647696	0.00760616	0.0610242	No	Yes
hsa-miR-30d-3p	ENSG00000005700	IBTK	-0.000542973	0.00477816	0.047645	Yes	No
hsa-miR-153-5p	ENSG00000005700	IBTK	-0.00107494	9.52452e-06	0.000415507	No	Yes
hsa-miR-19a-3p	ENSG00000005700	IBTK	-0.00171937	1.74254e-06	0.000105078	Yes	No
hsa-miR-181a-5p	ENSG00000005700	IBTK	-0.000436928	0.014429	0.0939826	Yes	No
hsa-let-7f-2-3p	ENSG00000005700	IBTK	-0.00067026	0.0272023	0.14494	No	Yes
hsa-miR-101-5p	ENSG00000005700	IBTK	-0.00123143	0.000292378	0.00566889	No	Yes
hsa-miR-545-5p	ENSG00000005700	IBTK	-0.000923264	0.00719018	0.0604668	Yes	No
hsa-miR-17-3p	ENSG00000005700	IBTK	-0.000804094	8.3166e-07	8.29283e-05	No	Yes
hsa-miR-19b-3p	ENSG00000005700	IBTK	-0.00105999	0.000273973	0.00562451	Yes	No
hsa-miR-203a-3p	ENSG00000005700	IBTK	-0.000737531	0.0192523	0.115845	Yes	No
hsa-miR-18a-5p	ENSG00000005700	IBTK	-0.000798494	0.00315615	0.0361147	Yes	No
hsa-miR-137-3p	ENSG00000005700	IBTK	-0.00132286	0.000763416	0.0121106	Yes	No
hsa-miR-29b-3p	ENSG00000005700	IBTK	-0.000379726	0.00267077	0.0327053	Yes	No
hsa-miR-29c-3p	ENSG00000005700	IBTK	-0.000594706	0.000333261	0.00581541	Yes	No
hsa-miR-488-3p	ENSG00000005801	ZNF195	-0.00755575	0.00108231	0.154503	No	Yes
hsa-miR-101-5p	ENSG00000005801	ZNF195	-0.00835241	0.0142088	0.532458	Yes	Yes
hsa-miR-450a-1-3p	ENSG00000005801	ZNF195	-0.00692322	0.0394833	0.582441	No	Yes
hsa-miR-222-5p	ENSG00000005801	ZNF195	-0.00489888	0.0363812	0.582441	No	Yes
hsa-miR-19a-3p	ENSG00000005810	MYCBP2	-0.00157378	2.67656e-05	0.00730701	Yes	No
hsa-miR-199a-3p	ENSG00000005810	MYCBP2	-0.000360559	0.0316351	0.235106	Yes	No
hsa-miR-1248	ENSG00000005810	MYCBP2	-0.000598794	0.0372293	0.248998	No	Yes
hsa-miR-21-5p	ENSG00000005810	MYCBP2	-0.000531454	0.0111669	0.127024	Yes	No
hsa-miR-126-5p	ENSG00000005810	MYCBP2	-0.000413819	0.00789853	0.100293	Yes	No
hsa-miR-190a-5p	ENSG00000005810	MYCBP2	-0.00109982	2.21508e-05	0.00730701	No	Yes
hsa-miR-497-3p	ENSG00000005810	MYCBP2	-0.00161242	0.00360292	0.072859	No	Yes
hsa-miR-497-5p	ENSG00000005810	MYCBP2	-0.000531544	0.0121987	0.13321	Yes	No
hsa-miR-301a-3p	ENSG00000005810	MYCBP2	-0.000753161	0.00348124	0.072859	Yes	No
hsa-miR-143-3p	ENSG00000005810	MYCBP2	-0.000381554	0.00766025	0.0995832	Yes	No
hsa-miR-17-5p	ENSG00000005810	MYCBP2	-0.000522931	0.00475411	0.078659	Yes	No
hsa-miR-374a-3p	ENSG00000005810	MYCBP2	-0.000897284	0.000857141	0.0380405	Yes	No
hsa-miR-424-5p	ENSG00000005810	MYCBP2	-0.000846683	0.000248098	0.0225769	Yes	No
hsa-miR-29c-3p	ENSG00000005810	MYCBP2	-0.000489209	0.000937958	0.0380405	Yes	No
hsa-miR-17-3p	ENSG00000005810	MYCBP2	-0.000537882	0.00844177	0.102521	Yes	No
hsa-miR-30a-5p	ENSG00000005810	MYCBP2	-0.000627038	0.0084495	0.102521	Yes	No
hsa-miR-30e-5p	ENSG00000005810	MYCBP2	-0.000720799	0.000170676	0.0186378	Yes	No
hsa-miR-27a-3p	ENSG00000005810	MYCBP2	-0.000190335	0.0499137	0.289683	Yes	No
hsa-miR-29b-3p	ENSG00000005810	MYCBP2	-0.000332284	0.00379223	0.0739485	Yes	No
hsa-miR-338-3p	ENSG00000005810	MYCBP2	-0.000531743	0.00295652	0.0672064	Yes	No
hsa-miR-33a-5p	ENSG00000005810	MYCBP2	-0.00127227	0.000644686	0.0319999	No	Yes
hsa-miR-34a-5p	ENSG00000005810	MYCBP2	-0.000262775	0.0477591	0.286876	Yes	No
hsa-miR-32-5p	ENSG00000005810	MYCBP2	-0.000491534	0.026714	0.217699	No	Yes
hsa-miR-19b-1-5p	ENSG00000005812	FBXL3	-0.00312747	0.0268802	1	Yes	No
hsa-miR-577	ENSG00000005812	FBXL3	-0.00182295	0.00479125	1	No	Yes
hsa-miR-369-3p	ENSG00000005812	FBXL3	-0.00179591	0.0403887	1	Yes	Yes
hsa-miR-1179	ENSG00000005812	FBXL3	-0.00153641	0.0414704	1	Yes	Yes
hsa-miR-4667-3p	ENSG00000005884	ITGA3	-0.00093913	0.00271139	0.157333	No	Yes
hsa-miR-134-3p	ENSG00000005884	ITGA3	-0.000772117	0.0150552	0.251054	No	Yes
hsa-miR-5010-5p	ENSG00000005884	ITGA3	-0.000511834	0.014595	0.251054	No	Yes
hsa-miR-760	ENSG00000005884	ITGA3	-0.000440652	0.0270838	0.292177	No	Yes
hsa-miR-340-3p	ENSG00000005884	ITGA3	-0.000352755	0.0241762	0.291989	Yes	No
hsa-miR-98-5p	ENSG00000005884	ITGA3	-0.000259383	0.0302496	0.307682	Yes	No
hsa-miR-98-3p	ENSG00000005884	ITGA3	-0.000321886	0.0205095	0.265505	Yes	Yes
hsa-miR-30e-5p	ENSG00000005889	ZFX	-0.00107604	0.00214522	0.0999058	Yes	No
hsa-miR-33a-5p	ENSG00000005889	ZFX	-0.001558	0.0247008		Yes	No
hsa-miR-941	ENSG00000005889	ZFX	-0.000733813	0.0170168	0.168106	Yes	No
hsa-miR-29c-3p	ENSG00000005889	ZFX	-0.000721329	0.0117662	0.14921	No	Yes
hsa-miR-30a-5p	ENSG00000005889	ZFX	-0.00103357	0.0139995	0.166543	Yes	No
hsa-miR-153-5p	ENSG00000005889	ZFX	-0.000968795	0.0296623		No	Yes
hsa-miR-210-3p	ENSG00000005889	ZFX	-0.000704794	0.0215154	0.168329	Yes	No
hsa-miR-192-5p	ENSG00000005889	ZFX	-0.000515906	0.0117941	0.14921	Yes	No
hsa-miR-142-3p	ENSG00000005889	ZFX	-0.00172767	0.000642375	0.0999058	Yes	No
hsa-miR-142-5p	ENSG00000005889	ZFX	-0.00129502	0.00399109	0.107001	No	Yes
hsa-miR-218-5p	ENSG00000005889	ZFX	-0.00078859	0.0162894	0.166543	Yes	Yes
hsa-miR-199a-3p	ENSG00000005889	ZFX	-0.000699146	0.0162305	0.166543	Yes	No
hsa-miR-101-3p	ENSG00000005889	ZFX	-0.00125394	0.00141046	0.0999058	Yes	Yes
hsa-miR-548a-3p	ENSG00000005889	ZFX	-0.00135139	0.0133971		No	Yes
hsa-miR-7-1-3p	ENSG00000005893	LAMP2	-0.000225596	0.034022	0.177368	No	Yes
hsa-miR-369-3p	ENSG00000005893	LAMP2	-0.00041628	0.0385615	0.194587	Yes	No
hsa-miR-105-5p	ENSG00000005893	LAMP2	-0.000771968	0.028217	0.166017	No	Yes
hsa-miR-654-3p	ENSG00000005893	LAMP2	-0.00033592	0.00278513	0.0406011	No	Yes
hsa-miR-331-5p	ENSG00000005893	LAMP2	-0.000360333	0.0385597	0.194587	Yes	No
hsa-miR-889-5p	ENSG00000005893	LAMP2	-0.000567547	0.0324943	0.173303	No	Yes
hsa-miR-494-3p	ENSG00000005893	LAMP2	-0.000270481	0.00720687	0.0775034	Yes	No
hsa-miR-493-5p	ENSG00000005893	LAMP2	-0.000474691	0.00126674	0.0237424	No	Yes
hsa-miR-495-3p	ENSG00000005893	LAMP2	-0.000634439	0.010646	0.0948781	Yes	Yes
hsa-miR-4443	ENSG00000005961	ITGA2B	-0.0763134	0.0089725	0.22029	No	Yes
hsa-miR-548a-3p	ENSG00000005981	ASB4	-0.0121752	0.0287194		No	Yes
hsa-miR-30a-5p	ENSG00000005981	ASB4	-0.0092657	0.0466393	0.274696	No	Yes
hsa-miR-377-5p	ENSG00000006007	GDE1	-0.00064115	0.0312724	0.132224	Yes	No
hsa-miR-485-5p	ENSG00000006007	GDE1	-0.000634798	0.0064927	0.0526966	Yes	No
hsa-miR-139-5p	ENSG00000006007	GDE1	-0.000579653	0.0399751	0.155873	Yes	Yes
hsa-miR-1301-3p	ENSG00000006007	GDE1	-0.000700453	0.00385406	0.0395608	No	Yes
hsa-miR-330-3p	ENSG00000006007	GDE1	-0.000714404	0.0138167	0.0808014	Yes	No
hsa-miR-760	ENSG00000006007	GDE1	-0.0011305	0.000479347	0.0115374	Yes	Yes
hsa-miR-874-3p	ENSG00000006016	CRLF1	-0.0011324	0.0296951	0.483376	No	Yes
hsa-miR-16-5p	ENSG00000006025	OSBPL7	-0.00202338	0.0175329	0.188479	Yes	No
hsa-miR-642a-5p	ENSG00000006042	TMEM98	-0.00285377	0.0169594	0.158505	Yes	No
hsa-miR-183-5p	ENSG00000006042	TMEM98	-0.00432031	0.00526873	0.0968949	Yes	No
hsa-miR-299-3p	ENSG00000006071	ABCC8	-6.11259e-05	0.0204902	0.402362	No	Yes
hsa-miR-6721-5p	ENSG00000006071	ABCC8	-0.000124884	0.0263844	0.415946	No	Yes
hsa-miR-423-3p	ENSG00000006125	AP2B1	-0.000247032	0.0460422	0.392936	Yes	No
hsa-miR-375-3p	ENSG00000006125	AP2B1	-0.000220593	0.0171109	0.2844	Yes	No
hsa-miR-29b-1-5p	ENSG00000006125	AP2B1	-0.000225964	0.0332708	0.364444	Yes	No
hsa-miR-877-3p	ENSG00000006125	AP2B1	-0.000485633	0.00889273	0.239805	Yes	No
hsa-miR-23b-3p	ENSG00000006194	ZNF263	-0.00159706	0.00107844	0.0142194	Yes	Yes
hsa-miR-6777-5p	ENSG00000006210	CX3CL1	-0.0057824	0.0119586	0.104597	No	Yes
hsa-miR-1224-3p	ENSG00000006210	CX3CL1	-0.0033457	0.0462135	0.237019	No	Yes
hsa-miR-3605-5p	ENSG00000006210	CX3CL1	-0.00510544	0.00279549	0.045114	No	Yes
hsa-miR-4524a-3p	ENSG00000006283	CACNA1G	-0.0939655	0.0488397	0.425993	No	Yes
hsa-miR-339-3p	ENSG00000006283	CACNA1G	-0.0298457	0.0417165	0.4124	No	Yes
hsa-miR-375-3p	ENSG00000006283	CACNA1G	-0.0503908	0.00251858	0.284386	Yes	No
hsa-miR-410-3p	ENSG00000006283	CACNA1G	-0.0943092	0.0106127	0.375612	No	Yes
hsa-let-7e-5p	ENSG00000006327	TNFRSF12A	-0.000522403	0.0455753	0.281345	Yes	No
hsa-miR-181c-5p	ENSG00000006432	MAP3K9	-0.00123992	0.0355786	0.145318	No	Yes
hsa-miR-199b-5p	ENSG00000006432	MAP3K9	-0.00270379	6.09301e-07	4.79063e-05	Yes	No
hsa-miR-186-5p	ENSG00000006432	MAP3K9	-0.000867885	0.00567467	0.0424925	Yes	No
hsa-miR-1248	ENSG00000006432	MAP3K9	-0.00200416	0.0119579	0.069644	Yes	No
hsa-miR-18a-5p	ENSG00000006432	MAP3K9	-0.00264975	0.000155905	0.00269038	Yes	No
hsa-miR-181a-5p	ENSG00000006432	MAP3K9	-0.000982137	0.0220441	0.106758	No	Yes
hsa-miR-199a-5p	ENSG00000006432	MAP3K9	-0.00148741	0.000359591	0.00551666	Yes	No
hsa-miR-186-3p	ENSG00000006432	MAP3K9	-0.00252723	0.0249322		No	Yes
hsa-miR-1247-5p	ENSG00000006432	MAP3K9	-0.00184728	0.021015	0.104908	Yes	Yes
hsa-miR-93-5p	ENSG00000006432	MAP3K9	-0.000979235	0.010887	0.0658451	Yes	Yes
hsa-miR-190a-5p	ENSG00000006432	MAP3K9	-0.00369254	3.88242e-08	8.14015e-06	Yes	No
hsa-miR-17-5p	ENSG00000006432	MAP3K9	-0.00193495	1.55119e-05	0.000390279	Yes	Yes
hsa-miR-19b-3p	ENSG00000006432	MAP3K9	-0.00236301	0.00220133	0.0223329	Yes	No
hsa-miR-125b-2-3p	ENSG00000006432	MAP3K9	-0.00100565	0.0329846	0.137399	Yes	No
hsa-miR-195-5p	ENSG00000006432	MAP3K9	-0.00142318	0.00102241	0.012296	Yes	Yes
hsa-miR-1307-3p	ENSG00000006432	MAP3K9	-0.000821527	0.0068263	0.0494421	Yes	No
hsa-miR-19a-3p	ENSG00000006432	MAP3K9	-0.00530268	1.1321e-09	7.12092e-07	Yes	No
hsa-miR-26a-5p	ENSG00000006432	MAP3K9	-0.000461618	0.0370325	0.148366	No	Yes
hsa-miR-130a-3p	ENSG00000006432	MAP3K9	-0.00229146	2.91705e-06	0.000122322	Yes	Yes
hsa-miR-497-5p	ENSG00000006432	MAP3K9	-0.00202495	0.000173653	0.00287442	No	Yes
hsa-miR-1287-5p	ENSG00000006432	MAP3K9	-0.00127255	0.00282803	0.0254119	Yes	Yes
hsa-miR-20a-5p	ENSG00000006432	MAP3K9	-0.00245466	3.98438e-06	0.000134882	Yes	Yes
hsa-miR-20b-5p	ENSG00000006432	MAP3K9	-0.00229455	0.00918019	0.0570746	Yes	Yes
hsa-miR-21-3p	ENSG00000006432	MAP3K9	-0.00203275	0.011411	0.0683571	No	Yes
hsa-miR-141-5p	ENSG00000006432	MAP3K9	-0.00136455	0.00754028	0.0509983	Yes	No
hsa-miR-1291	ENSG00000006432	MAP3K9	-0.00193179	0.00683857	0.0494421	No	Yes
hsa-miR-301a-3p	ENSG00000006432	MAP3K9	-0.00237179	0.00066376	0.00888308	Yes	Yes
hsa-miR-301b-3p	ENSG00000006432	MAP3K9	-0.00250123	0.000979429	0.012126	Yes	Yes
hsa-miR-101-3p	ENSG00000006432	MAP3K9	-0.00283063	1.28764e-07	1.94529e-05	Yes	Yes
hsa-miR-106b-5p	ENSG00000006432	MAP3K9	-0.00131814	0.0179546	0.0957071	Yes	Yes
hsa-miR-214-3p	ENSG00000006432	MAP3K9	-0.0014391	0.012882	0.0729978	No	Yes
hsa-miR-15a-5p	ENSG00000006432	MAP3K9	-0.000952314	0.00460767	0.0357806	Yes	Yes
hsa-miR-424-3p	ENSG00000006432	MAP3K9	-0.0016963	0.0383395	0.150715	No	Yes
hsa-miR-218-5p	ENSG00000006432	MAP3K9	-0.00189052	0.000199197	0.00321269	Yes	No
hsa-miR-377-3p	ENSG00000006432	MAP3K9	-0.00217422	0.0221518	0.106758	Yes	Yes
hsa-miR-424-5p	ENSG00000006432	MAP3K9	-0.00203864	0.00448367	0.0356991	Yes	Yes
hsa-miR-455-5p	ENSG00000006432	MAP3K9	-0.00221432	5.77024e-09	1.81474e-06	Yes	No
hsa-miR-34a-5p	ENSG00000006432	MAP3K9	-0.00104461	0.00191049	0.0200283	Yes	No
hsa-miR-374a-3p	ENSG00000006432	MAP3K9	-0.00324372	2.09583e-06	0.000101406	Yes	No
hsa-miR-135a-5p	ENSG00000006459	KDM7A	-0.0015552	0.00973056	0.106109	Yes	Yes
hsa-miR-548e-3p	ENSG00000006459	KDM7A	-0.00250956	0.00166501		No	Yes
hsa-miR-539-3p	ENSG00000006459	KDM7A	-0.00167943	0.0129678		No	Yes
hsa-miR-374a-5p	ENSG00000006459	KDM7A	-0.00175994	0.00138768	0.0555076	No	Yes
hsa-miR-130a-3p	ENSG00000006459	KDM7A	-0.00136217	0.0307446	0.202284	No	Yes
hsa-miR-136-5p	ENSG00000006459	KDM7A	-0.00175199	0.015512	0.131565	No	Yes
hsa-miR-153-5p	ENSG00000006459	KDM7A	-0.0018488	0.030959		No	Yes
hsa-miR-153-3p	ENSG00000006459	KDM7A	-0.00245085	0.00631209	0.0963646	No	Yes
hsa-miR-362-3p	ENSG00000006459	KDM7A	-0.00293918	0.0165811		No	Yes
hsa-miR-449a	ENSG00000006459	KDM7A	-0.00277858	0.00787581		No	Yes
hsa-miR-429	ENSG00000006459	KDM7A	-0.00106316	0.00356516	0.0750989	Yes	Yes
hsa-miR-484	ENSG00000006459	KDM7A	-0.00127048	0.0132847	0.121688	No	Yes
hsa-miR-502-3p	ENSG00000006459	KDM7A	-0.000730941	0.0465455		No	Yes
hsa-miR-101-3p	ENSG00000006459	KDM7A	-0.00179982	0.00929056	0.106109	No	Yes
hsa-miR-33b-5p	ENSG00000006459	KDM7A	-0.00220814	0.0422329		Yes	No
hsa-miR-577	ENSG00000006459	KDM7A	-0.0011676	0.0391735		Yes	Yes
hsa-miR-200b-3p	ENSG00000006459	KDM7A	-0.000627256	0.0286215	0.198616	Yes	Yes
hsa-miR-153-5p	ENSG00000006468	ETV1	-0.00119382	0.000966914	0.0229481	No	Yes
hsa-miR-186-5p	ENSG00000006468	ETV1	-0.000414763	0.00689692	0.0803558	Yes	No
hsa-miR-30d-3p	ENSG00000006468	ETV1	-0.000509595	0.043583	0.254918	Yes	No
hsa-miR-17-3p	ENSG00000006468	ETV1	-0.000843782	0.000539383	0.018065	Yes	No
hsa-miR-17-5p	ENSG00000006468	ETV1	-0.000591708	0.0187715	0.154591	Yes	Yes
hsa-miR-33a-3p	ENSG00000006468	ETV1	-0.00115537	0.0291692	0.195929	No	Yes
hsa-miR-20a-5p	ENSG00000006468	ETV1	-0.000998634	0.000613431	0.0189897	Yes	Yes
hsa-miR-670-3p	ENSG00000006468	ETV1	-0.00104823	0.00165792	0.0347188	No	Yes
hsa-miR-142-5p	ENSG00000006468	ETV1	-0.000890321	0.0348723	0.217799	No	Yes
hsa-miR-21-3p	ENSG00000006468	ETV1	-0.0012237	0.00400059	0.0588747	No	Yes
hsa-miR-570-3p	ENSG00000006468	ETV1	-0.00113025	0.0174266	0.149446	No	Yes
hsa-miR-203a-3p	ENSG00000006468	ETV1	-0.000839404	0.0335794	0.215392	No	Yes
hsa-miR-582-5p	ENSG00000006468	ETV1	-0.000607013	0.0312417	0.204074	Yes	Yes
hsa-miR-95-5p	ENSG00000006468	ETV1	-0.00122703	0.00431644	0.0602609	No	Yes
hsa-miR-106b-5p	ENSG00000006468	ETV1	-0.000700389	0.000790381	0.02251	Yes	Yes
hsa-miR-548e-5p	ENSG00000006468	ETV1	-0.00122421	0.0157763	0.143062	No	Yes
hsa-miR-340-5p	ENSG00000006468	ETV1	-0.00070756	0.00178215	0.0352469	No	Yes
hsa-miR-452-5p	ENSG00000006468	ETV1	-0.00107067	0.0188896	0.154591	Yes	No
hsa-miR-424-5p	ENSG00000006468	ETV1	-0.0011896	5.88597e-05	0.00523851	Yes	No
hsa-miR-424-5p	ENSG00000006530	AGK	-0.00421421	0.00685359	0.0555267	Yes	No
hsa-miR-15a-5p	ENSG00000006530	AGK	-0.00184037	0.0105478	0.0700454	Yes	No
hsa-miR-224-5p	ENSG00000006530	AGK	-0.00467311	0.00361646	0.0363773	Yes	No
hsa-miR-378a-3p	ENSG00000006530	AGK	-0.0034449	0.00011228	0.00349089	Yes	No
hsa-miR-497-5p	ENSG00000006530	AGK	-0.00467486	0.000131368	0.00374399	Yes	No
hsa-miR-4640-5p	ENSG00000006534	ALDH3B1	-0.0222914	0.00185367	0.0280812	No	Yes
hsa-miR-320d	ENSG00000006576	PHTF2	-0.000331232	0.0265407	0.139994	No	Yes
hsa-miR-32-5p	ENSG00000006576	PHTF2	-0.000792061	0.00693608	0.067609	Yes	Yes
hsa-miR-30e-5p	ENSG00000006576	PHTF2	-0.00113979	2.88767e-06	0.000471051	Yes	Yes
hsa-miR-4999-5p	ENSG00000006576	PHTF2	-0.00213119	0.00340756	0.0466574	No	Yes
hsa-miR-539-3p	ENSG00000006576	PHTF2	-0.00102298	0.00314638	0.0458747	No	Yes
hsa-miR-19a-3p	ENSG00000006576	PHTF2	-0.00263614	3.84743e-09	1.74324e-06	Yes	Yes
hsa-miR-30a-5p	ENSG00000006576	PHTF2	-0.000948125	0.00166478	0.0296332	Yes	Yes
hsa-miR-199a-5p	ENSG00000006576	PHTF2	-0.000585303	0.00780195	0.0685801	Yes	No
hsa-miR-199b-3p	ENSG00000006576	PHTF2	-0.000539179	0.0143261	0.0965602	Yes	No
hsa-miR-19b-3p	ENSG00000006576	PHTF2	-0.00140826	0.000132287	0.00523269	Yes	Yes
hsa-miR-200a-3p	ENSG00000006576	PHTF2	-0.000515821	0.00516688	0.0629463	Yes	No
hsa-miR-9-5p	ENSG00000006576	PHTF2	-0.00117685	0.00651718	0.0662891	No	Yes
hsa-miR-93-5p	ENSG00000006576	PHTF2	-0.000414748	0.0323226	0.156556	Yes	Yes
hsa-miR-153-3p	ENSG00000006576	PHTF2	-0.00149297	0.000156751	0.00587405	Yes	No
hsa-miR-17-5p	ENSG00000006576	PHTF2	-0.000802948	0.000580222	0.0137706	Yes	Yes
hsa-miR-190a-5p	ENSG00000006576	PHTF2	-0.00187598	4.89674e-09	1.74324e-06	Yes	No
hsa-miR-192-5p	ENSG00000006576	PHTF2	-0.000411122	0.0109184	0.083482	Yes	Yes
hsa-miR-340-5p	ENSG00000006576	PHTF2	-0.000727349	0.00225149	0.0372805	Yes	Yes
hsa-miR-374a-3p	ENSG00000006576	PHTF2	-0.00156202	2.26163e-05	0.0013419	No	Yes
hsa-miR-210-3p	ENSG00000006576	PHTF2	-0.000667682	0.00959263	0.0758883	Yes	No
hsa-miR-101-3p	ENSG00000006576	PHTF2	-0.00133513	4.90249e-06	0.000498653	No	Yes
hsa-miR-545-5p	ENSG00000006576	PHTF2	-0.00117642	0.0235701	0.130226	Yes	No
hsa-miR-548a-3p	ENSG00000006576	PHTF2	-0.00155745	0.00200576	0.0348318	No	Yes
hsa-miR-199a-3p	ENSG00000006576	PHTF2	-0.00053843	0.0143755	0.0965602	Yes	No
hsa-miR-624-5p	ENSG00000006576	PHTF2	-0.00132441	0.046289	0.207724	Yes	No
hsa-miR-20a-5p	ENSG00000006576	PHTF2	-0.00114171	4.2768e-05	0.00203006	Yes	Yes
hsa-miR-20b-5p	ENSG00000006576	PHTF2	-0.00102633	0.0117833	0.0840212	Yes	Yes
hsa-miR-429	ENSG00000006576	PHTF2	-0.000401629	0.0346089	0.163189	No	Yes
hsa-miR-590-3p	ENSG00000006576	PHTF2	-0.000666001	0.00628478	0.0662891	Yes	Yes
hsa-miR-1277-5p	ENSG00000006576	PHTF2	-0.00220096	3.47842e-06	0.000471051	No	Yes
hsa-miR-141-3p	ENSG00000006576	PHTF2	-0.00110094	2.03196e-05	0.0013419	Yes	No
hsa-miR-143-3p	ENSG00000006576	PHTF2	-0.000503483	0.0118007	0.0840212	No	Yes
hsa-miR-146a-5p	ENSG00000006576	PHTF2	-0.000582413	0.00820161	0.0695184	No	Yes
hsa-miR-9-3p	ENSG00000006576	PHTF2	-0.00122437	0.0121719	0.0851887	Yes	Yes
hsa-miR-148b-3p	ENSG00000006576	PHTF2	-0.000310997	0.0340598	0.162755	Yes	No
hsa-miR-135b-5p	ENSG00000006576	PHTF2	-0.0014548	0.000402617	0.0114665	No	Yes
hsa-miR-146b-5p	ENSG00000006576	PHTF2	-0.000583746	0.0364666	0.170817	Yes	Yes
hsa-miR-4640-5p	ENSG00000006611	USH1C	-0.00357231	0.0253113	0.187725	No	Yes
hsa-miR-23c	ENSG00000006625	GGCT	-0.00337966	0.00986353	0.225243	No	Yes
hsa-miR-30a-5p	ENSG00000006652	IFRD1	-0.00195736	0.00166592	0.033416	Yes	No
hsa-miR-138-5p	ENSG00000006652	IFRD1	-0.00245691	0.00868783	0.0996973	Yes	No
hsa-miR-141-5p	ENSG00000006652	IFRD1	-0.00160354	0.000227467	0.00834519	Yes	No
hsa-miR-29c-3p	ENSG00000006652	IFRD1	-0.00145632	0.00121122	0.0261169	Yes	No
hsa-miR-539-3p	ENSG00000006652	IFRD1	-0.00151885	0.0163695	0.124791	No	Yes
hsa-miR-187-5p	ENSG00000006652	IFRD1	-0.00221102	0.049097	0.232942	No	Yes
hsa-miR-429	ENSG00000006652	IFRD1	-0.000922218	0.0102926	0.105996	Yes	No
hsa-miR-153-5p	ENSG00000006652	IFRD1	-0.00172049	0.0145624	0.115401	No	Yes
hsa-miR-192-5p	ENSG00000006652	IFRD1	-0.000809771	0.0121099	0.109294	Yes	No
hsa-miR-203a-3p	ENSG00000006652	IFRD1	-0.00221619	0.00185989	0.0345533	Yes	Yes
hsa-miR-21-3p	ENSG00000006652	IFRD1	-0.00217549	0.0145282	0.115401	Yes	No
hsa-miR-101-5p	ENSG00000006652	IFRD1	-0.00286699	0.00108152	0.0253941	No	Yes
hsa-miR-29b-3p	ENSG00000006652	IFRD1	-0.000884289	0.00662251	0.082711	Yes	No
hsa-miR-26a-5p	ENSG00000006652	IFRD1	-0.000424709	0.0398042	0.214358	Yes	No
hsa-miR-26b-5p	ENSG00000006652	IFRD1	-0.000473724	0.0235293	0.149945	Yes	No
hsa-miR-29a-3p	ENSG00000006652	IFRD1	-0.00081159	0.0068164	0.0833588	Yes	No
hsa-miR-9-5p	ENSG00000006652	IFRD1	-0.00189122	0.0185815	0.129849	Yes	No
hsa-miR-19a-3p	ENSG00000006695	COX10	-0.00973196	0.0423035	0.5617	Yes	No
hsa-miR-125b-5p	ENSG00000006695	COX10	-0.00227373	0.0317783	0.512094	Yes	No
hsa-miR-125b-1-3p	ENSG00000006704	GTF2IRD1	-0.000874921	0.00708551	0.0514807	Yes	No
hsa-miR-212-5p	ENSG00000006704	GTF2IRD1	-0.00153807	0.000766393	0.0143643	Yes	No
hsa-miR-493-5p	ENSG00000006704	GTF2IRD1	-0.00129397	0.0130554	0.075573	No	Yes
hsa-miR-3187-3p	ENSG00000006704	GTF2IRD1	-0.0017208	0.0421641	0.158004	No	Yes
hsa-miR-652-3p	ENSG00000006704	GTF2IRD1	-0.0014705	0.0176678	0.0855745	No	Yes
hsa-miR-126-5p	ENSG00000006715	VPS41	-0.000367885	0.00708168	0.0555308	Yes	No
hsa-miR-452-5p	ENSG00000006715	VPS41	-0.000537867	0.0175981	0.100138	No	Yes
hsa-miR-363-3p	ENSG00000006715	VPS41	-0.00069809	6.33226e-06	0.000693496	Yes	No
hsa-miR-148a-3p	ENSG00000006715	VPS41	-0.0007936	7.28001e-07	0.000156035	Yes	No
hsa-miR-30c-5p	ENSG00000006715	VPS41	-0.000236947	0.00943946	0.0689724	Yes	No
hsa-miR-30b-5p	ENSG00000006715	VPS41	-0.000333292	0.0107255	0.0766277	Yes	No
hsa-miR-30a-5p	ENSG00000006715	VPS41	-0.000795597	3.64437e-06	0.000585833	Yes	No
hsa-miR-30d-5p	ENSG00000006715	VPS41	-0.000266256	0.00121077	0.0181052	Yes	No
hsa-miR-30e-5p	ENSG00000006715	VPS41	-0.000593703	8.11614e-05	0.00372763	Yes	No
hsa-miR-197-3p	ENSG00000006740	ARHGAP44	-0.000865885	0.00155859	0.0248837	No	Yes
hsa-miR-4443	ENSG00000006740	ARHGAP44	-0.00288119	0.0165472		No	Yes
hsa-miR-423-5p	ENSG00000006740	ARHGAP44	-0.000989953	0.0220048	0.109663	No	Yes
hsa-miR-28-5p	ENSG00000006740	ARHGAP44	-0.00116769	0.0150441	0.0981044	No	Yes
hsa-miR-656-3p	ENSG00000006740	ARHGAP44	-0.00172807	0.0161195	0.0995208	No	Yes
hsa-miR-450a-2-3p	ENSG00000006740	ARHGAP44	-0.00202217	0.0130669		No	Yes
hsa-miR-493-5p	ENSG00000006740	ARHGAP44	-0.00106441	0.0241604	0.114146	No	Yes
hsa-miR-1287-5p	ENSG00000006744	ELAC2	-0.000853133	0.0166499	0.997118	No	Yes
hsa-miR-362-3p	ENSG00000006747	SCIN	-0.00694872	0.00611813		Yes	No
hsa-miR-488-3p	ENSG00000006747	SCIN	-0.00334566	0.0339138	0.293663	No	Yes
hsa-miR-331-3p	ENSG00000006756	ARSD	-0.00112313	0.0475114	0.991593	Yes	No
hsa-miR-7-5p	ENSG00000006756	ARSD	-0.00123672	0.0225585	0.920116	No	Yes
hsa-miR-191-5p	ENSG00000006757	PNPLA4	-0.00241128	0.0335398	0.442487	Yes	No
hsa-let-7b-3p	ENSG00000006757	PNPLA4	-0.00238398	0.0204858	0.425316	No	Yes
hsa-let-7d-5p	ENSG00000006831	ADIPOR2	-0.00106881	0.0422811	0.766482	Yes	Yes
hsa-miR-216b-3p	ENSG00000006837	CDKL3	-0.0413657	0.000772793	0.263721	No	Yes
hsa-miR-27b-5p	ENSG00000007001	UPP2	-0.0869849	0.0141831	0.669988	No	Yes
hsa-miR-625-5p	ENSG00000007001	UPP2	-0.06907	0.0247562	0.74753	No	Yes
hsa-miR-3127-5p	ENSG00000007047	MARK4	-0.00277792	0.00495166	0.0373543	No	Yes
hsa-miR-1287-5p	ENSG00000007168	PAFAH1B1	-0.000221231	0.0395013	0.842199	Yes	No
hsa-miR-18a-5p	ENSG00000007168	PAFAH1B1	-0.000346346	0.0465893	0.842199	Yes	No
hsa-miR-17-5p	ENSG00000007168	PAFAH1B1	-0.0002505	0.046739	0.842199	Yes	Yes
hsa-miR-425-5p	ENSG00000007168	PAFAH1B1	-0.000199483	0.00994645	0.730245	No	Yes
hsa-miR-1271-5p	ENSG00000007168	PAFAH1B1	-0.000352976	0.0124683	0.730245	No	Yes
hsa-miR-505-3p	ENSG00000007168	PAFAH1B1	-0.000239324	0.035992	0.842199	No	Yes
hsa-miR-629-5p	ENSG00000007168	PAFAH1B1	-0.000273973	0.0133331	0.730245	Yes	No
hsa-miR-15b-5p	ENSG00000007202	KIAA0100	-0.000149666	0.048472	0.191307	Yes	No
hsa-miR-374a-3p	ENSG00000007202	KIAA0100	-0.000521916	0.00267635	0.0414252	Yes	No
hsa-miR-338-3p	ENSG00000007202	KIAA0100	-0.000375649	0.00152745	0.0276203	Yes	No
hsa-miR-16-5p	ENSG00000007202	KIAA0100	-0.000186372	0.00276424	0.0418753	Yes	No
hsa-miR-17-3p	ENSG00000007202	KIAA0100	-0.000291508	0.0223137	0.121399	Yes	No
hsa-miR-31-5p	ENSG00000007202	KIAA0100	-0.000764919	0.00123718	0.0251677	Yes	No
hsa-miR-146b-3p	ENSG00000007202	KIAA0100	-0.000277063	0.0219178	0.121399	Yes	No
hsa-miR-148a-3p	ENSG00000007202	KIAA0100	-0.000365478	0.0231102	0.121885	Yes	No
hsa-miR-192-5p	ENSG00000007202	KIAA0100	-0.000257117	0.000787982	0.0178549	Yes	No
hsa-miR-141-3p	ENSG00000007202	KIAA0100	-0.000558276	1.64439e-05	0.00192636	Yes	No
hsa-miR-20a-5p	ENSG00000007202	KIAA0100	-0.000319214	0.0481842	0.191307	Yes	No
hsa-miR-1277-5p	ENSG00000007202	KIAA0100	-0.00085976	2.50813e-05	0.00198421	No	Yes
hsa-miR-452-3p	ENSG00000007202	KIAA0100	-0.000745203	0.00978908	0.0760468	Yes	No
hsa-miR-27a-3p	ENSG00000007202	KIAA0100	-0.000151488	0.0328592	0.151921	Yes	No
hsa-miR-130a-3p	ENSG00000007202	KIAA0100	-0.000513941	0.000224149	0.00725427	Yes	No
hsa-miR-497-5p	ENSG00000007202	KIAA0100	-0.00033509	0.0304738	0.144704	Yes	No
hsa-miR-146a-5p	ENSG00000007264	MATK	-0.0327161	0.0192048	0.994367	Yes	No
hsa-miR-34a-5p	ENSG00000007372	PAX6	-0.000132236	0.0136411	0.65566	Yes	No
hsa-miR-1301-3p	ENSG00000007376	RPUSD1	-0.00310463	0.0423924	0.166759	No	Yes
hsa-miR-6786-3p	ENSG00000007376	RPUSD1	-0.00627567	0.0276236	0.130211	No	Yes
hsa-miR-3605-3p	ENSG00000007376	RPUSD1	-0.00328479	0.0019642	0.0215155	No	Yes
hsa-miR-323a-5p	ENSG00000007384	RHBDF1	-0.00626802	0.0165159	0.130439	No	Yes
hsa-miR-3187-3p	ENSG00000007384	RHBDF1	-0.0049972	0.005634	0.0756256	No	Yes
hsa-miR-760	ENSG00000007384	RHBDF1	-0.00631415	5.47419e-07	0.000382098	No	Yes
hsa-miR-3065-3p	ENSG00000007392	LUC7L	-0.00143027	0.00127618	0.0317525	No	Yes
hsa-miR-340-5p	ENSG00000007392	LUC7L	-0.00167357	0.00207638	0.0431193	Yes	No
hsa-miR-199a-3p	ENSG00000007392	LUC7L	-0.0011835	0.047385	0.239181	Yes	No
hsa-miR-19a-3p	ENSG00000007392	LUC7L	-0.00487048	0.000182236	0.00925983	Yes	No
hsa-miR-19b-3p	ENSG00000007392	LUC7L	-0.00207327	0.0480319	0.239181	Yes	No
hsa-miR-199b-3p	ENSG00000007392	LUC7L	-0.00118185	0.0479958	0.239181	Yes	No
hsa-miR-374a-3p	ENSG00000007392	LUC7L	-0.00317754	4.05016e-05	0.00349949	No	Yes
hsa-miR-6818-3p	ENSG00000007520	TSR3	-0.00446321	0.0360688	0.170489	No	Yes
hsa-miR-6826-3p	ENSG00000007541	PIGQ	-0.00284342	0.0368004	0.877835	No	Yes
hsa-miR-335-5p	ENSG00000007541	PIGQ	-0.000658044	0.0103871	0.821736	Yes	No
hsa-miR-184	ENSG00000007545	CRAMP1	-0.00260264	0.0231626	0.549088	No	Yes
hsa-let-7e-5p	ENSG00000007545	CRAMP1	-0.00191557	0.0390724	0.582196	Yes	No
hsa-miR-486-5p	ENSG00000007545	CRAMP1	-0.00250204	0.0291632	0.549088	Yes	No
hsa-let-7b-5p	ENSG00000007866	TEAD3	-0.00287059	0.0350143	0.119283	Yes	No
hsa-miR-129-5p	ENSG00000007866	TEAD3	-0.0029507	0.0478549	0.144122	Yes	No
hsa-miR-21-3p	ENSG00000007944	MYLIP	-0.00478239	0.018402	0.633778	Yes	No
hsa-miR-12136	ENSG00000007944	MYLIP	-0.0042185	0.0171391	0.633778	No	Yes
hsa-miR-20a-5p	ENSG00000007944	MYLIP	-0.00365842	0.00844875	0.598406	Yes	Yes
hsa-miR-548l	ENSG00000007944	MYLIP	-0.00572182	0.0239494	0.633778	Yes	No
hsa-miR-92a-3p	ENSG00000007944	MYLIP	-0.00175356	0.00657072	0.598406	Yes	Yes
hsa-miR-101-3p	ENSG00000007968	E2F2	-0.185928	0.0236615	0.88944	Yes	No
hsa-miR-142-3p	ENSG00000007968	E2F2	-0.257469	0.02357	0.88944	Yes	No
hsa-miR-31-5p	ENSG00000007968	E2F2	-0.264435	0.0307773	0.88944	Yes	Yes
hsa-miR-19a-3p	ENSG00000007968	E2F2	-0.284609	0.039593	0.88944	Yes	No
hsa-miR-5699-3p	ENSG00000007968	E2F2	-0.137606	0.0372477	0.88944	No	Yes
hsa-miR-218-5p	ENSG00000007968	E2F2	-0.122304	0.0459348	0.88944	Yes	No
hsa-miR-1301-3p	ENSG00000008018	PSMB1	-0.000361848	0.0101786	0.0732037	Yes	No
hsa-miR-1179	ENSG00000008018	PSMB1	-0.000325681	0.0369186	0.15835	Yes	No
hsa-miR-191-3p	ENSG00000008018	PSMB1	-0.000373037	0.00160938	0.0254978	Yes	No
hsa-miR-760	ENSG00000008018	PSMB1	-0.000572033	0.00483115	0.0491397	Yes	No
hsa-miR-877-5p	ENSG00000008018	PSMB1	-0.000426623	0.0107624	0.0757228	Yes	No
hsa-miR-197-3p	ENSG00000008083	JARID2	-0.000987444	0.0390958	0.173961	Yes	No
hsa-miR-329-3p	ENSG00000008083	JARID2	-0.00223177	0.0335539	0.164705	No	Yes
hsa-miR-485-5p	ENSG00000008083	JARID2	-0.0015863	0.0106943	0.0990087	Yes	No
hsa-miR-92b-3p	ENSG00000008083	JARID2	-0.0016929	0.0378327	0.170992	Yes	No
hsa-miR-1292-5p	ENSG00000008083	JARID2	-0.00181499	0.0382622	0.171582	Yes	No
hsa-miR-582-3p	ENSG00000008086	CDKL5	-0.00145384	0.0233296	0.195658	No	Yes
hsa-miR-545-5p	ENSG00000008086	CDKL5	-0.00249676	0.00987923		No	Yes
hsa-miR-570-3p	ENSG00000008086	CDKL5	-0.00227525	0.0493174		No	Yes
hsa-miR-101-3p	ENSG00000008086	CDKL5	-0.00298965	8.56984e-07	0.000539043	No	Yes
hsa-miR-29c-3p	ENSG00000008086	CDKL5	-0.00164172	0.000236298	0.0097631	Yes	No
hsa-miR-32-5p	ENSG00000008086	CDKL5	-0.00135547	0.0387032	0.270493	No	Yes
hsa-miR-340-5p	ENSG00000008086	CDKL5	-0.00144937	0.00497187	0.0877792	No	Yes
hsa-miR-30d-3p	ENSG00000008086	CDKL5	-0.00156821	0.00584527	0.0959827	No	Yes
hsa-miR-9-5p	ENSG00000008086	CDKL5	-0.00310483	0.00203575	0.0512195	No	Yes
hsa-miR-452-5p	ENSG00000008086	CDKL5	-0.0023119	0.0209209	0.19362	Yes	Yes
hsa-miR-142-5p	ENSG00000008086	CDKL5	-0.00270726	0.00155066	0.0443348	No	Yes
hsa-miR-19a-3p	ENSG00000008086	CDKL5	-0.0048297	5.43369e-06	0.0017089	No	Yes
hsa-miR-877-3p	ENSG00000008128	CDK11A	-0.00248286	0.0428956	0.594463	Yes	No
hsa-miR-655-3p	ENSG00000008128	CDK11A	-0.00251824	0.0157795	0.533187	No	Yes
hsa-let-7i-5p	ENSG00000008130	NADK	-0.00192993	0.010024	0.428929	Yes	No
hsa-let-7e-5p	ENSG00000008130	NADK	-0.0025467	0.00113905	0.270335	Yes	No
hsa-miR-30e-5p	ENSG00000008277	ADAM22	-0.00331886	0.000168845	0.00783755	No	Yes
hsa-miR-30d-5p	ENSG00000008277	ADAM22	-0.00140677	0.0036682	0.0546583	No	Yes
hsa-miR-452-5p	ENSG00000008277	ADAM22	-0.00501992	2.94883e-05	0.00282245	Yes	Yes
hsa-miR-30c-5p	ENSG00000008277	ADAM22	-0.00133519	0.0109288	0.082103	No	Yes
hsa-miR-34a-5p	ENSG00000008277	ADAM22	-0.00158251	0.00694022	0.0704537	Yes	Yes
hsa-miR-34c-5p	ENSG00000008277	ADAM22	-0.00383866	0.019449	0.104088	No	Yes
hsa-miR-365b-3p	ENSG00000008277	ADAM22	-0.00263702	0.0130076	0.0854419	Yes	No
hsa-miR-95-5p	ENSG00000008277	ADAM22	-0.00361141	0.0142022	0.0896148	No	Yes
hsa-miR-126-5p	ENSG00000008277	ADAM22	-0.00206055	0.00510748	0.0645663	Yes	No
hsa-miR-1277-5p	ENSG00000008277	ADAM22	-0.00538765	0.000173254	0.00783755	Yes	Yes
hsa-miR-365a-3p	ENSG00000008277	ADAM22	-0.00263702	0.0130076	0.0854419	Yes	No
hsa-miR-101-3p	ENSG00000008277	ADAM22	-0.00341214	0.00116275	0.0222583	Yes	No
hsa-miR-200a-3p	ENSG00000008277	ADAM22	-0.00192189	0.000755909	0.0175023	No	Yes
hsa-miR-21-5p	ENSG00000008277	ADAM22	-0.0022356	0.0297706	0.135689	Yes	No
hsa-miR-30a-5p	ENSG00000008277	ADAM22	-0.00408631	3.43981e-05	0.00288084	No	Yes
hsa-miR-30b-5p	ENSG00000008277	ADAM22	-0.00195026	0.0114596	0.08389	No	Yes
hsa-miR-548a-3p	ENSG00000008277	ADAM22	-0.00322505	0.04972	0.183035	No	Yes
hsa-miR-194-5p	ENSG00000008277	ADAM22	-0.00129489	0.0081909	0.0762209	No	Yes
hsa-miR-199a-3p	ENSG00000008277	ADAM22	-0.00180012	0.0184211	0.0995331	No	Yes
hsa-miR-570-3p	ENSG00000008277	ADAM22	-0.00315669	0.049893		Yes	Yes
hsa-miR-590-3p	ENSG00000008277	ADAM22	-0.00179719	0.0263346	0.127856	No	Yes
hsa-miR-218-5p	ENSG00000008277	ADAM22	-0.00299408	0.000234698	0.00919473	Yes	Yes
hsa-miR-29a-3p	ENSG00000008277	ADAM22	-0.00159573	0.000574894	0.0154071	Yes	Yes
hsa-miR-29c-3p	ENSG00000008277	ADAM22	-0.00239356	0.000611871	0.0155034	Yes	Yes
hsa-miR-651-5p	ENSG00000008277	ADAM22	-0.00335721	0.0029126	0.0475961	Yes	No
hsa-miR-141-3p	ENSG00000008277	ADAM22	-0.00314886	0.000439085	0.0124425	No	Yes
hsa-miR-150-5p	ENSG00000008277	ADAM22	-0.00169178	0.0228129	0.114065	No	Yes
hsa-miR-142-3p	ENSG00000008277	ADAM22	-0.00504286	0.000274398	0.00945005	Yes	No
hsa-miR-148a-3p	ENSG00000008277	ADAM22	-0.00272809	0.00763226	0.0730516	No	Yes
hsa-miR-487a-3p	ENSG00000008282	SYPL1	-0.00112307	0.0158534	0.0862402	Yes	No
hsa-miR-380-3p	ENSG00000008282	SYPL1	-0.00161908	0.00626607	0.0518304	Yes	No
hsa-miR-23b-3p	ENSG00000008282	SYPL1	-0.000604115	0.0106623	0.0728951	Yes	No
hsa-miR-379-3p	ENSG00000008282	SYPL1	-0.00156002	0.000266515	0.00618877	Yes	No
hsa-miR-92b-3p	ENSG00000008282	SYPL1	-0.000949128	0.0194028	0.0999991	Yes	No
hsa-miR-193b-3p	ENSG00000008294	SPAG9	-0.000335933	0.0319372	0.739102	Yes	No
hsa-miR-17-5p	ENSG00000008294	SPAG9	-0.000224226	0.0275903	0.67739	Yes	No
hsa-miR-20a-5p	ENSG00000008294	SPAG9	-0.000365698	0.00394462	0.674065	Yes	No
hsa-miR-30e-5p	ENSG00000008294	SPAG9	-0.000255249	0.0415844	0.802108	Yes	No
hsa-miR-484	ENSG00000008294	SPAG9	-0.000219666	0.0458561	0.823016	Yes	No
hsa-miR-486-5p	ENSG00000008300	CELSR3	-0.000805403	0.0198339	0.199853	Yes	Yes
hsa-miR-92b-3p	ENSG00000008300	CELSR3	-0.000737068	0.04721	0.260046	Yes	No
hsa-miR-320a-3p	ENSG00000008300	CELSR3	-0.000575734	0.047614	0.260046	No	Yes
hsa-miR-320b	ENSG00000008300	CELSR3	-0.000431769	0.0355109	0.230682	No	Yes
hsa-miR-219a-5p	ENSG00000008311	AASS	-0.0124632	0.0028454	0.0556016	Yes	No
hsa-miR-590-3p	ENSG00000008311	AASS	-0.0033705	0.042647	0.218023	No	Yes
hsa-miR-651-5p	ENSG00000008311	AASS	-0.00683773	0.00426913	0.0638148	Yes	No
hsa-miR-218-5p	ENSG00000008311	AASS	-0.00583665	0.000464202	0.0174366	Yes	No
hsa-miR-126-5p	ENSG00000008311	AASS	-0.00451618	0.000863501	0.0259482	No	Yes
hsa-miR-30a-5p	ENSG00000008311	AASS	-0.00622868	0.00120946	0.0316038	Yes	No
hsa-miR-374a-5p	ENSG00000008311	AASS	-0.00431621	0.0131266	0.105498	Yes	No
hsa-miR-95-5p	ENSG00000008311	AASS	-0.00884477	0.00375504	0.0580143	No	Yes
hsa-miR-182-5p	ENSG00000008394	MGST1	-0.000769238	0.0284529	0.233614	Yes	Yes
hsa-miR-7704	ENSG00000008394	MGST1	-0.00209767	0.0364753		No	Yes
hsa-miR-653-5p	ENSG00000008394	MGST1	-0.00175524	0.0175557		No	Yes
hsa-miR-3909	ENSG00000008405	CRY1	-0.00213067	0.0066641	0.296553	No	Yes
hsa-miR-4667-3p	ENSG00000008441	NFIX	-0.00293038	0.036943	0.61295	No	Yes
hsa-miR-4667-3p	ENSG00000008513	ST3GAL1	-0.00146879	0.0193795	0.601124	Yes	No
hsa-miR-423-5p	ENSG00000008513	ST3GAL1	-0.000550675	0.0402898	0.601124	Yes	No
hsa-miR-1224-3p	ENSG00000008517	IL32	-0.000661731	0.0410174	0.960581	No	Yes
hsa-miR-98-5p	ENSG00000008517	IL32	-0.000443285	0.0255025	0.960581	Yes	No
hsa-miR-1306-5p	ENSG00000008517	IL32	-0.000728639	0.0245631	0.960581	No	Yes
hsa-miR-874-3p	ENSG00000008517	IL32	-0.000461164	0.0340525	0.960581	No	Yes
hsa-miR-744-5p	ENSG00000008517	IL32	-0.000422807	0.043303	0.960581	No	Yes
hsa-miR-1908-5p	ENSG00000008517	IL32	-0.000831325	0.0175337	0.960581	No	Yes
hsa-miR-185-5p	ENSG00000008710	PKD1	-0.000150714	0.035888	0.345557	Yes	No
hsa-miR-377-5p	ENSG00000008735	MAPK8IP2	-0.0013065	0.0327014	0.260158	Yes	No
hsa-miR-505-5p	ENSG00000008838	MED24	-0.0012748	0.0122867		No	Yes
hsa-miR-770-5p	ENSG00000008838	MED24	-0.00192437	0.0106345		Yes	No
hsa-miR-495-3p	ENSG00000008838	MED24	-0.00168117	0.0358509		Yes	No
hsa-miR-767-5p	ENSG00000008838	MED24	-0.00249431	0.0372348		No	Yes
hsa-miR-329-3p	ENSG00000008838	MED24	-0.00174528	0.0116871	0.131419	Yes	No
hsa-miR-376a-3p	ENSG00000008869	HEATR5B	-0.000654468	0.0139859	0.194032	No	Yes
hsa-miR-381-3p	ENSG00000008869	HEATR5B	-0.000518583	0.0332252	0.271912	No	Yes
hsa-miR-30e-5p	ENSG00000008869	HEATR5B	-0.0012126	0.000248202	0.0161689	Yes	No
hsa-miR-2114-5p	ENSG00000008869	HEATR5B	-0.00177971	0.0376807	0.298096	Yes	No
hsa-miR-216a-5p	ENSG00000008952	SEC62	-0.000620004	0.00911052	0.0888588	Yes	No
hsa-miR-33a-5p	ENSG00000008952	SEC62	-0.000551923	0.00812177	0.0838932	Yes	No
hsa-miR-224-5p	ENSG00000008952	SEC62	-0.000374127	0.00962507	0.091374	Yes	No
hsa-miR-30a-5p	ENSG00000008952	SEC62	-0.00038886	0.00711099	0.0770346	Yes	No
hsa-miR-20a-5p	ENSG00000008952	SEC62	-0.000450396	5.90523e-05	0.00521805	Yes	No
hsa-miR-550a-3p	ENSG00000008952	SEC62	-0.000627259	0.00694855	0.0770346	Yes	No
hsa-miR-187-5p	ENSG00000008952	SEC62	-0.000525158	0.0339073	0.211772	Yes	No
hsa-miR-497-3p	ENSG00000008952	SEC62	-0.00116343	0.000133614	0.00792777	Yes	No
hsa-miR-101-3p	ENSG00000008952	SEC62	-0.000323741	0.0358531	0.214793	Yes	No
hsa-miR-182-5p	ENSG00000008988	RPS20	-0.000230619	0.000125356	0.0128801	No	Yes
hsa-miR-132-3p	ENSG00000009307	CSDE1	-0.000145189	0.0269331	0.997702	Yes	Yes
hsa-miR-29a-5p	ENSG00000009307	CSDE1	-0.000167011	0.0367386	0.997702	Yes	No
hsa-miR-153-5p	ENSG00000009307	CSDE1	-0.000215606	0.0307446	0.997702	No	Yes
hsa-miR-19b-1-5p	ENSG00000009307	CSDE1	-0.000256394	0.0367698	0.997702	Yes	Yes
hsa-miR-484	ENSG00000009307	CSDE1	-0.000143175	0.0262667	0.997702	Yes	No
hsa-miR-212-3p	ENSG00000009307	CSDE1	-0.000146983	0.0294672	0.997702	Yes	Yes
hsa-miR-497-3p	ENSG00000009307	CSDE1	-0.000565925	0.0452652	0.997702	Yes	No
hsa-miR-577	ENSG00000009307	CSDE1	-0.000125338	0.0143987	0.997702	Yes	Yes
hsa-miR-137-3p	ENSG00000009335	UBE3C	-0.00118843	0.00352211	0.167118	Yes	Yes
hsa-miR-33a-5p	ENSG00000009335	UBE3C	-0.001412	0.000364148	0.167118	Yes	No
hsa-miR-33b-5p	ENSG00000009335	UBE3C	-0.00110049	0.00181285	0.167118	Yes	No
hsa-miR-135a-5p	ENSG00000009335	UBE3C	-0.000538617	0.0281624	0.383147	No	Yes
hsa-miR-101-3p	ENSG00000009335	UBE3C	-0.000819776	0.00508087	0.172266	Yes	No
hsa-miR-424-5p	ENSG00000009335	UBE3C	-0.000827975	0.00315011	0.167118	Yes	Yes
hsa-miR-1277-5p	ENSG00000009335	UBE3C	-0.00118106	0.0036426	0.167118	Yes	No
hsa-miR-141-3p	ENSG00000009335	UBE3C	-0.000679058	0.0089435	0.212259	Yes	No
hsa-miR-497-3p	ENSG00000009335	UBE3C	-0.00195079	0.00187214	0.167118	No	Yes
hsa-miR-17-5p	ENSG00000009335	UBE3C	-0.000478506	0.0226423	0.335861	Yes	Yes
hsa-miR-542-3p	ENSG00000009335	UBE3C	-0.00101203	0.00401588	0.167118	No	Yes
hsa-miR-3611	ENSG00000009335	UBE3C	-0.00103469	0.0185532	0.291586	Yes	No
hsa-miR-504-5p	ENSG00000009335	UBE3C	-0.000715299	0.0150011	0.26702	Yes	No
hsa-miR-32-5p	ENSG00000009335	UBE3C	-0.000576583	0.0188384	0.291586	Yes	No
hsa-miR-20a-5p	ENSG00000009335	UBE3C	-0.000730764	0.0115639	0.228708	Yes	Yes
hsa-miR-545-5p	ENSG00000009335	UBE3C	-0.000842909	0.0160246	0.271656	No	Yes
hsa-miR-200a-3p	ENSG00000009335	UBE3C	-0.000413034	0.0108377	0.22047	Yes	No
hsa-miR-30e-5p	ENSG00000009335	UBE3C	-0.000751251	0.00422831	0.167118	Yes	Yes
hsa-miR-301a-3p	ENSG00000009335	UBE3C	-0.000943005	0.000650663	0.167118	Yes	No
hsa-miR-582-3p	ENSG00000009335	UBE3C	-0.000586026	0.00790446	0.200999	Yes	No
hsa-miR-18a-5p	ENSG00000009413	REV3L	-0.000444172	0.0101998	0.129198	Yes	No
hsa-miR-21-5p	ENSG00000009413	REV3L	-0.000523066	0.000972726	0.0590229	Yes	No
hsa-miR-20a-5p	ENSG00000009413	REV3L	-0.000480222	0.00296453	0.0781981	Yes	Yes
hsa-miR-590-3p	ENSG00000009413	REV3L	-0.000276906	0.0341728	0.219035	Yes	No
hsa-miR-17-5p	ENSG00000009413	REV3L	-0.00039184	0.000735467	0.0590229	Yes	Yes
hsa-miR-19a-3p	ENSG00000009413	REV3L	-0.000890908	0.000925727	0.0590229	Yes	No
hsa-miR-19b-3p	ENSG00000009413	REV3L	-0.000577271	0.00646012	0.0981938	Yes	No
hsa-miR-20b-5p	ENSG00000009413	REV3L	-0.000421774	0.0402054	0.223123	No	Yes
hsa-miR-12136	ENSG00000009413	REV3L	-0.000732953	0.00165862	0.0662415	No	Yes
hsa-miR-122-5p	ENSG00000009413	REV3L	-0.000375272	0.0467916	0.232646	Yes	No
hsa-miR-30a-5p	ENSG00000009413	REV3L	-0.000503945	0.00487321	0.0836305	Yes	No
hsa-miR-30e-5p	ENSG00000009413	REV3L	-0.000491976	0.00186771	0.0662415	Yes	No
hsa-miR-32-5p	ENSG00000009413	REV3L	-0.000325179	0.0403301	0.223123	Yes	Yes
hsa-miR-320e	ENSG00000009413	REV3L	-0.000403523	0.00209093	0.0695234	Yes	No
hsa-miR-33a-5p	ENSG00000009413	REV3L	-0.000818803	0.00323751	0.078289	Yes	No
hsa-miR-101-3p	ENSG00000009413	REV3L	-0.000455684	0.0186067	0.171004	Yes	Yes
hsa-miR-9-5p	ENSG00000009413	REV3L	-0.00078526	0.00107517	0.0590229	Yes	No
hsa-miR-93-5p	ENSG00000009413	REV3L	-0.000262399	0.0138282	0.153263	Yes	Yes
hsa-miR-497-5p	ENSG00000009413	REV3L	-0.000354734	0.0411233	0.223123	Yes	No
hsa-miR-218-5p	ENSG00000009413	REV3L	-0.000328497	0.0307354	0.208728	Yes	No
hsa-miR-29c-3p	ENSG00000009413	REV3L	-0.00029263	0.0316234	0.210296	Yes	Yes
hsa-miR-142-5p	ENSG00000009413	REV3L	-0.000731519	0.000167071	0.0296273	Yes	Yes
hsa-let-7f-2-3p	ENSG00000009413	REV3L	-0.000440718	0.0251238		Yes	Yes
hsa-miR-146a-5p	ENSG00000009413	REV3L	-0.000270926	0.0423599	0.223123	Yes	No
hsa-miR-146b-5p	ENSG00000009413	REV3L	-0.000461297	0.00354519	0.0785851	Yes	No
hsa-miR-155-5p	ENSG00000009413	REV3L	-0.000361439	0.0126556	0.143251	Yes	No
hsa-miR-301b-3p	ENSG00000009694	TENM1	-0.0056466	0.0308752	0.536174	Yes	No
hsa-miR-3064-5p	ENSG00000009724	MASP2	-0.00972681	0.00922551	0.224146	No	Yes
hsa-miR-760	ENSG00000009724	MASP2	-0.0139633	0.0140103	0.249367	No	Yes
hsa-miR-670-5p	ENSG00000009765	IYD	-0.0552291	0.00394777	0.664966	No	Yes
hsa-miR-655-5p	ENSG00000009765	IYD	-0.0639306	0.00754868	0.671833	No	Yes
hsa-miR-26a-1-3p	ENSG00000009765	IYD	-0.0259663	0.0402288	0.811879	Yes	No
hsa-miR-10395-5p	ENSG00000009765	IYD	-0.0337393	0.0498061	0.811879	No	Yes
hsa-miR-3127-5p	ENSG00000009765	IYD	-0.0273057	0.0429946	0.811879	No	Yes
hsa-miR-29a-5p	ENSG00000009765	IYD	-0.0381439	0.0373245	0.811879	Yes	No
hsa-miR-450a-2-3p	ENSG00000009765	IYD	-0.0540932	0.0127839	0.749462	No	Yes
hsa-miR-155-5p	ENSG00000009780	FAM76A	-0.00158872	0.0167886	0.978921	Yes	No
hsa-miR-542-3p	ENSG00000009830	POMT2	-0.00323775	0.00444342	0.487319	Yes	Yes
hsa-let-7b-5p	ENSG00000009844	VTA1	-0.00159045	0.0215679	0.308158	Yes	No
hsa-miR-183-5p	ENSG00000009844	VTA1	-0.0032716	0.00127354	0.0909877	Yes	No
hsa-miR-3929	ENSG00000009844	VTA1	-0.0048691	0.0206623	0.301952	No	Yes
hsa-miR-32-5p	ENSG00000009954	BAZ1B	-0.000591908	0.0241019	0.177593	Yes	No
hsa-miR-30e-5p	ENSG00000009954	BAZ1B	-0.000861759	0.00108994	0.0500348	Yes	No
hsa-miR-30d-5p	ENSG00000009954	BAZ1B	-0.000308579	0.0274475	0.194564	Yes	No
hsa-miR-33b-5p	ENSG00000009954	BAZ1B	-0.00115047	0.0011429	0.0500348	Yes	No
hsa-miR-30b-5p	ENSG00000009954	BAZ1B	-0.000489616	0.0194381	0.151252	Yes	No
hsa-miR-340-5p	ENSG00000009954	BAZ1B	-0.000517531	0.0197167	0.151252	No	Yes
hsa-miR-34c-5p	ENSG00000009954	BAZ1B	-0.00127017	0.0028013	0.0581011	Yes	No
hsa-miR-30c-5p	ENSG00000009954	BAZ1B	-0.000313598	0.0353714	0.224281	Yes	No
hsa-miR-374a-5p	ENSG00000009954	BAZ1B	-0.000636833	0.0118152	0.118152	Yes	No
hsa-miR-138-5p	ENSG00000009954	BAZ1B	-0.00117417	0.0291763	0.201712	Yes	Yes
hsa-miR-30a-5p	ENSG00000009954	BAZ1B	-0.000865407	0.00581435	0.0804367	Yes	No
hsa-miR-429	ENSG00000009954	BAZ1B	-0.000469605	0.00443592	0.0752762	Yes	No
hsa-miR-449a	ENSG00000009954	BAZ1B	-0.000969621	0.0285083		Yes	No
hsa-miR-378a-3p	ENSG00000009954	BAZ1B	-0.000445314	0.0461802	0.256049	Yes	No
hsa-miR-424-5p	ENSG00000009954	BAZ1B	-0.00131666	2.19301e-11	1.22808e-08	Yes	No
hsa-miR-592	ENSG00000009954	BAZ1B	-0.000920063	0.00163741	0.0500348	Yes	No
hsa-miR-26a-5p	ENSG00000009954	BAZ1B	-0.000249256	0.0088729	0.0995265	Yes	No
hsa-miR-19a-3p	ENSG00000009954	BAZ1B	-0.00151846	0.00171398	0.0500348	Yes	No
hsa-miR-132-3p	ENSG00000010017	RANBP9	-0.00127003	0.0183928	0.156563	Yes	No
hsa-miR-495-3p	ENSG00000010017	RANBP9	-0.00194225	0.00194515	0.036695	Yes	No
hsa-miR-151a-5p	ENSG00000010017	RANBP9	-0.000563374	0.0418879	0.238503	Yes	No
hsa-miR-885-5p	ENSG00000010017	RANBP9	-0.00180456	0.0456377	0.245039	Yes	No
hsa-miR-485-5p	ENSG00000010030	ETV7	-0.026546	0.00062465	0.00577599	No	Yes
hsa-miR-495-5p	ENSG00000010030	ETV7	-0.0299605	0.00543156	0.0276233	Yes	No
hsa-miR-342-5p	ENSG00000010030	ETV7	-0.017538	0.0377747	0.113964	No	Yes
hsa-miR-889-5p	ENSG00000010030	ETV7	-0.0530726	6.37943e-05	0.00101015	No	Yes
hsa-miR-3064-5p	ENSG00000010030	ETV7	-0.0246351	0.0019504	0.0127403	No	Yes
hsa-miR-370-3p	ENSG00000010030	ETV7	-0.0241123	0.0288598	0.0942578	No	Yes
hsa-miR-3173-5p	ENSG00000010030	ETV7	-0.0177463	0.0397562	0.117454	No	Yes
hsa-miR-31-5p	ENSG00000010219	DYRK4	-0.0139333	0.0451135	0.651283	Yes	No
hsa-miR-122-5p	ENSG00000010244	ZNF207	-0.000517477	0.0401364	0.651651	Yes	No
hsa-miR-760	ENSG00000010244	ZNF207	-0.00065283	0.00517599	0.497183	Yes	No
hsa-miR-6511b-3p	ENSG00000010244	ZNF207	-0.000407076	0.0300348	0.628201	Yes	No
hsa-miR-1301-3p	ENSG00000010244	ZNF207	-0.000391737	0.0203417	0.628201	Yes	No
hsa-miR-495-3p	ENSG00000010244	ZNF207	-0.000577582	0.0457754	0.651651	Yes	No
hsa-miR-204-5p	ENSG00000010270	STARD3NL	-0.00199977	0.00811434	0.0545038	Yes	No
hsa-miR-330-3p	ENSG00000010278	CD9	-0.000930915	0.00193313	0.0137736	Yes	No
hsa-miR-410-3p	ENSG00000010278	CD9	-0.00115737	0.00757045	0.0331935	No	Yes
hsa-miR-1224-3p	ENSG00000010278	CD9	-0.000992991	0.00679144	0.030969	No	Yes
hsa-miR-23b-3p	ENSG00000010278	CD9	-0.000470013	0.0117135	0.0474083	Yes	No
hsa-miR-495-3p	ENSG00000010278	CD9	-0.00145644	2.20343e-05	0.000443279	Yes	Yes
hsa-miR-140-3p	ENSG00000010282	HHATL	-0.0101537	0.0130855	0.112252	Yes	No
hsa-miR-218-5p	ENSG00000010292	NCAPD2	-0.00221668	0.0390963	0.675492	Yes	No
hsa-miR-16-5p	ENSG00000010292	NCAPD2	-0.00083786	0.0459607	0.675492	Yes	No
hsa-miR-205-5p	ENSG00000010292	NCAPD2	-0.00862885	0.00680459	0.666758	Yes	No
hsa-miR-30d-5p	ENSG00000010292	NCAPD2	-0.00123813	0.0216016	0.666758	Yes	No
hsa-miR-141-5p	ENSG00000010292	NCAPD2	-0.00200364	0.0296444	0.675492	Yes	No
hsa-miR-27b-3p	ENSG00000010295	IFFO1	-0.00216165	0.0302438	0.908964	Yes	No
hsa-miR-129-2-3p	ENSG00000010318	PHF7	-0.00317968	0.0177606	0.203961	Yes	No
hsa-miR-766-5p	ENSG00000010318	PHF7	-0.00791118	0.0137656	0.189653	No	Yes
hsa-miR-101-3p	ENSG00000010322	NISCH	-0.00102465	0.0325786	0.403248	Yes	No
hsa-miR-424-5p	ENSG00000010322	NISCH	-0.0012885	0.00104891	0.244303	No	Yes
hsa-miR-455-5p	ENSG00000010322	NISCH	-0.000697164	0.0328489	0.403248	Yes	No
hsa-miR-497-5p	ENSG00000010322	NISCH	-0.0011365	0.00536303	0.377621	No	Yes
hsa-miR-503-5p	ENSG00000010322	NISCH	-0.000722559	0.0378627	0.429127	No	Yes
hsa-miR-34a-5p	ENSG00000010322	NISCH	-0.000521678	0.0237121	0.386536	Yes	Yes
hsa-miR-34c-5p	ENSG00000010322	NISCH	-0.00179015	0.00249438	0.253715	Yes	Yes
hsa-miR-17-5p	ENSG00000010322	NISCH	-0.000884224	0.00527438	0.377621	Yes	No
hsa-miR-17-3p	ENSG00000010322	NISCH	-0.000869786	0.0244534	0.386536	Yes	Yes
hsa-miR-195-5p	ENSG00000010322	NISCH	-0.000720068	0.0272363	0.386536	No	Yes
hsa-miR-194-5p	ENSG00000010322	NISCH	-0.000489271	0.0161082	0.38208	Yes	No
hsa-miR-218-5p	ENSG00000010327	STAB1	-0.00303046	0.0145868	0.129037	Yes	No
hsa-miR-95-5p	ENSG00000010327	STAB1	-0.00559814	0.0129488		No	Yes
hsa-miR-6511b-3p	ENSG00000010404	IDS	-7.43895e-05	0.00260437	0.0265293	No	Yes
hsa-miR-487a-5p	ENSG00000010404	IDS	-8.41483e-05	0.00380909	0.0352194	No	Yes
hsa-miR-543	ENSG00000010404	IDS	-0.000100386	0.00325062	0.03151	Yes	No
hsa-miR-320a-3p	ENSG00000010404	IDS	-4.6696e-05	0.0460454	0.164526	Yes	Yes
hsa-miR-132-3p	ENSG00000010404	IDS	-6.49677e-05	0.0350275	0.14224	Yes	No
hsa-miR-375-3p	ENSG00000010404	IDS	-4.10533e-05	0.0321007	0.136826	Yes	No
hsa-miR-10b-5p	ENSG00000010626	LRRC23	-0.00601247	0.00410214	0.972857	Yes	No
hsa-miR-107	ENSG00000010704	HFE	-0.0025542	0.0459534	0.916028	Yes	No
hsa-miR-877-5p	ENSG00000010803	SCMH1	-0.00181958	0.00305485	0.271881	Yes	No
hsa-miR-3909	ENSG00000010803	SCMH1	-0.00340224	0.00913632	0.509613	No	Yes
hsa-miR-431-5p	ENSG00000010810	FYN	-0.00158816	0.0259129	0.943487	Yes	No
hsa-miR-214-3p	ENSG00000010818	HIVEP2	-0.000323666	0.0255605	0.890262	Yes	No
hsa-miR-18a-3p	ENSG00000010818	HIVEP2	-0.000474835	0.0310107	0.890262	Yes	No
hsa-miR-374a-5p	ENSG00000010818	HIVEP2	-0.000356259	0.0233284	0.890262	No	Yes
hsa-miR-320a-3p	ENSG00000010818	HIVEP2	-0.000265579	0.0251792	0.890262	No	Yes
hsa-miR-101-5p	ENSG00000010932	FMO1	-0.346576	0.011583	0.457974	No	Yes
hsa-miR-582-5p	ENSG00000010932	FMO1	-0.150559	0.016789	0.498073	No	Yes
hsa-miR-548l	ENSG00000011007	ELOA	-0.00192068	0.0411231	1	No	Yes
hsa-miR-12136	ENSG00000011007	ELOA	-0.00152243	0.0348467	1	No	Yes
hsa-miR-1287-5p	ENSG00000011021	CLCN6	-0.00141127	0.00389661	0.668734	Yes	Yes
hsa-miR-185-5p	ENSG00000011021	CLCN6	-0.000848837	0.0068566	0.668734	No	Yes
hsa-miR-3929	ENSG00000011052	NME1-NME2	-0.0105971	0.0293811		No	Yes
hsa-miR-4286	ENSG00000011083	SLC6A7	-0.263235	0.0290056	0.541888	No	Yes
hsa-miR-342-5p	ENSG00000011105	TSPAN9	-0.00162853	0.0363611	0.207919	No	Yes
hsa-miR-877-3p	ENSG00000011105	TSPAN9	-0.00284684	0.0376293	0.209459	No	Yes
hsa-miR-20a-5p	ENSG00000011114	BTBD7	-0.00176319	0.00737984	0.41318	Yes	Yes
hsa-miR-876-5p	ENSG00000011114	BTBD7	-0.00286031	0.0127864	0.455194	Yes	No
hsa-miR-190a-5p	ENSG00000011114	BTBD7	-0.00235802	0.011169	0.418542	Yes	No
hsa-miR-1277-3p	ENSG00000011114	BTBD7	-0.00291489	0.0454314	0.621782	Yes	No
hsa-miR-142-3p	ENSG00000011114	BTBD7	-0.0033473	0.000505154	0.359669	Yes	Yes
hsa-miR-153-3p	ENSG00000011114	BTBD7	-0.00245164	0.00357631	0.41318	No	Yes
hsa-miR-101-3p	ENSG00000011114	BTBD7	-0.00182829	0.0102385	0.41318	Yes	No
hsa-miR-19a-3p	ENSG00000011114	BTBD7	-0.00399378	0.00150888	0.41318	Yes	Yes
hsa-miR-29b-3p	ENSG00000011114	BTBD7	-0.000711504	0.0372941	0.621719	Yes	No
hsa-miR-29c-3p	ENSG00000011114	BTBD7	-0.00106741	0.0319331	0.612798	Yes	No
hsa-miR-301a-3p	ENSG00000011114	BTBD7	-0.00166283	0.0454078	0.621782	Yes	Yes
hsa-miR-30e-5p	ENSG00000011114	BTBD7	-0.00173639	0.00530856	0.41318	Yes	No
hsa-miR-671-5p	ENSG00000011114	BTBD7	-0.000968734	0.0185435	0.52778	Yes	No
hsa-miR-429	ENSG00000011114	BTBD7	-0.00086657	0.0226257	0.547577	Yes	No
hsa-miR-374a-5p	ENSG00000011114	BTBD7	-0.00160927	0.00502037	0.41318	Yes	No
hsa-miR-452-5p	ENSG00000011132	APBA3	-0.0117147	0.0161714	0.665508	No	Yes
hsa-miR-129-5p	ENSG00000011198	ABHD5	-0.00114603	0.0390118	1	Yes	No
hsa-miR-542-3p	ENSG00000011201	ANOS1	-0.046306	0.0268202	0.683073	No	Yes
hsa-miR-101-3p	ENSG00000011258	MBTD1	-0.00467918	0.00113148	0.161122	Yes	No
hsa-miR-29b-3p	ENSG00000011258	MBTD1	-0.00219737	0.000939396	0.161122	Yes	Yes
hsa-miR-1343-3p	ENSG00000011258	MBTD1	-0.0027563	0.0288583	0.540714	No	Yes
hsa-miR-200a-3p	ENSG00000011258	MBTD1	-0.00209646	0.0101099	0.423426	Yes	Yes
hsa-miR-29c-3p	ENSG00000011258	MBTD1	-0.00239875	0.0154798	0.490318	Yes	Yes
hsa-miR-141-3p	ENSG00000011258	MBTD1	-0.00317591	0.017793	0.490318	Yes	Yes
hsa-miR-153-3p	ENSG00000011258	MBTD1	-0.00581303	0.000834613	0.161122	No	Yes
hsa-miR-340-5p	ENSG00000011258	MBTD1	-0.00257802	0.0177208	0.490318	Yes	Yes
hsa-miR-20a-5p	ENSG00000011275	RNF216	-0.00125623	0.00933646	0.301686	Yes	No
hsa-miR-17-5p	ENSG00000011275	RNF216	-0.00111579	0.00144111	0.228838	Yes	No
hsa-miR-34a-5p	ENSG00000011275	RNF216	-0.000659409	0.0110945	0.301686	Yes	No
hsa-miR-33a-5p	ENSG00000011275	RNF216	-0.00243214	0.00357449	0.254504	Yes	No
hsa-miR-320a-3p	ENSG00000011275	RNF216	-0.000687404	0.04387	0.439346	Yes	No
hsa-miR-1287-5p	ENSG00000011275	RNF216	-0.000773501	0.0134267	0.301686	Yes	No
hsa-miR-130a-3p	ENSG00000011275	RNF216	-0.000990273	0.0334259	0.406064	No	Yes
hsa-miR-19b-3p	ENSG00000011275	RNF216	-0.0016243	0.0221097	0.35766	Yes	Yes
hsa-miR-224-5p	ENSG00000011275	RNF216	-0.00164317	0.00230615	0.241855	Yes	No
hsa-let-7e-5p	ENSG00000011304	PTBP1	-0.000313938	0.0280734	0.210217	Yes	No
hsa-miR-511-5p	ENSG00000011332	DPF1	-0.0693994	0.00294126	0.349029	No	Yes
hsa-miR-146b-3p	ENSG00000011376	LARS2	-0.00368541	0.00303829	0.0481805	No	Yes
hsa-miR-455-5p	ENSG00000011376	LARS2	-0.00437463	0.000733036	0.0169444	No	Yes
hsa-miR-374a-5p	ENSG00000011376	LARS2	-0.00332767	0.0256962	0.141782	Yes	No
hsa-miR-29a-5p	ENSG00000011405	PIK3C2A	-0.000339523	0.0474901	0.224022	No	Yes
hsa-miR-218-5p	ENSG00000011405	PIK3C2A	-0.000380826	0.00352538	0.0492915	Yes	Yes
hsa-miR-214-3p	ENSG00000011405	PIK3C2A	-0.000314637	0.0455559	0.218277	Yes	No
hsa-miR-146a-5p	ENSG00000011405	PIK3C2A	-0.000331807	0.00328395	0.0484238	Yes	No
hsa-miR-301a-3p	ENSG00000011405	PIK3C2A	-0.000451798	0.00979822	0.0957426	No	Yes
hsa-miR-142-5p	ENSG00000011405	PIK3C2A	-0.000706637	9.82809e-05	0.00815168	Yes	Yes
hsa-miR-181a-2-3p	ENSG00000011405	PIK3C2A	-0.00029017	0.0359591	0.190667	No	Yes
hsa-miR-193b-3p	ENSG00000011405	PIK3C2A	-0.000381904	0.0488528	0.225779	Yes	No
hsa-miR-30a-5p	ENSG00000011405	PIK3C2A	-0.000488878	0.00164107	0.0340149	Yes	No
hsa-miR-21-5p	ENSG00000011405	PIK3C2A	-0.000550356	3.72722e-05	0.00550862	Yes	No
hsa-miR-148a-3p	ENSG00000011405	PIK3C2A	-0.0003549	0.0167895	0.13923	No	Yes
hsa-miR-148a-5p	ENSG00000011405	PIK3C2A	-0.000401414	0.0243421	0.152752	No	Yes
hsa-miR-186-5p	ENSG00000011405	PIK3C2A	-0.000176111	0.0276194	0.167183	Yes	No
hsa-miR-18a-5p	ENSG00000011405	PIK3C2A	-0.000408281	0.0222877	0.146585	No	Yes
hsa-miR-190a-5p	ENSG00000011405	PIK3C2A	-0.000764858	8.82235e-06	0.00539479	Yes	No
hsa-miR-1277-5p	ENSG00000011405	PIK3C2A	-0.000856713	0.000280931	0.0137255	No	Yes
hsa-miR-130a-3p	ENSG00000011405	PIK3C2A	-0.000451146	0.000966542	0.0223717	No	Yes
hsa-miR-374a-5p	ENSG00000011405	PIK3C2A	-0.000439949	0.000332679	0.014222	No	Yes
hsa-miR-876-5p	ENSG00000011405	PIK3C2A	-0.000815517	0.000381835	0.0145097	Yes	No
hsa-miR-9-5p	ENSG00000011405	PIK3C2A	-0.000617933	0.00277516	0.0451955	No	Yes
hsa-miR-155-5p	ENSG00000011405	PIK3C2A	-0.000266867	0.045634	0.218277	Yes	No
hsa-let-7f-2-3p	ENSG00000011405	PIK3C2A	-0.000410452	0.0288908	0.1689	No	Yes
hsa-miR-340-5p	ENSG00000011405	PIK3C2A	-0.000361035	0.00206502	0.0361771	No	Yes
hsa-miR-627-5p	ENSG00000011405	PIK3C2A	-0.000375816	0.0200417	0.140787	Yes	Yes
hsa-miR-182-5p	ENSG00000011422	PLAUR	-0.00167938	0.00816005	0.12289	Yes	No
hsa-miR-1277-3p	ENSG00000011426	ANLN	-0.0126162	0.0194841	0.545717	No	Yes
hsa-miR-141-3p	ENSG00000011426	ANLN	-0.0059784	0.0115287	0.470557	Yes	No
hsa-miR-101-3p	ENSG00000011426	ANLN	-0.0083467	0.00181941	0.470557	Yes	No
hsa-miR-153-3p	ENSG00000011426	ANLN	-0.00879186	0.00590113	0.470557	Yes	No
hsa-miR-30e-5p	ENSG00000011426	ANLN	-0.00524335	0.0272801	0.669774	Yes	No
hsa-miR-16-5p	ENSG00000011426	ANLN	-0.0018733	0.036758	0.702412	Yes	Yes
hsa-miR-429	ENSG00000011426	ANLN	-0.00282317	0.0374883	0.702412	No	Yes
hsa-miR-340-5p	ENSG00000011426	ANLN	-0.00450826	0.0100194	0.470557	Yes	Yes
hsa-miR-5010-5p	ENSG00000011451	WIZ	-0.0021639	0.027588	0.162674	No	Yes
hsa-miR-485-5p	ENSG00000011451	WIZ	-0.0013888	0.0217236	0.137583	Yes	No
hsa-miR-29c-3p	ENSG00000011454	RABGAP1	-0.000715647	0.0079473	0.113722	Yes	No
hsa-miR-301a-3p	ENSG00000011454	RABGAP1	-0.000964547	0.0336471	0.246609	Yes	No
hsa-miR-504-5p	ENSG00000011454	RABGAP1	-0.000907897	0.0334543	0.246609	Yes	No
hsa-miR-424-5p	ENSG00000011454	RABGAP1	-0.0013458	0.000527123	0.0352001	Yes	No
hsa-miR-1277-5p	ENSG00000011454	RABGAP1	-0.00184225	0.00122152	0.0564718	Yes	No
hsa-miR-199b-3p	ENSG00000011454	RABGAP1	-0.000681768	0.0122901	0.150742	Yes	Yes
hsa-miR-200a-3p	ENSG00000011454	RABGAP1	-0.000625077	0.00481406	0.0880584	Yes	Yes
hsa-miR-203a-3p	ENSG00000011454	RABGAP1	-0.00120537	0.0225587	0.196489	Yes	No
hsa-miR-21-5p	ENSG00000011454	RABGAP1	-0.00117415	0.00119169	0.0564718	Yes	No
hsa-miR-19a-3p	ENSG00000011454	RABGAP1	-0.00247143	0.000203885	0.0204225	No	Yes
hsa-miR-19b-3p	ENSG00000011454	RABGAP1	-0.00120023	0.0264812	0.221045	No	Yes
hsa-miR-18a-5p	ENSG00000011454	RABGAP1	-0.00127637	0.00341057	0.0732055	No	Yes
hsa-miR-26a-5p	ENSG00000011454	RABGAP1	-0.000266109	0.0424979	0.269283	Yes	No
hsa-miR-27a-3p	ENSG00000011454	RABGAP1	-0.000335276	0.0397823	0.262685	Yes	No
hsa-miR-141-3p	ENSG00000011454	RABGAP1	-0.00098828	0.00520645	0.0894022	Yes	Yes
hsa-miR-130a-3p	ENSG00000011454	RABGAP1	-0.00125009	0.000130768	0.0157183	Yes	No
hsa-miR-192-5p	ENSG00000011454	RABGAP1	-0.000430365	0.0385021	0.259997	Yes	No
hsa-miR-146b-5p	ENSG00000011454	RABGAP1	-0.000755216	0.0390619	0.260847	No	Yes
hsa-miR-199a-3p	ENSG00000011454	RABGAP1	-0.000679379	0.0125519	0.150874	Yes	Yes
hsa-miR-153-3p	ENSG00000011454	RABGAP1	-0.00109904	0.0276831	0.225348	No	Yes
hsa-miR-889-5p	ENSG00000011465	DCN	-0.0012712	0.00311179	0.255658	No	Yes
hsa-miR-329-5p	ENSG00000011523	CEP68	-0.00285942	0.0384459	0.264829	No	Yes
hsa-miR-382-5p	ENSG00000011523	CEP68	-0.00214214	0.0281556	0.264829	No	Yes
hsa-miR-6794-3p	ENSG00000011566	MAP4K3	-0.00131466	0.0118096	0.353933	No	Yes
hsa-miR-301a-3p	ENSG00000011566	MAP4K3	-0.000780726	0.0192107	0.3908	Yes	No
hsa-miR-142-3p	ENSG00000011566	MAP4K3	-0.00102347	0.0189926	0.3908	No	Yes
hsa-miR-142-5p	ENSG00000011566	MAP4K3	-0.00083349	0.0312544	0.442745	No	Yes
hsa-miR-33a-5p	ENSG00000011566	MAP4K3	-0.00114149	0.0333137	0.447535	Yes	No
hsa-miR-19a-3p	ENSG00000011566	MAP4K3	-0.00143805	0.00504354	0.342823	Yes	Yes
hsa-miR-374a-5p	ENSG00000011566	MAP4K3	-0.000625889	0.0134447	0.353933	No	Yes
hsa-let-7i-5p	ENSG00000011590	ZBTB32	-0.015111	0.0105326	0.357107	Yes	No
hsa-let-7a-5p	ENSG00000011590	ZBTB32	-0.011595	0.0386491	0.511522	Yes	No
hsa-miR-200b-3p	ENSG00000012048	BRCA1	-0.00265124	0.0273132	0.186834	Yes	No
hsa-miR-205-5p	ENSG00000012048	BRCA1	-0.0242653	0.00344568	0.0569353	Yes	No
hsa-miR-20a-3p	ENSG00000012048	BRCA1	-0.00660861	0.0391452	0.219208	Yes	No
hsa-miR-1306-5p	ENSG00000012048	BRCA1	-0.0083527	0.00288181	0.052943	No	Yes
hsa-miR-186-5p	ENSG00000012048	BRCA1	-0.00334708	0.00970741	0.100675	Yes	No
hsa-miR-15a-5p	ENSG00000012048	BRCA1	-0.003707	0.00933828	0.0996426	Yes	No
hsa-miR-181c-5p	ENSG00000012048	BRCA1	-0.00484729	0.0336472	0.205767	Yes	No
hsa-miR-3615	ENSG00000012048	BRCA1	-0.00336459	0.0473224	0.248665	No	Yes
hsa-miR-532-3p	ENSG00000012061	ERCC1	-0.000906043	0.0331859	0.626426	Yes	No
hsa-miR-106a-5p	ENSG00000012061	ERCC1	-0.0044966	0.0387995	0.626426	Yes	No
hsa-miR-760	ENSG00000012124	CD22	-0.0161696	0.0380356	0.583513	No	Yes
hsa-miR-543	ENSG00000012174	MBTPS2	-0.00359269	0.00232759	0.414311	No	Yes
hsa-miR-12136	ENSG00000012174	MBTPS2	-0.003932	0.0049556	0.564522	No	Yes
hsa-miR-181b-5p	ENSG00000012174	MBTPS2	-0.00179422	0.034148	0.598384	No	Yes
hsa-miR-6734-5p	ENSG00000012211	PRICKLE3	-0.0153674	0.0294604	0.902009	No	Yes
hsa-miR-19a-3p	ENSG00000012232	EXTL3	-0.00204604	0.0478783	1	Yes	No
hsa-miR-585-3p	ENSG00000012232	EXTL3	-0.0015516	0.0284468	1	No	Yes
hsa-miR-139-5p	ENSG00000012660	ELOVL5	-0.00105751	0.0273397	0.914627	No	Yes
hsa-miR-10b-5p	ENSG00000012660	ELOVL5	-0.000886269	0.0386098	0.914627	Yes	No
hsa-miR-12136	ENSG00000012660	ELOVL5	-0.00214839	0.00325489	0.674646	No	Yes
hsa-miR-500b-5p	ENSG00000012660	ELOVL5	-0.00122036	0.0446854	0.914627	Yes	No
hsa-miR-500a-5p	ENSG00000012660	ELOVL5	-0.00123917	0.039369	0.914627	Yes	No
hsa-miR-493-5p	ENSG00000012660	ELOVL5	-0.000963351	0.0444127	0.914627	No	Yes
hsa-miR-1269a	ENSG00000012779	ALOX5	-0.0107887	0.00464723	0.661765	No	Yes
hsa-miR-194-3p	ENSG00000012779	ALOX5	-0.00328045	0.0408644	1	No	Yes
hsa-miR-29c-3p	ENSG00000012817	KDM5D	-0.000631908	0.00714945	0.185129	No	Yes
hsa-miR-34c-5p	ENSG00000012817	KDM5D	-0.0013576	0.014903	0.242203	No	Yes
hsa-miR-31-5p	ENSG00000012817	KDM5D	-0.00147841	0.00458586	0.16555	No	Yes
hsa-miR-374a-5p	ENSG00000012817	KDM5D	-0.000636857	0.0267504	0.341074	No	Yes
hsa-miR-1275	ENSG00000012822	CALCOCO1	-0.00362337	0.0213754	0.157735	No	Yes
hsa-miR-1306-5p	ENSG00000012822	CALCOCO1	-0.00296932	0.00242205	0.0416094	No	Yes
hsa-miR-142-3p	ENSG00000012822	CALCOCO1	-0.0057162	0.000701306	0.0218184	Yes	No
hsa-miR-1224-3p	ENSG00000012822	CALCOCO1	-0.00213289	0.0265898	0.179401	No	Yes
hsa-miR-1277-5p	ENSG00000012822	CALCOCO1	-0.00565934	0.00599883	0.0748078	No	Yes
hsa-miR-92a-1-5p	ENSG00000012822	CALCOCO1	-0.0059965	9.24022e-07	0.000517452	No	Yes
hsa-miR-21-3p	ENSG00000012822	CALCOCO1	-0.0032264	0.0230723	0.157783	Yes	No
hsa-miR-205-5p	ENSG00000012822	CALCOCO1	-0.00735422	0.0449192	0.231705	No	Yes
hsa-miR-1226-3p	ENSG00000012963	UBR7	-0.000989521	0.0185635	0.0866246	No	Yes
hsa-miR-129-2-3p	ENSG00000012963	UBR7	-0.000634721	0.0399155	0.142099	Yes	Yes
hsa-miR-1301-3p	ENSG00000012963	UBR7	-0.00104939	0.000930731	0.013072	No	Yes
hsa-miR-1180-3p	ENSG00000012963	UBR7	-0.000883297	0.00629802	0.0452948	No	Yes
hsa-miR-23b-3p	ENSG00000012963	UBR7	-0.000538641	0.035406	0.134091	Yes	No
hsa-miR-760	ENSG00000012963	UBR7	-0.00143332	0.00344581	0.0302891	Yes	No
hsa-miR-380-3p	ENSG00000012963	UBR7	-0.00199143	0.00105458	0.0141672	Yes	Yes
hsa-miR-3173-5p	ENSG00000012963	UBR7	-0.000737719	0.0398983	0.142099	No	Yes
hsa-miR-543	ENSG00000012963	UBR7	-0.00154685	0.00213493	0.0216086	No	Yes
hsa-miR-340-5p	ENSG00000012983	MAP4K5	-0.00117769	0.0391407	0.497646	No	Yes
hsa-miR-153-3p	ENSG00000012983	MAP4K5	-0.00245293	0.0106911	0.335641	No	Yes
hsa-miR-1343-3p	ENSG00000012983	MAP4K5	-0.00170886	0.00772488	0.332482	Yes	No
hsa-miR-429	ENSG00000012983	MAP4K5	-0.00104295	0.0100918	0.335641	Yes	Yes
hsa-miR-194-5p	ENSG00000012983	MAP4K5	-0.000774866	0.0308419	0.422296	Yes	No
hsa-miR-200b-3p	ENSG00000012983	MAP4K5	-0.000631782	0.036637	0.482751	No	Yes
hsa-miR-301a-3p	ENSG00000012983	MAP4K5	-0.00189862	0.026808	0.389537	No	Yes
hsa-miR-4685-3p	ENSG00000012983	MAP4K5	-0.00205247	0.0249905	0.38681	No	Yes
hsa-miR-484	ENSG00000012983	MAP4K5	-0.00142615	0.0131926	0.335641	No	Yes
hsa-miR-107	ENSG00000013016	EHD3	-0.00182965	0.00953506	0.384394	Yes	No
hsa-miR-29a-3p	ENSG00000013016	EHD3	-0.00174461	0.0434018	0.502211	Yes	No
hsa-miR-934	ENSG00000013016	EHD3	-0.0114169	0.0294239	0.498805	No	Yes
hsa-miR-93-5p	ENSG00000013016	EHD3	-0.00225411	0.0390622	0.502211	Yes	No
hsa-miR-183-5p	ENSG00000013275	PSMC4	-0.00208712	0.000788623	0.0387214	Yes	No
hsa-miR-3661	ENSG00000013288	MAN2B2	-0.00352315	0.0363511	0.994226	No	Yes
hsa-miR-585-3p	ENSG00000013288	MAN2B2	-0.00271059	0.0274492	0.994226	No	Yes
hsa-miR-224-5p	ENSG00000013293	SLC7A14	-0.00148286	0.00684675	0.609361	Yes	No
hsa-miR-21-3p	ENSG00000013293	SLC7A14	-0.00148635	0.0294462	0.952986	Yes	No
hsa-miR-10398-5p	ENSG00000013297	CLDN11	-0.0759266	0.00814763	1	No	Yes
hsa-miR-377-5p	ENSG00000013306	SLC25A39	-0.00123944	0.0441295	0.213519	Yes	No
hsa-let-7a-5p	ENSG00000013306	SLC25A39	-0.000926983	0.00084661	0.0243153	Yes	No
hsa-let-7d-5p	ENSG00000013306	SLC25A39	-0.000903006	0.00306879	0.0542681	Yes	No
hsa-let-7e-5p	ENSG00000013306	SLC25A39	-0.00103221	0.00983131	0.0970441	Yes	No
hsa-miR-98-5p	ENSG00000013306	SLC25A39	-0.000908188	0.0343735	0.188961	Yes	No
hsa-let-7b-5p	ENSG00000013364	MVP	-0.000398393	0.0183332	0.100174	Yes	No
hsa-let-7d-5p	ENSG00000013364	MVP	-0.000371818	0.0212363	0.106806	Yes	No
hsa-miR-12136	ENSG00000013374	NUB1	-0.00182466	0.0126922	0.995446	No	Yes
hsa-miR-126-5p	ENSG00000013375	PGM3	-0.0003483	0.0332676	0.231757	Yes	No
hsa-miR-1266-5p	ENSG00000013375	PGM3	-0.00089617	0.0137081	0.170707	No	Yes
hsa-miR-6724-5p	ENSG00000013375	PGM3	-0.000465546	0.00832711	0.128889	No	Yes
hsa-miR-30a-5p	ENSG00000013375	PGM3	-0.000725984	0.0011223	0.0376855	Yes	Yes
hsa-miR-192-5p	ENSG00000013375	PGM3	-0.000315346	0.00487394	0.0846401	Yes	No
hsa-miR-20a-3p	ENSG00000013375	PGM3	-0.000411361	0.0454977	0.263369	Yes	No
hsa-miR-21-5p	ENSG00000013375	PGM3	-0.000461577	0.0437072	0.26253	Yes	No
hsa-miR-199a-3p	ENSG00000013375	PGM3	-0.000344348	0.0384727	0.24915	Yes	No
hsa-miR-33a-5p	ENSG00000013375	PGM3	-0.00126405	3.37325e-05	0.0056975	Yes	No
hsa-miR-33b-5p	ENSG00000013375	PGM3	-0.000931866	0.000641347	0.0304426	Yes	Yes
hsa-miR-340-5p	ENSG00000013375	PGM3	-0.00049002	0.00191643	0.0487321	Yes	Yes
hsa-miR-34a-5p	ENSG00000013375	PGM3	-0.000279911	0.0279455	0.210564	Yes	No
hsa-miR-374a-5p	ENSG00000013375	PGM3	-0.000537541	0.0034847	0.0755422	No	Yes
hsa-miR-136-5p	ENSG00000013375	PGM3	-0.000463617	0.0414625	0.258959	No	Yes
hsa-miR-30e-5p	ENSG00000013375	PGM3	-0.000772746	1.66925e-05	0.0056975	Yes	Yes
hsa-miR-186-5p	ENSG00000013375	PGM3	-0.000244107	0.0279696	0.210564	Yes	No
hsa-miR-142-5p	ENSG00000013375	PGM3	-0.000642851	0.017963	0.185357	No	Yes
hsa-miR-141-5p	ENSG00000013375	PGM3	-0.000416275	0.0129215	0.170707	Yes	No
hsa-miR-153-3p	ENSG00000013375	PGM3	-0.000840343	0.00200566	0.0492423	No	Yes
hsa-miR-877-3p	ENSG00000013392	RWDD2A	-0.00972582	0.00600519	0.0740641	No	Yes
hsa-miR-212-5p	ENSG00000013392	RWDD2A	-0.00716947	0.00237258	0.0466361	No	Yes
hsa-miR-340-3p	ENSG00000013392	RWDD2A	-0.0065512	0.00707606	0.0794794	No	Yes
hsa-miR-3605-5p	ENSG00000013392	RWDD2A	-0.00626353	0.0360642	0.192241	No	Yes
hsa-miR-203a-3p	ENSG00000013441	CLK1	-0.00188397	0.00600454	0.0929398	Yes	No
hsa-miR-19a-3p	ENSG00000013441	CLK1	-0.00324553	0.00023462	0.0151863	Yes	No
hsa-miR-19b-3p	ENSG00000013441	CLK1	-0.00243646	0.000214241	0.0151863	Yes	No
hsa-miR-192-5p	ENSG00000013441	CLK1	-0.000813109	0.00437658	0.0743481	Yes	No
hsa-miR-186-5p	ENSG00000013441	CLK1	-0.00060498	0.0245064	0.198279	Yes	No
hsa-miR-29a-3p	ENSG00000013503	POLR3B	-0.00174061	0.0322378	0.288339	Yes	No
hsa-miR-590-5p	ENSG00000013503	POLR3B	-0.003673	0.0279739	0.275893	No	Yes
hsa-miR-31-5p	ENSG00000013503	POLR3B	-0.00569629	0.0247154	0.275893	No	Yes
hsa-miR-140-3p	ENSG00000013523	ANGEL1	-0.000923286	0.0439328	0.214172	Yes	No
hsa-miR-1266-5p	ENSG00000013523	ANGEL1	-0.00204067	0.0471026		Yes	No
hsa-miR-199a-5p	ENSG00000013523	ANGEL1	-0.00130853	0.00217153	0.0975466	No	Yes
hsa-miR-101-3p	ENSG00000013523	ANGEL1	-0.00135854	0.0496869	0.232516	Yes	No
hsa-miR-3611	ENSG00000013523	ANGEL1	-0.00218849	0.0258644		Yes	No
hsa-miR-223-3p	ENSG00000013561	RNF14	-0.00216754	0.047376	0.221109	No	Yes
hsa-miR-210-3p	ENSG00000013561	RNF14	-0.00185455	0.0394515	0.204431	Yes	No
hsa-miR-548a-3p	ENSG00000013561	RNF14	-0.00505923	0.00457752	0.0782756	No	Yes
hsa-miR-374a-3p	ENSG00000013561	RNF14	-0.002845	0.0433905	0.211944	Yes	No
hsa-miR-624-5p	ENSG00000013561	RNF14	-0.00414906	0.0324359		No	Yes
hsa-miR-590-3p	ENSG00000013561	RNF14	-0.00275395	0.000439929	0.0340307	No	Yes
hsa-miR-873-5p	ENSG00000013573	DDX11	-0.00240942	0.0143732	0.997451	Yes	Yes
hsa-miR-1269a	ENSG00000013583	HEBP1	-0.0119901	0.00185628		No	Yes
hsa-miR-1226-3p	ENSG00000013619	MAMLD1	-0.00150468	0.0228207	0.451343	No	Yes
hsa-miR-34a-5p	ENSG00000013810	TACC3	-0.00786318	0.014346	0.851196	Yes	No
hsa-miR-34a-3p	ENSG00000014123	UFL1	-0.00106619	0.0474045	0.964344	No	Yes
hsa-miR-378a-3p	ENSG00000014138	POLA2	-0.00564659	0.0395083	0.39801	Yes	Yes
hsa-miR-199b-5p	ENSG00000014138	POLA2	-0.0115028	0.00494145	0.363035	Yes	No
hsa-miR-19a-3p	ENSG00000014138	POLA2	-0.013204	0.0274537	0.378208	Yes	No
hsa-miR-199a-5p	ENSG00000014138	POLA2	-0.00679111	0.0223544	0.378208	Yes	No
hsa-miR-675-3p	ENSG00000014138	POLA2	-0.0169068	0.0170681	0.378208	Yes	No
hsa-let-7f-2-3p	ENSG00000014138	POLA2	-0.00892897	0.016323	0.378208	Yes	No
hsa-miR-12136	ENSG00000014257	ACP3	-0.0029031	0.00109332	0.509404	No	Yes
hsa-miR-545-5p	ENSG00000014824	SLC30A9	-0.00136256	0.0190938	0.647533	Yes	No
hsa-miR-107	ENSG00000014919	COX15	-0.00148866	0.0166219	0.248964	No	Yes
hsa-miR-30d-5p	ENSG00000014919	COX15	-0.00198245	0.00334293	0.163481	Yes	No
hsa-miR-29a-3p	ENSG00000014919	COX15	-0.00148568	0.0497085	0.376516	Yes	No
hsa-miR-29c-3p	ENSG00000014919	COX15	-0.00255226	0.0277217	0.286056	Yes	No
hsa-miR-30e-5p	ENSG00000014919	COX15	-0.00351335	0.0162929	0.248964	Yes	No
hsa-miR-651-5p	ENSG00000014919	COX15	-0.00414758	0.0186718	0.257981	Yes	No
hsa-miR-218-5p	ENSG00000014919	COX15	-0.00310577	0.0145005	0.235367	Yes	No
hsa-miR-30b-5p	ENSG00000014919	COX15	-0.00219235	0.0437691	0.354132	Yes	No
hsa-miR-30a-5p	ENSG00000014919	COX15	-0.00369784	0.0245034	0.267962	Yes	No
hsa-miR-205-5p	ENSG00000014919	COX15	-0.013301	0.000655364	0.1062	No	Yes
hsa-miR-203a-3p	ENSG00000014919	COX15	-0.00470527	0.00684271	0.204414	Yes	Yes
hsa-miR-1277-3p	ENSG00000014919	COX15	-0.00783193	0.0020559	0.121983	No	Yes
hsa-miR-200a-3p	ENSG00000014919	COX15	-0.00182949	0.0436358	0.354132	No	Yes
hsa-miR-199a-5p	ENSG00000014919	COX15	-0.00253555	0.0200866	0.26339	Yes	No
hsa-miR-141-3p	ENSG00000014919	COX15	-0.00419273	0.00193498	0.121983	No	Yes
hsa-miR-452-3p	ENSG00000014919	COX15	-0.00791703	0.00196482	0.121983	No	Yes
hsa-miR-92b-3p	ENSG00000015133	CCDC88C	-0.00155915	0.00615846	0.374349	Yes	No
hsa-miR-24-3p	ENSG00000015133	CCDC88C	-0.000659033	0.0217067	0.583623	Yes	No
hsa-miR-181c-5p	ENSG00000015133	CCDC88C	-0.0011296	0.0363948	0.583623	Yes	No
hsa-miR-543	ENSG00000015133	CCDC88C	-0.00176205	0.0262772	0.583623	No	Yes
hsa-miR-424-5p	ENSG00000015133	CCDC88C	-0.0017741	0.0139547	0.492905	Yes	Yes
hsa-miR-181d-5p	ENSG00000015133	CCDC88C	-0.00134877	0.0214509	0.583623	Yes	No
hsa-miR-429	ENSG00000015133	CCDC88C	-0.000863052	0.0373991	0.583623	Yes	No
hsa-miR-375-3p	ENSG00000015133	CCDC88C	-0.000936937	0.0176344	0.545899	Yes	No
hsa-miR-185-3p	ENSG00000015133	CCDC88C	-0.00104546	0.0455259	0.583623	No	Yes
hsa-miR-450a-5p	ENSG00000015133	CCDC88C	-0.00276523	0.000176139	0.0313527	No	Yes
hsa-miR-125b-2-3p	ENSG00000015153	YAF2	-0.00175594	0.0185584	0.463832	Yes	No
hsa-miR-320a-3p	ENSG00000015171	ZMYND11	-0.000827406	0.000770017	0.0992675	Yes	No
hsa-miR-320c	ENSG00000015171	ZMYND11	-0.00036934	0.0308448	0.287242	Yes	No
hsa-miR-1301-3p	ENSG00000015171	ZMYND11	-0.000620771	0.0141114	0.191145	No	Yes
hsa-miR-216b-5p	ENSG00000015171	ZMYND11	-0.00197955	0.00329096	0.0992675	No	Yes
hsa-miR-197-3p	ENSG00000015171	ZMYND11	-0.000506503	0.00361147	0.0992675	No	Yes
hsa-miR-320b	ENSG00000015171	ZMYND11	-0.000491956	0.00468832	0.116427	Yes	No
hsa-miR-369-3p	ENSG00000015171	ZMYND11	-0.00102053	0.00185745	0.0992675	Yes	No
hsa-miR-132-3p	ENSG00000015171	ZMYND11	-0.000818145	0.0116716	0.180844	Yes	No
hsa-miR-491-5p	ENSG00000015285	WAS	-0.0291476	0.033206	0.484333	No	Yes
hsa-miR-744-5p	ENSG00000015285	WAS	-0.0365921	0.0166637	0.419061	No	Yes
hsa-miR-941	ENSG00000015413	DPEP1	-0.00410456	0.0175562	0.239662	Yes	No
hsa-miR-182-5p	ENSG00000015413	DPEP1	-0.0052309	0.00122491	0.0719022	Yes	No
hsa-miR-129-5p	ENSG00000015475	BID	-0.00246493	0.0461108	0.254101	Yes	No
hsa-miR-204-5p	ENSG00000015475	BID	-0.00380291	0.0155133	0.142162	Yes	No
hsa-miR-1307-5p	ENSG00000015520	NPC1L1	-0.00392106	0.046576	0.479671	No	Yes
hsa-miR-363-3p	ENSG00000015532	XYLT2	-0.0067229	0.0451965	0.977183	Yes	Yes
hsa-miR-1291	ENSG00000015532	XYLT2	-0.00760529	0.0287276	0.977183	No	Yes
hsa-miR-205-5p	ENSG00000015532	XYLT2	-0.0208665	0.0357578	0.977183	Yes	No
hsa-miR-142-5p	ENSG00000015568	RGPD5	-0.000521126	0.0102625	0.130461	No	Yes
hsa-miR-146a-5p	ENSG00000015568	RGPD5	-0.000351458	0.00210622	0.0538898	Yes	No
hsa-miR-340-5p	ENSG00000015568	RGPD5	-0.000344682	0.00904621	0.128957	No	Yes
hsa-miR-6721-5p	ENSG00000015676	NUDCD3	-0.00281943	0.0427344	0.596606	No	Yes
hsa-miR-488-3p	ENSG00000015676	NUDCD3	-0.0022239	0.0064906	0.458543	No	Yes
hsa-miR-362-3p	ENSG00000015676	NUDCD3	-0.00399116	0.00188608	0.378492	No	Yes
hsa-miR-424-5p	ENSG00000015676	NUDCD3	-0.00261604	0.00107485	0.378492	Yes	No
hsa-miR-95-5p	ENSG00000016082	ISL1	-0.00158851	0.014673	0.475686	No	Yes
hsa-miR-194-5p	ENSG00000017260	ATP2C1	-0.000236924	0.0263645	0.252088	No	Yes
hsa-miR-101-3p	ENSG00000017260	ATP2C1	-0.000468738	0.0477814	0.30881	Yes	No
hsa-miR-106a-5p	ENSG00000017260	ATP2C1	-0.000999523	0.018488	0.226397	Yes	No
hsa-miR-148a-5p	ENSG00000017260	ATP2C1	-0.000572084	0.0397792	0.294053	Yes	No
hsa-miR-217-5p	ENSG00000017260	ATP2C1	-0.00100382	0.0395772	0.294053	Yes	No
hsa-miR-19a-3p	ENSG00000017260	ATP2C1	-0.000965615	0.0101377	0.195833	Yes	Yes
hsa-miR-203a-3p	ENSG00000017260	ATP2C1	-0.000809733	0.000925205	0.0717548	No	Yes
hsa-miR-130b-3p	ENSG00000017260	ATP2C1	-0.000392229	0.0166274	0.218479	Yes	No
hsa-miR-450b-5p	ENSG00000017260	ATP2C1	-0.000514588	0.0301302	0.273229	No	Yes
hsa-miR-12136	ENSG00000017427	IGF1	-0.066592	0.0458796	1	No	Yes
hsa-let-7b-5p	ENSG00000017483	SLC38A5	-0.00443362	0.0224773	0.266759	Yes	No
hsa-miR-21-5p	ENSG00000018189	RUFY3	-0.000450224	0.000769266	0.0195904	Yes	No
hsa-miR-141-5p	ENSG00000018189	RUFY3	-0.000276267	0.0212254	0.159079	Yes	No
hsa-miR-29b-3p	ENSG00000018189	RUFY3	-0.000202331	0.00873251	0.0922039	Yes	No
hsa-miR-29c-3p	ENSG00000018189	RUFY3	-0.000349412	0.000390301	0.0138947	Yes	No
hsa-miR-17-5p	ENSG00000018189	RUFY3	-0.000392363	0.000493111	0.0159589	Yes	No
hsa-miR-19a-3p	ENSG00000018189	RUFY3	-0.00124282	3.86016e-08	2.74843e-05	No	Yes
hsa-miR-19b-3p	ENSG00000018189	RUFY3	-0.000547741	0.00310949	0.0481295	No	Yes
hsa-miR-20b-5p	ENSG00000018189	RUFY3	-0.000531811	0.00660293	0.0796828	Yes	No
hsa-miR-34a-5p	ENSG00000018189	RUFY3	-0.000262563	0.000826508	0.0195904	Yes	No
hsa-miR-539-3p	ENSG00000018189	RUFY3	-0.000430553	0.00880599	0.0922039	No	Yes
hsa-miR-429	ENSG00000018189	RUFY3	-0.000210462	0.013261	0.121049	Yes	No
hsa-miR-126-5p	ENSG00000018189	RUFY3	-0.00022391	0.0463796	0.24285	Yes	No
hsa-miR-153-5p	ENSG00000018189	RUFY3	-0.00046596	0.0228736	0.165809	No	Yes
hsa-miR-1248	ENSG00000018189	RUFY3	-0.000644279	0.00069827	0.0195327	No	Yes
hsa-miR-590-3p	ENSG00000018189	RUFY3	-0.000259102	0.0428484	0.240072	Yes	No
hsa-miR-570-3p	ENSG00000018189	RUFY3	-0.000598764	0.020652	0.156428	No	Yes
hsa-miR-32-5p	ENSG00000018236	CNTN1	-0.000407628	0.0265142	0.302303	Yes	No
hsa-miR-374a-3p	ENSG00000018236	CNTN1	-0.000604941	0.0053394	0.216915	No	Yes
hsa-miR-142-5p	ENSG00000018236	CNTN1	-0.000584199	0.0230957	0.302303	No	Yes
hsa-miR-33a-5p	ENSG00000018236	CNTN1	-0.0010768	0.000151606	0.107944	Yes	Yes
hsa-miR-340-5p	ENSG00000018236	CNTN1	-0.000331767	0.0240054	0.302303	No	Yes
hsa-miR-3611	ENSG00000018236	CNTN1	-0.000855352	0.00732173	0.221852	No	Yes
hsa-miR-95-5p	ENSG00000018236	CNTN1	-0.000538598	0.0466721	0.354723	No	Yes
hsa-miR-141-3p	ENSG00000018236	CNTN1	-0.00041294	0.0391964	0.336239	No	Yes
hsa-miR-33b-5p	ENSG00000018236	CNTN1	-0.000692322	0.0155853	0.270653	Yes	Yes
hsa-miR-30c-5p	ENSG00000018236	CNTN1	-0.000196567	0.0464321	0.354723	Yes	No
hsa-miR-30a-3p	ENSG00000018236	CNTN1	-0.000366436	0.0489252	0.362862	Yes	Yes
hsa-miR-488-3p	ENSG00000018236	CNTN1	-0.000543709	0.0134401	0.270653	Yes	No
hsa-miR-29c-3p	ENSG00000018236	CNTN1	-0.000303216	0.0449599	0.354723	Yes	No
hsa-miR-495-3p	ENSG00000018408	WWTR1	-0.00102176	0.00329983	0.0545972	No	Yes
hsa-miR-487a-5p	ENSG00000018408	WWTR1	-0.000630225	0.0396017	0.156685	No	Yes
hsa-miR-877-5p	ENSG00000018408	WWTR1	-0.000932886	9.22055e-06	0.00477595	Yes	Yes
hsa-miR-2110	ENSG00000018408	WWTR1	-0.000472717	0.028005	0.134745	Yes	No
hsa-miR-129-5p	ENSG00000018408	WWTR1	-0.000383147	0.0435189	0.166163	No	Yes
hsa-miR-760	ENSG00000018408	WWTR1	-0.00113498	2.67444e-05	0.00477595	Yes	No
hsa-miR-873-3p	ENSG00000018610	STEEP1	-0.00352374	0.00456016	0.651135	Yes	No
hsa-miR-1306-5p	ENSG00000018625	ATP1A2	-0.112103	0.0203513	0.603754	No	Yes
hsa-miR-542-5p	ENSG00000018625	ATP1A2	-0.190111	0.00266194	0.324084	No	Yes
hsa-miR-670-3p	ENSG00000018625	ATP1A2	-0.204477	0.0131106	0.466737	No	Yes
hsa-miR-191-5p	ENSG00000018699	TTC27	-0.00344239	0.0130947	0.444806	Yes	No
hsa-miR-503-5p	ENSG00000019485	PRDM11	-0.00532075	0.0361775	1	No	Yes
hsa-miR-489-3p	ENSG00000019549	SNAI2	-0.0037468	0.0188307	0.844489	Yes	No
hsa-miR-6734-5p	ENSG00000020129	NCDN	-0.00282062	0.040441	0.960927	No	Yes
hsa-miR-1275	ENSG00000020129	NCDN	-0.00351641	0.0290811	0.960927	No	Yes
hsa-miR-92a-1-5p	ENSG00000020181	ADGRA2	-0.00551281	0.0409396	0.832459	No	Yes
hsa-miR-30b-5p	ENSG00000020181	ADGRA2	-0.00326207	0.0128333	0.560159	No	Yes
hsa-miR-1180-3p	ENSG00000020256	ZFP64	-0.00391615	0.0362626	0.997864	Yes	No
hsa-miR-31-5p	ENSG00000020426	MNAT1	-0.0103391	0.000421029	0.0202237	Yes	No
hsa-miR-590-3p	ENSG00000020426	MNAT1	-0.00349691	0.00733254	0.0837599	No	Yes
hsa-miR-203a-3p	ENSG00000020426	MNAT1	-0.00831518	0.000181625	0.0202237	Yes	No
hsa-miR-205-5p	ENSG00000020426	MNAT1	-0.0148819	0.0340262	0.201212	Yes	No
hsa-miR-20a-5p	ENSG00000020426	MNAT1	-0.00514826	0.00311122	0.0556304	Yes	No
hsa-miR-130a-3p	ENSG00000020426	MNAT1	-0.00498276	0.00179376	0.0408578	Yes	No
hsa-miR-21-3p	ENSG00000020426	MNAT1	-0.00879843	0.000399756	0.0202237	Yes	No
hsa-miR-6762-3p	ENSG00000020577	SAMD4A	-0.00141664	0.0350625	0.569298	No	Yes
hsa-miR-766-5p	ENSG00000020577	SAMD4A	-0.00211666	0.00289537	0.343584	Yes	Yes
hsa-miR-3909	ENSG00000020577	SAMD4A	-0.00182148	0.0342646	0.569298	Yes	Yes
hsa-let-7b-5p	ENSG00000020633	RUNX3	-0.0162963	0.0212843	0.590582	Yes	No
hsa-miR-139-3p	ENSG00000020633	RUNX3	-0.0261745	0.0249375	0.590582	No	Yes
hsa-miR-9-5p	ENSG00000020922	MRE11	-0.00319465	0.000854836	0.0129499	Yes	Yes
hsa-miR-93-5p	ENSG00000020922	MRE11	-0.00125391	0.00307206	0.0321663	Yes	No
hsa-miR-99a-3p	ENSG00000020922	MRE11	-0.00199012	0.000430394	0.00766102	Yes	Yes
hsa-miR-17-5p	ENSG00000020922	MRE11	-0.00116065	0.0356488	0.166986	Yes	No
hsa-miR-20b-5p	ENSG00000020922	MRE11	-0.00288989	0.00129709	0.0177601	Yes	No
hsa-miR-570-3p	ENSG00000020922	MRE11	-0.00302091	0.0101019	0.0765167	No	Yes
hsa-miR-21-3p	ENSG00000020922	MRE11	-0.0034291	0.000114136	0.00312556	Yes	No
hsa-miR-21-5p	ENSG00000020922	MRE11	-0.00211172	0.00117753	0.0164393	Yes	No
hsa-miR-34a-5p	ENSG00000020922	MRE11	-0.000858475	0.0390778	0.177219	Yes	No
hsa-miR-590-3p	ENSG00000020922	MRE11	-0.00146856	0.00420304	0.0405693	No	Yes
hsa-miR-217-5p	ENSG00000020922	MRE11	-0.00248158	0.0452959	0.195459	No	Yes
hsa-miR-30a-5p	ENSG00000020922	MRE11	-0.00295141	1.15427e-05	0.000821842	Yes	No
hsa-miR-340-5p	ENSG00000020922	MRE11	-0.00171328	0.000420869	0.00766102	No	Yes
hsa-miR-23a-5p	ENSG00000020922	MRE11	-0.00217677	0.0179055	0.109902	Yes	No
hsa-miR-802	ENSG00000020922	MRE11	-0.00327523	0.0483832	0.201685	No	Yes
hsa-miR-153-3p	ENSG00000020922	MRE11	-0.00258045	0.00148368	0.018864	Yes	No
hsa-miR-665	ENSG00000021300	PLEKHB1	-0.00316869	0.049895	0.98659	No	Yes
hsa-miR-299-3p	ENSG00000021300	PLEKHB1	-0.00353976	0.0153745	0.98659	No	Yes
hsa-miR-142-3p	ENSG00000021488	SLC7A9	-0.300586	0.00527312	0.633371	Yes	No
hsa-miR-126-5p	ENSG00000021574	SPAST	-0.00177797	0.0480624	0.945426	Yes	No
hsa-miR-126-5p	ENSG00000021645	NRXN3	-0.00778607	0.0498933	0.963194	No	Yes
hsa-miR-107	ENSG00000021645	NRXN3	-0.00537688	0.0220461	0.963194	Yes	No
hsa-miR-328-3p	ENSG00000021762	OSBPL5	-0.00854692	0.0282629	0.497411	No	Yes
hsa-miR-16-5p	ENSG00000021762	OSBPL5	-0.00434908	0.013353	0.395362	Yes	No
hsa-miR-20a-5p	ENSG00000021776	AQR	-0.00104538	0.0368665	0.299416	Yes	No
hsa-miR-30e-5p	ENSG00000021776	AQR	-0.00132708	0.00137125	0.0484778	Yes	No
hsa-miR-26a-5p	ENSG00000021776	AQR	-0.000429445	0.00234393	0.0704352	Yes	No
hsa-miR-26b-5p	ENSG00000021776	AQR	-0.000342821	0.0259983	0.247891	Yes	No
hsa-miR-708-3p	ENSG00000021776	AQR	-0.00116525	0.0339554	0.291531	No	Yes
hsa-miR-30a-5p	ENSG00000021776	AQR	-0.00127465	0.0137607	0.165403	Yes	No
hsa-miR-488-3p	ENSG00000021776	AQR	-0.00129805	0.00431811	0.0832357	No	Yes
hsa-miR-542-3p	ENSG00000021776	AQR	-0.00206563	7.31373e-05	0.0181556	No	Yes
hsa-miR-424-5p	ENSG00000021776	AQR	-0.00163367	0.000127079	0.0190937	Yes	No
hsa-miR-450a-1-3p	ENSG00000021776	AQR	-0.0016085	0.00868705	0.121417	Yes	No
hsa-miR-363-3p	ENSG00000021826	CPS1	-0.00951328	0.0164039	0.691915	Yes	No
hsa-miR-548j-5p	ENSG00000021826	CPS1	-0.0123224	0.0202176	0.691915	No	Yes
hsa-miR-203a-3p	ENSG00000021826	CPS1	-0.0108735	0.017369	0.691915	Yes	Yes
hsa-miR-216a-5p	ENSG00000021826	CPS1	-0.0118833	0.0482013	0.691915	Yes	No
hsa-miR-106a-5p	ENSG00000021826	CPS1	-0.0205291	0.00572741	0.58256	Yes	No
hsa-miR-625-5p	ENSG00000022267	FHL1	-0.000650072	0.0224424	1	Yes	No
hsa-miR-181b-5p	ENSG00000022277	RTF2	-0.00107965	0.0348836	0.341428	Yes	No
hsa-miR-137-3p	ENSG00000022355	GABRA1	-0.0412171	0.0275049	0.745481	Yes	Yes
hsa-miR-101-3p	ENSG00000022355	GABRA1	-0.0329869	0.035138	0.745481	Yes	Yes
hsa-miR-1277-3p	ENSG00000022355	GABRA1	-0.0690499	0.00568383	0.553013	No	Yes
hsa-miR-1277-5p	ENSG00000022355	GABRA1	-0.0611878	0.00466271	0.553013	No	Yes
hsa-miR-374a-5p	ENSG00000022355	GABRA1	-0.0278351	0.0134275	0.745481	No	Yes
hsa-miR-1229-3p	ENSG00000022556	NLRP2	-0.00358209	0.0124012	0.284826	No	Yes
hsa-miR-375-3p	ENSG00000022556	NLRP2	-0.00261338	0.000996309	0.0886715	Yes	No
hsa-miR-1277-5p	ENSG00000022567	SLC45A4	-0.00376508	0.0010506	0.0798459	Yes	No
hsa-miR-101-3p	ENSG00000022567	SLC45A4	-0.00209779	0.013425	0.201348	Yes	No
hsa-miR-212-5p	ENSG00000022840	RNF10	-0.000403915	0.0279621	0.997059	No	Yes
hsa-miR-1224-5p	ENSG00000023041	ZDHHC6	-0.00362371	0.0225083	0.572354	Yes	Yes
hsa-miR-125a-3p	ENSG00000023041	ZDHHC6	-0.00210672	0.0468159	0.688943	Yes	No
hsa-miR-125b-2-3p	ENSG00000023041	ZDHHC6	-0.0028965	0.0276818	0.579033	Yes	No
hsa-miR-423-5p	ENSG00000023041	ZDHHC6	-0.00374093	0.00518622	0.369259	Yes	Yes
hsa-miR-101-3p	ENSG00000023171	GRAMD1B	-0.00484071	0.0410804	0.541653	Yes	No
hsa-miR-1277-5p	ENSG00000023171	GRAMD1B	-0.00666447	0.0274354	0.507654	Yes	Yes
hsa-miR-363-3p	ENSG00000023171	GRAMD1B	-0.00444121	0.0202602	0.480841	No	Yes
hsa-miR-199a-5p	ENSG00000023171	GRAMD1B	-0.00333526	0.0263736	0.507654	No	Yes
hsa-miR-130a-3p	ENSG00000023171	GRAMD1B	-0.00484234	0.00745314	0.340576	Yes	No
hsa-miR-592	ENSG00000023171	GRAMD1B	-0.00440924	0.0380113	0.530668	Yes	No
hsa-miR-219a-5p	ENSG00000023171	GRAMD1B	-0.00769103	0.0310678	0.507654	No	Yes
hsa-miR-224-5p	ENSG00000023171	GRAMD1B	-0.00700183	0.000386523	0.20565	Yes	No
hsa-miR-199a-3p	ENSG00000023171	GRAMD1B	-0.00384919	0.00625437	0.340576	Yes	No
hsa-miR-375-3p	ENSG00000023318	ERP44	-0.000738914	0.0372519	0.207281	Yes	No
hsa-let-7a-5p	ENSG00000023330	ALAS1	-0.000909511	0.0362276	0.244432	Yes	No
hsa-miR-941	ENSG00000023445	BIRC3	-0.000749618	0.046052	0.698226	Yes	No
hsa-let-7d-5p	ENSG00000023445	BIRC3	-0.000536842	0.0181763	0.624201	Yes	No
hsa-miR-98-5p	ENSG00000023445	BIRC3	-0.000867549	0.0011152	0.306589	Yes	No
hsa-miR-141-3p	ENSG00000023516	AKAP11	-0.000466158	0.0364864	0.264294	No	Yes
hsa-miR-29c-3p	ENSG00000023516	AKAP11	-0.000346327	0.0358999	0.264294	Yes	No
hsa-miR-301a-3p	ENSG00000023516	AKAP11	-0.000599592	0.0278271	0.226082	No	Yes
hsa-miR-130a-3p	ENSG00000023516	AKAP11	-0.000683267	0.00105949	0.0777398	No	Yes
hsa-miR-424-5p	ENSG00000023516	AKAP11	-0.000941769	9.54919e-06	0.00560537	Yes	No
hsa-miR-33b-5p	ENSG00000023516	AKAP11	-0.000801698	0.0191013	0.193654	Yes	No
hsa-miR-1277-5p	ENSG00000023516	AKAP11	-0.000769603	0.0365392	0.264294	Yes	No
hsa-miR-320e	ENSG00000023516	AKAP11	-0.000458811	0.0096599	0.14922	Yes	No
hsa-miR-33a-5p	ENSG00000023516	AKAP11	-0.000927406	0.0216758	0.198807	Yes	No
hsa-miR-17-3p	ENSG00000023516	AKAP11	-0.000487983	0.0204541	0.193654	Yes	No
hsa-miR-429	ENSG00000023516	AKAP11	-0.000348352	0.00776665	0.148633	Yes	No
hsa-miR-126-5p	ENSG00000023516	AKAP11	-0.000350205	0.0259815	0.221031	Yes	No
hsa-miR-19a-3p	ENSG00000023516	AKAP11	-0.0012845	0.00148682	0.0962027	Yes	No
hsa-miR-17-5p	ENSG00000023516	AKAP11	-0.000434769	0.0143248	0.175649	Yes	Yes
hsa-miR-26a-5p	ENSG00000023516	AKAP11	-0.000192613	0.00964156	0.14922	Yes	No
hsa-miR-106b-5p	ENSG00000023516	AKAP11	-0.00039018	0.0358025	0.264294	Yes	Yes
hsa-miR-363-3p	ENSG00000023516	AKAP11	-0.000563207	0.0192428	0.193654	Yes	No
hsa-miR-484	ENSG00000023516	AKAP11	-0.000407371	0.0259382	0.221031	Yes	No
hsa-miR-200a-3p	ENSG00000023516	AKAP11	-0.000337047	0.0147168	0.175649	No	Yes
hsa-miR-181a-5p	ENSG00000023516	AKAP11	-0.000336334	0.0281158	0.226082	Yes	No
hsa-miR-101-3p	ENSG00000023516	AKAP11	-0.000607227	0.0137425	0.175649	Yes	Yes
hsa-miR-143-3p	ENSG00000023516	AKAP11	-0.000325243	0.0228396	0.203134	Yes	No
hsa-miR-195-5p	ENSG00000023516	AKAP11	-0.000381087	0.0267796	0.224566	Yes	No
hsa-miR-146b-3p	ENSG00000023516	AKAP11	-0.000424186	0.0152023	0.175649	Yes	No
hsa-miR-153-3p	ENSG00000023516	AKAP11	-0.00071732	0.0154597	0.175649	Yes	No
hsa-miR-497-5p	ENSG00000023516	AKAP11	-0.000559318	0.0121273	0.173627	Yes	No
hsa-miR-20a-5p	ENSG00000023516	AKAP11	-0.000714496	0.00240319	0.0962027	Yes	Yes
hsa-miR-450a-1-3p	ENSG00000023516	AKAP11	-0.000772353	0.0202878	0.193654	Yes	No
hsa-miR-192-5p	ENSG00000023516	AKAP11	-0.000254788	0.0410498	0.28686	Yes	No
hsa-miR-30c-2-3p	ENSG00000023572	GLRX2	-0.00256366	0.0282182	0.168653	Yes	No
hsa-miR-26b-5p	ENSG00000023572	GLRX2	-0.00108714	0.0258528	0.162879	Yes	No
hsa-miR-493-3p	ENSG00000023734	STRAP	-0.000255533	0.0397152	0.187267	Yes	No
hsa-miR-6747-3p	ENSG00000023902	PLEKHO1	-0.00179404	0.0353555	0.111571	Yes	No
hsa-miR-182-5p	ENSG00000023902	PLEKHO1	-0.00224802	0.0159016	0.0697226	Yes	No
hsa-miR-3127-5p	ENSG00000023902	PLEKHO1	-0.00444173	0.0119679	0.0570936	No	Yes
hsa-miR-98-5p	ENSG00000023902	PLEKHO1	-0.00164267	0.0328262	0.107948	Yes	Yes
hsa-miR-296-3p	ENSG00000023902	PLEKHO1	-0.00282157	0.0038517	0.0274433	No	Yes
hsa-let-7g-5p	ENSG00000023902	PLEKHO1	-0.000828872	0.048568	0.13615	Yes	Yes
hsa-miR-129-5p	ENSG00000023902	PLEKHO1	-0.00186033	0.00576879	0.0349191	Yes	Yes
hsa-let-7e-5p	ENSG00000023902	PLEKHO1	-0.00178327	0.0124663	0.0580063	Yes	Yes
hsa-miR-129-2-3p	ENSG00000023909	GCLM	-0.00039842	0.0398954	0.685883	Yes	No
hsa-miR-132-3p	ENSG00000023909	GCLM	-0.000551481	0.0304861	0.651378	Yes	No
hsa-miR-338-3p	ENSG00000024048	UBR2	-0.00140754	0.00082306	0.0202075	Yes	No
hsa-miR-374a-5p	ENSG00000024048	UBR2	-0.00164126	9.94691e-05	0.00337247	Yes	No
hsa-miR-335-5p	ENSG00000024048	UBR2	-0.000551492	0.0306121	0.239514	Yes	No
hsa-miR-186-5p	ENSG00000024048	UBR2	-0.000700561	0.00835287	0.100801	Yes	Yes
hsa-miR-141-5p	ENSG00000024048	UBR2	-0.00126118	0.00356454	0.0539991	Yes	No
hsa-miR-651-5p	ENSG00000024048	UBR2	-0.00154709	0.0183895	0.174578	Yes	Yes
hsa-miR-542-3p	ENSG00000024048	UBR2	-0.00230004	0.00431898	0.0604923	No	Yes
hsa-miR-450a-1-3p	ENSG00000024422	EHD2	-0.00444568	0.0017037	0.539311	Yes	No
hsa-miR-16-5p	ENSG00000024526	DEPDC1	-0.00404947	0.0256864	0.396787	Yes	No
hsa-miR-21-3p	ENSG00000024526	DEPDC1	-0.0137343	0.0415612	0.446488	Yes	No
hsa-miR-19a-3p	ENSG00000024526	DEPDC1	-0.0179876	0.0421894	0.446488	Yes	No
hsa-miR-301b-3p	ENSG00000024526	DEPDC1	-0.0110968	0.0208313	0.396787	Yes	Yes
hsa-miR-26b-5p	ENSG00000024526	DEPDC1	-0.0034375	0.0288542	0.404122	Yes	Yes
hsa-miR-708-3p	ENSG00000024526	DEPDC1	-0.019319	0.00258995	0.301226	No	Yes
hsa-miR-301a-3p	ENSG00000024526	DEPDC1	-0.0146881	0.00967092	0.301226	Yes	Yes
hsa-miR-216a-5p	ENSG00000024526	DEPDC1	-0.0159268	0.0280842	0.404122	No	Yes
hsa-miR-19b-3p	ENSG00000024526	DEPDC1	-0.0136314	0.0417008	0.446488	Yes	No
hsa-miR-32-5p	ENSG00000024526	DEPDC1	-0.0100465	0.0203224	0.396787	Yes	No
hsa-miR-1-3p	ENSG00000024526	DEPDC1	-0.0130221	0.000532744	0.189657	Yes	No
hsa-miR-449a	ENSG00000024526	DEPDC1	-0.0150484	0.0451331	0.459068	Yes	No
hsa-miR-1277-5p	ENSG00000024526	DEPDC1	-0.0206365	0.0109999	0.326329	No	Yes
hsa-miR-590-3p	ENSG00000024526	DEPDC1	-0.00762822	0.0177487	0.396787	Yes	Yes
hsa-miR-1251-5p	ENSG00000025039	RRAGD	-0.000861585	0.00318992	1	No	Yes
hsa-miR-377-5p	ENSG00000025156	HSF2	-0.00187604	0.00991916	0.271632	No	Yes
hsa-miR-3187-3p	ENSG00000025156	HSF2	-0.00227825	0.0305238	0.320223	No	Yes
hsa-miR-495-3p	ENSG00000025156	HSF2	-0.00271722	0.0159698	0.298153	No	Yes
hsa-miR-212-3p	ENSG00000025156	HSF2	-0.00290821	0.000198684	0.141463	Yes	No
hsa-miR-543	ENSG00000025156	HSF2	-0.00243386	0.0154067	0.298153	No	Yes
hsa-miR-20a-5p	ENSG00000025293	PHF20	-0.00137714	0.00551093	0.0521107	Yes	No
hsa-miR-19a-3p	ENSG00000025293	PHF20	-0.00348086	5.94934e-06	0.000796515	Yes	Yes
hsa-miR-21-5p	ENSG00000025293	PHF20	-0.00158318	0.00136099	0.0230294	Yes	No
hsa-miR-19b-3p	ENSG00000025293	PHF20	-0.00224823	0.000382084	0.012284	Yes	Yes
hsa-miR-186-3p	ENSG00000025293	PHF20	-0.00181001	0.0266773		Yes	No
hsa-miR-195-5p	ENSG00000025293	PHF20	-0.000871519	0.0297548	0.146096	No	Yes
hsa-miR-301a-3p	ENSG00000025293	PHF20	-0.00134217	0.0217709	0.120478	Yes	Yes
hsa-miR-301b-3p	ENSG00000025293	PHF20	-0.00141992	0.00898143	0.0704276	Yes	Yes
hsa-miR-30a-5p	ENSG00000025293	PHF20	-0.00221735	4.62009e-06	0.000796515	Yes	Yes
hsa-miR-30c-5p	ENSG00000025293	PHF20	-0.00065859	0.013749	0.0920894	Yes	Yes
hsa-miR-30d-5p	ENSG00000025293	PHF20	-0.000606975	0.0265451	0.139465	Yes	Yes
hsa-miR-30e-5p	ENSG00000025293	PHF20	-0.0017754	5.88379e-05	0.00270234	Yes	Yes
hsa-miR-141-5p	ENSG00000025293	PHF20	-0.00122042	0.00286487	0.0341132	Yes	No
hsa-miR-148a-3p	ENSG00000025293	PHF20	-0.00130827	0.00916437	0.0709963	Yes	Yes
hsa-miR-152-3p	ENSG00000025293	PHF20	-0.000441147	0.0167451	0.102544	Yes	Yes
hsa-miR-497-5p	ENSG00000025293	PHF20	-0.00123444	0.0118711	0.0838047	Yes	Yes
hsa-miR-130a-3p	ENSG00000025293	PHF20	-0.00182756	9.75818e-06	0.00091359	Yes	Yes
hsa-miR-424-5p	ENSG00000025293	PHF20	-0.00113996	0.0363714	0.163451	Yes	Yes
hsa-miR-155-5p	ENSG00000025293	PHF20	-0.00116779	0.00535179	0.0521107	Yes	No
hsa-miR-101-3p	ENSG00000025293	PHF20	-0.00185086	0.000712503	0.0176208	Yes	No
hsa-miR-129-2-3p	ENSG00000025772	TOMM34	-0.000772198	0.0319007	0.195804	Yes	No
hsa-miR-296-3p	ENSG00000025796	SEC63	-0.000263975	0.0208498	0.133042	Yes	No
hsa-miR-4685-3p	ENSG00000025796	SEC63	-0.000406121	0.00538974	0.0802472	Yes	No
hsa-miR-216a-5p	ENSG00000025800	KPNA6	-0.00121201	0.0497756	0.397403	Yes	No
hsa-miR-101-3p	ENSG00000025800	KPNA6	-0.00115898	0.00187379	0.209758	Yes	No
hsa-miR-93-5p	ENSG00000025800	KPNA6	-0.000480169	0.0391628	0.371873	Yes	No
hsa-miR-186-5p	ENSG00000025800	KPNA6	-0.00041525	0.0281246	0.368823	Yes	No
hsa-miR-301a-3p	ENSG00000025800	KPNA6	-0.00109885	0.00301561	0.238568	Yes	No
hsa-miR-30a-5p	ENSG00000025800	KPNA6	-0.00101024	0.00895072	0.322962	Yes	Yes
hsa-miR-30d-5p	ENSG00000025800	KPNA6	-0.000444005	0.0221083	0.368823	Yes	Yes
hsa-miR-660-5p	ENSG00000025800	KPNA6	-0.00053342	0.0125253	0.365157	Yes	No
hsa-miR-326	ENSG00000025800	KPNA6	-0.000539507	0.0407389	0.371873	Yes	No
hsa-miR-20a-5p	ENSG00000025800	KPNA6	-0.00080449	0.0279497	0.368823	Yes	No
hsa-miR-1277-5p	ENSG00000025800	KPNA6	-0.00160476	0.00198622	0.209758	No	Yes
hsa-miR-17-3p	ENSG00000025800	KPNA6	-0.000837923	0.00265222	0.236047	Yes	No
hsa-miR-378c	ENSG00000025800	KPNA6	-0.00096711	0.0361641	0.370835	No	Yes
hsa-miR-19a-3p	ENSG00000025800	KPNA6	-0.00192972	0.00127263	0.209758	Yes	Yes
hsa-miR-19b-3p	ENSG00000025800	KPNA6	-0.0013388	0.00206222	0.209758	Yes	Yes
hsa-miR-455-5p	ENSG00000025800	KPNA6	-0.000648633	0.0191371	0.368823	Yes	No
hsa-miR-378d	ENSG00000025800	KPNA6	-0.00155153	0.0270884	0.368823	No	Yes
hsa-miR-30e-5p	ENSG00000025800	KPNA6	-0.00103281	0.00163361	0.209758	Yes	Yes
hsa-miR-148a-3p	ENSG00000025800	KPNA6	-0.000782732	0.0312762	0.370835	Yes	No
hsa-miR-431-5p	ENSG00000026103	FAS	-0.00511382	0.0274599	0.167692	No	Yes
hsa-miR-23c	ENSG00000026103	FAS	-0.00374627	0.0294372	0.176343	No	Yes
hsa-miR-98-5p	ENSG00000026103	FAS	-0.00401019	0.00894641	0.10098	Yes	No
hsa-miR-5001-3p	ENSG00000026103	FAS	-0.00723617	0.0169561	0.144127	No	Yes
hsa-let-7a-5p	ENSG00000026103	FAS	-0.00254538	0.0450853	0.227835	Yes	No
hsa-miR-27b-3p	ENSG00000026297	RNASET2	-0.00233449	0.00297549	0.42371	Yes	No
hsa-miR-941	ENSG00000026508	CD44	-4.85781e-05	0.0161169	0.457666	Yes	No
hsa-miR-21-3p	ENSG00000026559	KCNG1	-0.046417	0.00802904	0.38091	Yes	No
hsa-miR-29c-3p	ENSG00000026652	AGPAT4	-0.00332449	0.000223249	0.0259713	Yes	No
hsa-miR-29a-3p	ENSG00000026652	AGPAT4	-0.00142067	0.0463713	0.335652	No	Yes
hsa-miR-3065-3p	ENSG00000026652	AGPAT4	-0.00304142	2.36159e-05	0.00824194	No	Yes
hsa-miR-30d-5p	ENSG00000026652	AGPAT4	-0.00144103	0.0436727	0.32778	Yes	No
hsa-miR-30a-5p	ENSG00000026652	AGPAT4	-0.00342869	0.0233959	0.251236	Yes	No
hsa-miR-141-5p	ENSG00000026652	AGPAT4	-0.00355687	0.000738132	0.032201	Yes	No
hsa-miR-205-5p	ENSG00000026950	BTN3A1	-0.0159638	0.00148399	0.352199	No	Yes
hsa-miR-6826-3p	ENSG00000026950	BTN3A1	-0.00667135	0.0220909	1	No	Yes
hsa-miR-29b-3p	ENSG00000027001	MIPEP	-0.00468205	0.039607	0.528204	Yes	No
hsa-miR-27a-5p	ENSG00000027075	PRKCH	-0.00106197	0.016502	0.250858	No	Yes
hsa-miR-34a-5p	ENSG00000027075	PRKCH	-0.00087036	0.0264793	0.278643	Yes	No
hsa-miR-17-3p	ENSG00000027075	PRKCH	-0.00165353	0.00931151	0.207181	Yes	No
hsa-miR-377-3p	ENSG00000027075	PRKCH	-0.00305043	0.000187675	0.0246342	No	Yes
hsa-miR-378a-3p	ENSG00000027075	PRKCH	-0.00137414	0.00529957	0.171513	No	Yes
hsa-miR-576-5p	ENSG00000027075	PRKCH	-0.00110047	0.0479645	0.332631	No	Yes
hsa-miR-183-3p	ENSG00000027697	IFNGR1	-0.000975877	0.0245259	0.125876	No	Yes
hsa-miR-182-5p	ENSG00000027697	IFNGR1	-0.000968316	0.00167848	0.0260351	Yes	No
hsa-miR-668-3p	ENSG00000027697	IFNGR1	-0.00064853	0.0134628	0.0928884	No	Yes
hsa-miR-1468-5p	ENSG00000027697	IFNGR1	-0.000756222	0.0194485	0.111271	No	Yes
hsa-miR-382-5p	ENSG00000027847	B4GALT7	-0.00511912	0.0381935	0.316608	Yes	No
hsa-miR-299-3p	ENSG00000028137	TNFRSF1B	-0.0194584	0.000430298	0.306372	Yes	No
hsa-miR-122-5p	ENSG00000028203	VEZT	-0.000780978	0.0336785	0.20974	Yes	No
hsa-miR-21-5p	ENSG00000028203	VEZT	-0.00093068	0.00150518	0.0315587	Yes	No
hsa-miR-12136	ENSG00000028203	VEZT	-0.00168786	7.64476e-05	0.00465608	No	Yes
hsa-miR-20a-5p	ENSG00000028203	VEZT	-0.00127704	8.46661e-06	0.00177517	Yes	No
hsa-miR-101-3p	ENSG00000028203	VEZT	-0.00109775	0.00071603	0.0204719	Yes	No
hsa-miR-19b-3p	ENSG00000028203	VEZT	-0.00126186	0.00145995	0.0315587	Yes	No
hsa-miR-548a-3p	ENSG00000028203	VEZT	-0.00126074	0.0486419	0.239029	No	Yes
hsa-miR-582-3p	ENSG00000028203	VEZT	-0.00104593	0.0040995	0.0678575	Yes	No
hsa-miR-1307-3p	ENSG00000028203	VEZT	-0.000407672	0.00937191	0.105267	Yes	No
hsa-miR-17-5p	ENSG00000028203	VEZT	-0.000951471	0.00014072	0.00525939	Yes	No
hsa-miR-18a-5p	ENSG00000028203	VEZT	-0.00116085	0.0108202	0.10803	Yes	No
hsa-miR-452-5p	ENSG00000028203	VEZT	-0.00146493	0.00358584	0.066338	No	Yes
hsa-miR-30e-5p	ENSG00000028203	VEZT	-0.000973905	0.00036382	0.0120443	Yes	No
hsa-miR-627-5p	ENSG00000028203	VEZT	-0.00086788	0.047181	0.235216	Yes	No
hsa-miR-19a-3p	ENSG00000028203	VEZT	-0.00253701	1.08925e-06	0.000685141	Yes	No
hsa-miR-365a-5p	ENSG00000028203	VEZT	-0.00108351	0.00247567	0.0495323	Yes	No
hsa-miR-142-3p	ENSG00000028203	VEZT	-0.0018662	0.000113861	0.00525939	Yes	No
hsa-miR-17-3p	ENSG00000028203	VEZT	-0.00100249	0.00123614	0.0299051	Yes	No
hsa-miR-34c-5p	ENSG00000028203	VEZT	-0.00130135	0.0223227	0.16139	Yes	No
hsa-miR-34a-5p	ENSG00000028203	VEZT	-0.000432019	0.0237658	0.167874	Yes	No
hsa-miR-320a-3p	ENSG00000028203	VEZT	-0.000626375	0.019025	0.147737	No	Yes
hsa-miR-3611	ENSG00000028203	VEZT	-0.00170818	0.0075896	0.0954772	Yes	No
hsa-miR-32-5p	ENSG00000028203	VEZT	-0.000850305	0.00543044	0.0759055	Yes	No
hsa-miR-320c	ENSG00000028203	VEZT	-0.000382318	0.0156684	0.137576	No	Yes
hsa-miR-320b	ENSG00000028203	VEZT	-0.000418971	0.0162634	0.138239	No	Yes
hsa-miR-9-5p	ENSG00000028277	POU2F2	-0.00743628	0.0232665	0.633918	Yes	Yes
hsa-miR-138-5p	ENSG00000028277	POU2F2	-0.0094634	0.0450948	0.748291	Yes	No
hsa-miR-769-3p	ENSG00000028277	POU2F2	-0.00241143	0.0462427	0.748291	Yes	No
hsa-miR-187-3p	ENSG00000028277	POU2F2	-0.0084805	0.0089561	0.633918	No	Yes
hsa-miR-4685-3p	ENSG00000028310	BRD9	-0.00452474	0.00415517	0.227575	Yes	No
hsa-miR-30c-2-3p	ENSG00000028528	SNX1	-0.00077455	0.0295864	0.497479	Yes	No
hsa-miR-203a-3p	ENSG00000028528	SNX1	-0.00163131	0.00263936	0.233736	Yes	No
hsa-miR-450a-1-3p	ENSG00000028528	SNX1	-0.00149724	0.0485466	0.503937	Yes	No
hsa-miR-135b-5p	ENSG00000028528	SNX1	-0.00125452	0.0471185	0.503937	Yes	No
hsa-miR-27b-3p	ENSG00000028839	TBPL1	-0.00131595	0.00319079	0.765743	Yes	No
hsa-miR-744-5p	ENSG00000029153	ARNTL2	-0.00201834	0.00670485	0.332386	Yes	No
hsa-miR-146a-5p	ENSG00000029363	BCLAF1	-0.000236842	0.041182	0.44944	Yes	No
hsa-miR-30e-5p	ENSG00000029363	BCLAF1	-0.000385129	0.0116639	0.40027	Yes	No
hsa-miR-222-5p	ENSG00000029363	BCLAF1	-0.000328446	0.0497599	0.44944	No	Yes
hsa-miR-30a-5p	ENSG00000029363	BCLAF1	-0.000410393	0.0216585	0.425727	Yes	No
hsa-miR-142-3p	ENSG00000029363	BCLAF1	-0.0004573	0.0484692	0.44944	Yes	Yes
hsa-miR-153-5p	ENSG00000029363	BCLAF1	-0.000452003	0.0171475	0.413881	No	Yes
hsa-miR-425-5p	ENSG00000029363	BCLAF1	-0.000183384	0.0428396	0.44944	Yes	No
hsa-miR-374a-5p	ENSG00000029363	BCLAF1	-0.000337398	0.0179817	0.413881	No	Yes
hsa-miR-194-5p	ENSG00000029363	BCLAF1	-0.000206298	0.00984863	0.389568	Yes	No
hsa-miR-548l	ENSG00000029363	BCLAF1	-0.000915868	0.0199223	0.413881	Yes	No
hsa-miR-192-5p	ENSG00000029364	SLC39A9	-0.000377718	0.031742	0.925697	Yes	No
hsa-miR-29c-3p	ENSG00000029364	SLC39A9	-0.000591997	0.0171809	0.925697	Yes	No
hsa-miR-142-3p	ENSG00000029364	SLC39A9	-0.00141066	0.00368848	0.925697	Yes	No
hsa-miR-21-3p	ENSG00000029364	SLC39A9	-0.00109713	0.0216672	0.925697	Yes	No
hsa-miR-107	ENSG00000029534	ANK1	-0.00349951	0.0440188	0.538851	No	Yes
hsa-miR-10a-5p	ENSG00000029534	ANK1	-0.00479292	0.0494783	0.538851	No	Yes
hsa-miR-625-5p	ENSG00000029534	ANK1	-0.00565209	0.00667988	0.385239	Yes	No
hsa-miR-142-3p	ENSG00000029639	TFB1M	-0.00777508	0.00368795	0.0507141	Yes	No
hsa-miR-19a-3p	ENSG00000029639	TFB1M	-0.0135836	3.06981e-05	0.0041995	Yes	No
hsa-miR-19b-3p	ENSG00000029639	TFB1M	-0.00551841	0.0438007	0.192049	Yes	No
hsa-miR-1-3p	ENSG00000029639	TFB1M	-0.00394424	0.0270814	0.148543	Yes	No
hsa-miR-107	ENSG00000029639	TFB1M	-0.00209384	0.00866003	0.0800468	Yes	No
hsa-miR-16-5p	ENSG00000029639	TFB1M	-0.00238501	8.41481e-05	0.00523248	Yes	No
hsa-miR-374a-5p	ENSG00000029725	RABEP1	-0.00105479	0.000439213	0.0164589	No	Yes
hsa-miR-199a-3p	ENSG00000029725	RABEP1	-0.000710074	0.00673628	0.0705328	No	Yes
hsa-miR-20a-5p	ENSG00000029725	RABEP1	-0.00121346	0.000383039	0.0151513	Yes	Yes
hsa-miR-20b-5p	ENSG00000029725	RABEP1	-0.00114811	0.00726362	0.0738814	Yes	Yes
hsa-miR-218-5p	ENSG00000029725	RABEP1	-0.000861826	0.00463294	0.0599756	Yes	Yes
hsa-miR-199b-3p	ENSG00000029725	RABEP1	-0.000713046	0.00653067	0.0704892	No	Yes
hsa-miR-452-5p	ENSG00000029725	RABEP1	-0.0015486	0.000564144	0.0182578	Yes	No
hsa-miR-338-3p	ENSG00000029725	RABEP1	-0.000658251	0.0344745	0.171649	Yes	No
hsa-miR-1277-5p	ENSG00000029725	RABEP1	-0.00205612	3.99759e-05	0.00316254	No	Yes
hsa-miR-32-5p	ENSG00000029725	RABEP1	-0.000855232	0.0109487	0.0986768	Yes	No
hsa-miR-9-5p	ENSG00000029725	RABEP1	-0.00161123	0.0013282	0.0278141	Yes	No
hsa-miR-93-5p	ENSG00000029725	RABEP1	-0.000638957	0.00251586	0.0389412	Yes	Yes
hsa-miR-101-5p	ENSG00000029725	RABEP1	-0.00150544	0.00417416	0.0571538	Yes	No
hsa-miR-17-5p	ENSG00000029725	RABEP1	-0.000747195	0.00628916	0.0699669	Yes	Yes
hsa-miR-18a-5p	ENSG00000029725	RABEP1	-0.00111693	0.00200278	0.0345546	Yes	No
hsa-miR-27b-3p	ENSG00000029993	HMGB3	-0.000539241	0.0477181	0.277281	Yes	No
hsa-miR-301a-3p	ENSG00000030066	NUP160	-0.00200938	0.0347259	0.494497	Yes	No
hsa-miR-9-5p	ENSG00000030066	NUP160	-0.00223605	0.0436869	0.555447	Yes	No
hsa-miR-424-5p	ENSG00000030066	NUP160	-0.00210609	0.0177054	0.432106	Yes	No
hsa-miR-429	ENSG00000030066	NUP160	-0.000978455	0.0225213	0.432106	No	Yes
hsa-miR-29b-3p	ENSG00000030066	NUP160	-0.00110866	0.00144821	0.166722	No	Yes
hsa-miR-141-3p	ENSG00000030066	NUP160	-0.00161493	0.0167701	0.432106	Yes	No
hsa-miR-101-3p	ENSG00000030066	NUP160	-0.002438	0.000970873	0.166722	Yes	No
hsa-miR-485-5p	ENSG00000030110	BAK1	-0.00634474	0.0162548	0.0813983	No	Yes
hsa-miR-5010-5p	ENSG00000030110	BAK1	-0.0114869	0.0221409	0.0996533	No	Yes
hsa-miR-6758-5p	ENSG00000030110	BAK1	-0.0174586	0.0391972	0.144153	No	Yes
hsa-miR-375-3p	ENSG00000030110	BAK1	-0.0051115	0.020007	0.0917802	Yes	No
hsa-miR-670-5p	ENSG00000030110	BAK1	-0.00897669	0.0350708	0.133758	No	Yes
hsa-miR-342-5p	ENSG00000030110	BAK1	-0.00621275	0.0186489	0.0899534	No	Yes
hsa-miR-1301-3p	ENSG00000030110	BAK1	-0.00623653	0.0192604	0.0908979	No	Yes
hsa-miR-4640-3p	ENSG00000030110	BAK1	-0.00853693	0.040146	0.144702	No	Yes
hsa-miR-125a-3p	ENSG00000030110	BAK1	-0.00597016	0.00249194	0.0255546	No	Yes
hsa-miR-3609	ENSG00000030419	IKZF2	-0.00758959	0.00246218	0.584356	No	Yes
hsa-miR-1306-5p	ENSG00000030419	IKZF2	-0.00471319	0.0114399	1	Yes	No
hsa-miR-545-5p	ENSG00000030419	IKZF2	-0.00674348	0.0340013	1	No	Yes
hsa-miR-23b-3p	ENSG00000030582	GRN	-0.000156883	0.0323427	0.545383	Yes	No
hsa-miR-590-5p	ENSG00000031003	FAM13B	-0.00172019	0.00382337	0.0490796	Yes	No
hsa-miR-148a-3p	ENSG00000031003	FAM13B	-0.00102267	0.0478546	0.212012	Yes	Yes
hsa-miR-148a-5p	ENSG00000031003	FAM13B	-0.00142859	0.0167223	0.110719	No	Yes
hsa-miR-362-3p	ENSG00000031003	FAM13B	-0.00225106	0.0253573		No	Yes
hsa-miR-670-3p	ENSG00000031003	FAM13B	-0.00173913	0.00722185	0.0769923	Yes	No
hsa-miR-624-5p	ENSG00000031003	FAM13B	-0.0019926	0.0436514		Yes	No
hsa-miR-340-5p	ENSG00000031003	FAM13B	-0.00141763	0.000250104	0.00836166	Yes	Yes
hsa-miR-142-5p	ENSG00000031003	FAM13B	-0.00246026	0.000452264	0.0123684	Yes	No
hsa-miR-374a-5p	ENSG00000031003	FAM13B	-0.00164238	7.37636e-05	0.00421794	Yes	No
hsa-miR-136-5p	ENSG00000031003	FAM13B	-0.00150471	0.0114974	0.0984872	Yes	No
hsa-miR-29b-3p	ENSG00000031003	FAM13B	-0.000828913	0.00239522	0.0396472	Yes	Yes
hsa-miR-29c-3p	ENSG00000031003	FAM13B	-0.0013374	9.10027e-05	0.00440313	Yes	Yes
hsa-miR-301a-3p	ENSG00000031003	FAM13B	-0.00210466	0.000498731	0.0130709	No	Yes
hsa-miR-190a-5p	ENSG00000031003	FAM13B	-0.00264476	9.05745e-06	0.00113943	Yes	Yes
hsa-miR-497-3p	ENSG00000031003	FAM13B	-0.00461695	0.000294912	0.00883332	No	Yes
hsa-miR-26a-5p	ENSG00000031003	FAM13B	-0.000387991	0.0370562	0.186467	Yes	No
hsa-miR-429	ENSG00000031003	FAM13B	-0.000942674	0.00143168	0.0284023	Yes	No
hsa-miR-218-5p	ENSG00000031003	FAM13B	-0.00117334	0.0149871	0.106986	Yes	No
hsa-miR-21-3p	ENSG00000031003	FAM13B	-0.00167114	0.0133135	0.100894	Yes	No
hsa-miR-20a-5p	ENSG00000031003	FAM13B	-0.00196438	1.32683e-05	0.00139096	Yes	No
hsa-miR-6777-5p	ENSG00000031081	ARHGAP31	-0.00275422	0.00656984	0.665316	Yes	No
hsa-miR-3188	ENSG00000031081	ARHGAP31	-0.00407719	0.00839384	0.665316	No	Yes
hsa-miR-3615	ENSG00000031081	ARHGAP31	-0.0012767	0.000596549	0.324881	No	Yes
hsa-miR-26b-5p	ENSG00000031691	CENPQ	-0.00252415	0.0452175	0.790483	Yes	No
hsa-miR-449a	ENSG00000031691	CENPQ	-0.0145043	0.0206165	0.790483	Yes	No
hsa-miR-590-3p	ENSG00000031691	CENPQ	-0.00631776	0.0317672	0.790483	Yes	Yes
hsa-miR-129-2-3p	ENSG00000031698	SARS1	-0.000331455	0.00550439	0.751091	Yes	No
hsa-miR-9-5p	ENSG00000032219	ARID4A	-0.00196025	0.0151742	0.212495	Yes	No
hsa-miR-12136	ENSG00000032219	ARID4A	-0.00310825	3.91557e-05	0.0251771	No	Yes
hsa-miR-34c-5p	ENSG00000032219	ARID4A	-0.00217936	0.0176466	0.219626	No	Yes
hsa-miR-34a-5p	ENSG00000032219	ARID4A	-0.00081307	0.0150408	0.212495	Yes	Yes
hsa-miR-30e-5p	ENSG00000032219	ARID4A	-0.00161093	0.00285796	0.0765696	Yes	Yes
hsa-miR-101-3p	ENSG00000032219	ARID4A	-0.00168725	0.00796997	0.148878	Yes	No
hsa-miR-153-3p	ENSG00000032219	ARID4A	-0.0020158	0.0126841	0.203896	No	Yes
hsa-miR-548a-3p	ENSG00000032219	ARID4A	-0.00233918	0.0179985	0.219626	No	Yes
hsa-miR-20a-5p	ENSG00000032219	ARID4A	-0.00195854	0.000534225	0.0429383	No	Yes
hsa-miR-17-5p	ENSG00000032219	ARID4A	-0.00142193	0.000980357	0.0557475	No	Yes
hsa-miR-21-5p	ENSG00000032219	ARID4A	-0.00178404	0.00157561	0.0650889	Yes	No
hsa-miR-20b-5p	ENSG00000032219	ARID4A	-0.00153655	0.0459208	0.342433	No	Yes
hsa-miR-424-5p	ENSG00000032444	PNPLA6	-0.00130082	8.49345e-05	0.0604734	Yes	Yes
hsa-miR-199a-5p	ENSG00000032444	PNPLA6	-0.00083709	0.00592779	0.335431	No	Yes
hsa-miR-497-5p	ENSG00000032444	PNPLA6	-0.000921228	0.026922	0.481789	Yes	Yes
hsa-miR-130a-3p	ENSG00000032444	PNPLA6	-0.000934585	0.0170562	0.433716	Yes	No
hsa-miR-199b-5p	ENSG00000032444	PNPLA6	-0.00112574	0.0201073	0.443934	No	Yes
hsa-miR-203a-3p	ENSG00000032444	PNPLA6	-0.00129443	0.00906409	0.339665	Yes	No
hsa-miR-664a-5p	ENSG00000033011	ALG1	-0.00218988	0.0289157	0.499854	No	Yes
hsa-miR-544a	ENSG00000033030	ZCCHC8	-0.00455071	0.00584405	0.0500792	Yes	No
hsa-miR-497-3p	ENSG00000033030	ZCCHC8	-0.0136133	0.000747092	0.0153154	Yes	No
hsa-miR-142-5p	ENSG00000033030	ZCCHC8	-0.0061448	0.00705395	0.0566919	Yes	No
hsa-miR-486-5p	ENSG00000033050	ABCF2	-0.00207459	0.003221	0.274423	Yes	No
hsa-miR-3200-5p	ENSG00000033122	LRRC7	-0.0827676	0.0423989		No	Yes
hsa-miR-374a-5p	ENSG00000033170	FUT8	-0.00342296	0.00234039	0.0307462	Yes	No
hsa-miR-34c-5p	ENSG00000033170	FUT8	-0.00502156	0.0235349	0.127339	No	Yes
hsa-miR-101-5p	ENSG00000033170	FUT8	-0.00885671	1.14966e-05	0.000485812	Yes	No
hsa-miR-570-3p	ENSG00000033170	FUT8	-0.0052623	0.0254106		No	Yes
hsa-miR-26b-5p	ENSG00000033170	FUT8	-0.00100313	0.0340794	0.161938	Yes	No
hsa-miR-30a-3p	ENSG00000033170	FUT8	-0.00244855	0.0357353	0.16861	No	Yes
hsa-miR-449a	ENSG00000033170	FUT8	-0.00495297	0.024544	0.130512	No	Yes
hsa-miR-29a-3p	ENSG00000033170	FUT8	-0.00159832	0.014429	0.0996639	Yes	No
hsa-miR-452-3p	ENSG00000033170	FUT8	-0.00853516	0.000222572	0.00532583	No	Yes
hsa-miR-186-5p	ENSG00000033170	FUT8	-0.00167166	0.0157882	0.104223	No	Yes
hsa-miR-29c-3p	ENSG00000033170	FUT8	-0.00347953	4.49523e-06	0.0002738	Yes	No
hsa-miR-30e-3p	ENSG00000033170	FUT8	-0.00171848	0.0183462	0.113814	No	Yes
hsa-miR-194-5p	ENSG00000033170	FUT8	-0.00220108	6.6783e-05	0.0021307	Yes	No
hsa-miR-30d-3p	ENSG00000033170	FUT8	-0.00320899	0.00519623	0.0496197	No	Yes
hsa-miR-452-3p	ENSG00000033178	UBA6	-0.00158027	0.0038849	0.0658583	No	Yes
hsa-miR-4662a-5p	ENSG00000033178	UBA6	-0.00096176	0.00094567	0.0224439	No	Yes
hsa-miR-5699-5p	ENSG00000033178	UBA6	-0.00131049	0.0291369	0.218802	No	Yes
hsa-miR-590-3p	ENSG00000033178	UBA6	-0.000710514	0.00120246	0.0276179	Yes	No
hsa-miR-153-3p	ENSG00000033178	UBA6	-0.00143316	0.000189822	0.00711334	No	Yes
hsa-miR-153-5p	ENSG00000033178	UBA6	-0.00092001	0.00925363	0.114513	Yes	Yes
hsa-miR-187-5p	ENSG00000033178	UBA6	-0.00117351	0.0172332	0.178746	Yes	No
hsa-miR-190a-5p	ENSG00000033178	UBA6	-0.0013964	0.000212352	0.00755974	Yes	No
hsa-miR-1277-5p	ENSG00000033178	UBA6	-0.00202098	5.4601e-07	6.47932e-05	No	Yes
hsa-miR-30a-5p	ENSG00000033178	UBA6	-0.000765802	0.0189681	0.182255	Yes	No
hsa-miR-30d-3p	ENSG00000033178	UBA6	-0.000926885	5.90731e-06	0.000382364	No	Yes
hsa-miR-376a-2-5p	ENSG00000033178	UBA6	-0.000626801	0.0154367	0.169091	No	Yes
hsa-miR-429	ENSG00000033178	UBA6	-0.00043407	0.017112	0.178746	Yes	Yes
hsa-miR-30e-5p	ENSG00000033178	UBA6	-0.00104842	6.81238e-05	0.00303151	Yes	No
hsa-miR-31-5p	ENSG00000033178	UBA6	-0.000964305	0.0298087	0.218802	Yes	No
hsa-miR-95-5p	ENSG00000033178	UBA6	-0.00187131	9.79701e-07	9.96496e-05	No	Yes
hsa-miR-766-5p	ENSG00000033327	GAB2	-0.00123141	0.00717109	0.170778	No	Yes
hsa-miR-6777-3p	ENSG00000033327	GAB2	-0.000858088	0.0324954	0.294298	Yes	No
hsa-miR-3187-3p	ENSG00000033327	GAB2	-0.000750159	0.0417856	0.320835	No	Yes
hsa-miR-3173-5p	ENSG00000033327	GAB2	-0.000452007	0.0395089	0.317215	No	Yes
hsa-miR-433-3p	ENSG00000033627	ATP6V0A1	-0.000460364	0.0384567	0.390147	No	Yes
hsa-miR-1277-5p	ENSG00000033800	PIAS1	-0.000907385	0.000405546	0.0125543	Yes	No
hsa-miR-101-3p	ENSG00000033800	PIAS1	-0.000671233	0.000162804	0.00579582	Yes	No
hsa-miR-137-3p	ENSG00000033800	PIAS1	-0.000905052	0.00706965	0.0739283	No	Yes
hsa-miR-194-5p	ENSG00000033800	PIAS1	-0.000260953	0.00429898	0.0514265	Yes	No
hsa-miR-425-5p	ENSG00000033800	PIAS1	-0.000212468	0.0466595	0.222964	No	Yes
hsa-miR-153-3p	ENSG00000033800	PIAS1	-0.000763514	0.000774209	0.0181172	Yes	No
hsa-miR-153-5p	ENSG00000033800	PIAS1	-0.000634746	0.00344001	0.0445325	No	Yes
hsa-miR-181a-5p	ENSG00000033800	PIAS1	-0.000280899	0.040359	0.208229	Yes	Yes
hsa-miR-195-5p	ENSG00000033800	PIAS1	-0.000397333	0.00340964	0.0445325	Yes	No
hsa-miR-340-5p	ENSG00000033800	PIAS1	-0.000424286	0.00259203	0.0419437	Yes	No
hsa-miR-374a-3p	ENSG00000033800	PIAS1	-0.000596174	0.00462217	0.0539506	No	Yes
hsa-miR-374a-5p	ENSG00000033800	PIAS1	-0.000564535	0.000114304	0.00534226	Yes	No
hsa-miR-497-5p	ENSG00000033800	PIAS1	-0.000567239	0.000946611	0.0210621	Yes	No
hsa-miR-545-5p	ENSG00000033800	PIAS1	-0.000635027	0.0183734	0.134865	Yes	No
hsa-miR-629-3p	ENSG00000033800	PIAS1	-0.000675258	0.0317688	0.183897	No	Yes
hsa-miR-214-3p	ENSG00000033800	PIAS1	-0.00050298	0.0057591	0.06407	Yes	No
hsa-miR-32-5p	ENSG00000033800	PIAS1	-0.000509682	0.00224283	0.0389487	No	Yes
hsa-miR-218-5p	ENSG00000033800	PIAS1	-0.000391889	0.0108933	0.0934463	No	Yes
hsa-miR-20a-5p	ENSG00000033867	SLC4A7	-0.000848638	0.00199222	0.0279138	Yes	No
hsa-miR-19b-3p	ENSG00000033867	SLC4A7	-0.00113677	0.00199147	0.0279138	Yes	No
hsa-miR-210-3p	ENSG00000033867	SLC4A7	-0.000558598	0.0227606	0.138735	Yes	No
hsa-miR-194-5p	ENSG00000033867	SLC4A7	-0.000364624	0.0123211	0.0953548	Yes	No
hsa-miR-374a-5p	ENSG00000033867	SLC4A7	-0.0009154	2.73664e-05	0.000885676	Yes	No
hsa-miR-378a-5p	ENSG00000033867	SLC4A7	-0.000603916	0.028592	0.156596	Yes	No
hsa-miR-590-5p	ENSG00000033867	SLC4A7	-0.000826704	0.00745607	0.0674065	Yes	No
hsa-miR-29b-3p	ENSG00000033867	SLC4A7	-0.000577176	4.03939e-05	0.00119835	Yes	No
hsa-miR-29c-3p	ENSG00000033867	SLC4A7	-0.000843391	1.41116e-05	0.000502371	Yes	No
hsa-miR-30a-5p	ENSG00000033867	SLC4A7	-0.00100932	0.00082655	0.0147126	Yes	No
hsa-miR-30d-3p	ENSG00000033867	SLC4A7	-0.000822927	5.11309e-05	0.00145621	Yes	No
hsa-miR-30d-5p	ENSG00000033867	SLC4A7	-0.000360263	0.0197256	0.127679	Yes	No
hsa-miR-30e-5p	ENSG00000033867	SLC4A7	-0.00126247	1.64793e-09	1.92761e-07	Yes	No
hsa-miR-93-5p	ENSG00000033867	SLC4A7	-0.000475937	0.00870461	0.0746708	Yes	No
hsa-miR-340-5p	ENSG00000033867	SLC4A7	-0.000782814	7.93622e-05	0.00209281	Yes	No
hsa-miR-548a-3p	ENSG00000033867	SLC4A7	-0.00130597	0.00202052	0.0279138	Yes	No
hsa-miR-142-5p	ENSG00000033867	SLC4A7	-0.0012657	7.09475e-05	0.00194287	Yes	No
hsa-miR-186-5p	ENSG00000033867	SLC4A7	-0.000362481	0.0158397	0.111077	Yes	No
hsa-miR-137-3p	ENSG00000033867	SLC4A7	-0.00118688	0.00695654	0.0655306	Yes	No
hsa-miR-32-5p	ENSG00000033867	SLC4A7	-0.00100357	5.05191e-06	0.000199831	Yes	No
hsa-miR-424-5p	ENSG00000033867	SLC4A7	-0.000742894	0.0217848	0.138735	Yes	No
hsa-miR-187-3p	ENSG00000034053	APBA2	-0.0186892	0.00739724	0.939166	No	Yes
hsa-miR-452-3p	ENSG00000034239	CLXN	-0.27727	0.0156255	1	No	Yes
hsa-miR-96-5p	ENSG00000034510	TMSB10	-0.000133214	0.0421224	0.890712	Yes	No
hsa-miR-155-5p	ENSG00000034533	ASTE1	-0.00959624	0.0283189	0.815873	Yes	No
hsa-miR-33b-5p	ENSG00000034677	RNF19A	-0.00132711	0.0216295	0.444009	Yes	No
hsa-miR-17-3p	ENSG00000034677	RNF19A	-0.000808236	0.0106789	0.396842	Yes	Yes
hsa-miR-20a-3p	ENSG00000034677	RNF19A	-0.0008214	0.0187812	0.444009	Yes	Yes
hsa-miR-199a-5p	ENSG00000034677	RNF19A	-0.000735546	0.00886853	0.394649	Yes	No
hsa-miR-199b-5p	ENSG00000034677	RNF19A	-0.000904313	0.0361462	0.44779	Yes	No
hsa-miR-19a-3p	ENSG00000034677	RNF19A	-0.00198978	0.00152269	0.233832	Yes	Yes
hsa-miR-21-3p	ENSG00000034677	RNF19A	-0.00128056	0.0221422	0.444009	Yes	No
hsa-miR-101-3p	ENSG00000034677	RNF19A	-0.00111699	0.0073251	0.372534	Yes	No
hsa-miR-429	ENSG00000034677	RNF19A	-0.000478578	0.0394124	0.44779	Yes	Yes
hsa-miR-33a-5p	ENSG00000034677	RNF19A	-0.00170188	0.00861755	0.394649	Yes	No
hsa-miR-138-5p	ENSG00000034677	RNF19A	-0.00163267	0.0132211	0.409279	No	Yes
hsa-miR-374a-5p	ENSG00000034677	RNF19A	-0.000828429	0.0115605	0.396842	Yes	No
hsa-miR-29c-3p	ENSG00000034677	RNF19A	-0.000572053	0.0450843	0.44779	Yes	Yes
hsa-miR-3661	ENSG00000034677	RNF19A	-0.0014424	0.0410117	0.44779	No	Yes
hsa-let-7c-3p	ENSG00000034693	PEX3	-0.00508296	0.0118131	0.127938	No	Yes
hsa-miR-1277-5p	ENSG00000034693	PEX3	-0.00589403	0.0165282	0.143166	No	Yes
hsa-miR-16-5p	ENSG00000034693	PEX3	-0.00118627	0.0148251	0.140685	Yes	No
hsa-miR-126-5p	ENSG00000034693	PEX3	-0.00206082	0.0249418	0.179588	No	Yes
hsa-miR-204-5p	ENSG00000034713	GABARAPL2	-0.00110565	0.00012329	0.00358569	No	Yes
hsa-miR-889-5p	ENSG00000034713	GABARAPL2	-0.00178932	0.000151098	0.00421866	No	Yes
hsa-miR-4742-3p	ENSG00000034713	GABARAPL2	-0.00112632	0.00799657	0.0590689	No	Yes
hsa-miR-323b-3p	ENSG00000034713	GABARAPL2	-0.000844819	0.010642	0.0721178	No	Yes
hsa-miR-432-5p	ENSG00000034713	GABARAPL2	-0.00103969	0.0110482	0.073527	Yes	No
hsa-miR-655-3p	ENSG00000034713	GABARAPL2	-0.000899107	0.0163933	0.0977991	No	Yes
hsa-miR-4521	ENSG00000034713	GABARAPL2	-0.00129399	0.0176094	0.103289	No	Yes
hsa-miR-101-3p	ENSG00000035403	VCL	-0.0008905	0.0118879	0.340714	Yes	No
hsa-let-7f-2-3p	ENSG00000035403	VCL	-0.00108254	0.0235535	0.378767	No	Yes
hsa-miR-92b-5p	ENSG00000035403	VCL	-0.00067492	0.0379766	0.455087	No	Yes
hsa-miR-1248	ENSG00000035403	VCL	-0.00103345	0.0356117	0.448296	No	Yes
hsa-miR-362-3p	ENSG00000035403	VCL	-0.00179034	0.00747737	0.340714	Yes	No
hsa-miR-20a-5p	ENSG00000035403	VCL	-0.00079804	0.0214277	0.378767	Yes	No
hsa-miR-1185-2-3p	ENSG00000035403	VCL	-0.000896615	0.0456662	0.485288	No	Yes
hsa-miR-374a-5p	ENSG00000035403	VCL	-0.000680478	0.0331606	0.445479	Yes	No
hsa-miR-326	ENSG00000035403	VCL	-0.000673079	0.00739487	0.340714	Yes	No
hsa-miR-670-3p	ENSG00000035403	VCL	-0.000963782	0.038511	0.455087	No	Yes
hsa-miR-449a	ENSG00000035403	VCL	-0.00143189	0.0116272	0.340714	Yes	Yes
hsa-miR-141-3p	ENSG00000035403	VCL	-0.000693428	0.0237392	0.378767	Yes	No
hsa-miR-29c-3p	ENSG00000035403	VCL	-0.000560943	0.0299543	0.42655	Yes	No
hsa-miR-30b-3p	ENSG00000035403	VCL	-0.000560429	0.0350798	0.448296	Yes	Yes
hsa-miR-450a-1-3p	ENSG00000035403	VCL	-0.00210152	0.00487699	0.340714	No	Yes
hsa-miR-19a-3p	ENSG00000035499	DEPDC1B	-0.0762051	0.0447576	0.563999	Yes	No
hsa-miR-374a-5p	ENSG00000035499	DEPDC1B	-0.036174	0.00977762	0.436843	Yes	No
hsa-miR-582-3p	ENSG00000035499	DEPDC1B	-0.0794877	0.00251545	0.3582	Yes	No
hsa-miR-153-5p	ENSG00000035499	DEPDC1B	-0.0852828	0.00414648	0.368856	No	Yes
hsa-miR-4640-5p	ENSG00000035664	DAPK2	-0.00940986	0.000554911	0.0303352	No	Yes
hsa-miR-1908-5p	ENSG00000035664	DAPK2	-0.00383366	0.0134724	0.129441	No	Yes
hsa-miR-32-5p	ENSG00000035681	NSMAF	-0.00103567	0.0030126	0.0603524	No	Yes
hsa-miR-29a-5p	ENSG00000035681	NSMAF	-0.00104859	0.025294	0.200022	Yes	No
hsa-miR-30a-5p	ENSG00000035681	NSMAF	-0.000792483	0.0491658	0.259199	Yes	No
hsa-miR-17-3p	ENSG00000035681	NSMAF	-0.000972038	0.00867571	0.101815	Yes	No
hsa-miR-146a-5p	ENSG00000035681	NSMAF	-0.000549431	0.0487597	0.259199	Yes	No
hsa-miR-17-5p	ENSG00000035681	NSMAF	-0.000892316	0.00282169	0.0603524	Yes	No
hsa-miR-20b-5p	ENSG00000035681	NSMAF	-0.00110154	0.0307284	0.213445	Yes	No
hsa-miR-210-3p	ENSG00000035681	NSMAF	-0.000611762	0.0496498	0.259474	Yes	No
hsa-miR-218-5p	ENSG00000035681	NSMAF	-0.000775324	0.0225438	0.188178	Yes	No
hsa-miR-19b-3p	ENSG00000035681	NSMAF	-0.00135442	0.00671891	0.0917743	Yes	No
hsa-miR-497-3p	ENSG00000035681	NSMAF	-0.00340897	0.000361549	0.0167147	No	Yes
hsa-miR-19a-3p	ENSG00000035681	NSMAF	-0.00249725	0.000270562	0.0147825	Yes	No
hsa-miR-29b-2-5p	ENSG00000035720	STAP1	-0.156756	0.00767831	0.0858396	No	Yes
hsa-miR-105-5p	ENSG00000035862	TIMP2	-0.00053674	0.00236827	0.0317844	Yes	No
hsa-miR-204-5p	ENSG00000035862	TIMP2	-0.000225385	0.00206011	0.0293676	Yes	No
hsa-miR-495-3p	ENSG00000035862	TIMP2	-0.000329375	0.00542067	0.0511373	Yes	No
hsa-miR-139-5p	ENSG00000035862	TIMP2	-0.000268847	0.000121033	0.00675766	Yes	No
hsa-miR-181d-5p	ENSG00000035862	TIMP2	-0.000216744	0.0146305	0.0865355	Yes	No
hsa-miR-485-5p	ENSG00000035862	TIMP2	-0.000198168	0.00497022	0.0497022	Yes	No
hsa-miR-222-3p	ENSG00000035862	TIMP2	-0.000202323	0.028507	0.126488	Yes	No
hsa-miR-23b-3p	ENSG00000035862	TIMP2	-0.000132393	0.00602147	0.0523946	Yes	No
hsa-miR-23b-5p	ENSG00000035862	TIMP2	-8.83205e-05	0.0316344	0.135	Yes	No
hsa-miR-27b-5p	ENSG00000035862	TIMP2	-0.000152949	0.0147239	0.0865355	Yes	No
hsa-miR-410-3p	ENSG00000035862	TIMP2	-0.000376588	0.00142496	0.0257535	Yes	No
hsa-miR-664a-3p	ENSG00000035862	TIMP2	-0.000136456	0.0409718	0.161477	Yes	No
hsa-miR-708-3p	ENSG00000035928	RFC1	-0.00237697	0.00690885	0.979878	No	Yes
hsa-miR-30d-3p	ENSG00000036054	TBC1D23	-0.00250224	7.06191e-05	0.00949461	No	Yes
hsa-miR-374a-5p	ENSG00000036054	TBC1D23	-0.00251782	0.000376063	0.0210253	No	Yes
hsa-miR-449a	ENSG00000036054	TBC1D23	-0.00486827	8.68224e-05	0.00949461	Yes	No
hsa-miR-222-5p	ENSG00000036054	TBC1D23	-0.00196098	0.042736	0.316659	No	Yes
hsa-miR-590-3p	ENSG00000036054	TBC1D23	-0.00227422	0.000127531	0.00980392	No	Yes
hsa-miR-340-5p	ENSG00000036054	TBC1D23	-0.00181446	0.0112499	0.175345	No	Yes
hsa-miR-802	ENSG00000036054	TBC1D23	-0.00332665	0.0126538	0.189807	No	Yes
hsa-miR-190a-5p	ENSG00000036054	TBC1D23	-0.00423933	9.26303e-05	0.00949461	No	Yes
hsa-miR-502-3p	ENSG00000036054	TBC1D23	-0.00116789	0.00812493	0.142767	Yes	No
hsa-miR-9-5p	ENSG00000036054	TBC1D23	-0.00255119	0.0412969	0.315243	Yes	No
hsa-miR-148a-3p	ENSG00000036054	TBC1D23	-0.00175812	0.0278895	0.259225	Yes	No
hsa-miR-222-3p	ENSG00000036257	CUL3	-0.00107311	0.00334207	0.0612306	Yes	No
hsa-miR-18a-3p	ENSG00000036257	CUL3	-0.00209648	0.000612308	0.0222145	Yes	No
hsa-miR-197-3p	ENSG00000036257	CUL3	-0.000549199	0.0164596	0.141784	No	Yes
hsa-miR-22-5p	ENSG00000036257	CUL3	-0.000888103	0.0168314	0.142486	Yes	No
hsa-miR-3074-5p	ENSG00000036257	CUL3	-0.000902062	0.0474195	0.247691	No	Yes
hsa-miR-2110	ENSG00000036257	CUL3	-0.000953895	0.000633408	0.0222145	No	Yes
hsa-miR-92a-3p	ENSG00000036257	CUL3	-0.000829894	0.00013847	0.0156056	No	Yes
hsa-miR-92b-3p	ENSG00000036257	CUL3	-0.00114442	0.00173446	0.0370268	No	Yes
hsa-miR-17-5p	ENSG00000036257	CUL3	-0.000836317	0.0304656	0.202143	Yes	No
hsa-miR-181b-5p	ENSG00000036257	CUL3	-0.000971125	0.00054511	0.0222145	No	Yes
hsa-miR-671-5p	ENSG00000036257	CUL3	-0.000799376	0.00644597	0.0914221	Yes	Yes
hsa-miR-181a-5p	ENSG00000036257	CUL3	-0.000628414	0.0454702	0.240063	No	Yes
hsa-miR-1343-3p	ENSG00000036257	CUL3	-0.00109744	0.0135884	0.128306	Yes	No
hsa-miR-6721-5p	ENSG00000036530	CYP46A1	-0.0151885	0.0350777	0.974269	No	Yes
hsa-miR-627-5p	ENSG00000036549	ZZZ3	-0.000772903	0.0471942	0.196835	Yes	No
hsa-miR-126-5p	ENSG00000036549	ZZZ3	-0.000906927	0.00012651	0.0039333	Yes	No
hsa-miR-21-3p	ENSG00000036549	ZZZ3	-0.00159018	0.00147616	0.0198608	Yes	Yes
hsa-miR-210-3p	ENSG00000036549	ZZZ3	-0.000779606	0.00780092	0.0598639	Yes	No
hsa-miR-216a-5p	ENSG00000036549	ZZZ3	-0.00151296	0.0186977	0.107473	No	Yes
hsa-miR-101-5p	ENSG00000036549	ZZZ3	-0.00173586	0.00143275	0.0198608	No	Yes
hsa-miR-1277-5p	ENSG00000036549	ZZZ3	-0.00217328	7.75751e-05	0.00265307	No	Yes
hsa-miR-200a-3p	ENSG00000036549	ZZZ3	-0.000819073	5.49901e-06	0.000626887	No	Yes
hsa-miR-141-3p	ENSG00000036549	ZZZ3	-0.00114853	0.000485033	0.0100534	No	Yes
hsa-miR-26a-5p	ENSG00000036549	ZZZ3	-0.000368666	0.000808647	0.0138279	Yes	No
hsa-miR-27a-3p	ENSG00000036549	ZZZ3	-0.000402684	0.00600256	0.0533215	Yes	No
hsa-miR-30c-5p	ENSG00000036549	ZZZ3	-0.00038656	0.0434195	0.189472	Yes	No
hsa-miR-30d-5p	ENSG00000036549	ZZZ3	-0.000389722	0.0334952	0.158005	Yes	No
hsa-miR-30e-5p	ENSG00000036549	ZZZ3	-0.00145728	4.16119e-07	7.11563e-05	Yes	No
hsa-miR-548a-3p	ENSG00000036549	ZZZ3	-0.00144147	0.0111931	0.0765609	No	Yes
hsa-miR-338-3p	ENSG00000036549	ZZZ3	-0.000955688	0.000724363	0.0127042	No	Yes
hsa-miR-455-5p	ENSG00000036549	ZZZ3	-0.00100972	0.000226419	0.00553747	Yes	No
hsa-miR-186-5p	ENSG00000036549	ZZZ3	-0.000513441	0.00394198	0.0416587	No	Yes
hsa-miR-17-3p	ENSG00000036549	ZZZ3	-0.00106885	0.000223495	0.00553747	Yes	No
hsa-miR-34a-5p	ENSG00000036549	ZZZ3	-0.000599864	0.00191211	0.0251517	Yes	No
hsa-miR-148a-5p	ENSG00000036549	ZZZ3	-0.00102679	0.0288811	0.147423	Yes	No
hsa-miR-153-3p	ENSG00000036549	ZZZ3	-0.00172773	0.000125771	0.0039333	Yes	No
hsa-miR-2110	ENSG00000036672	USP2	-0.000804351	0.0318644	0.398027	Yes	No
hsa-miR-877-5p	ENSG00000036672	USP2	-0.000904136	0.0479021	0.421066	Yes	No
hsa-miR-424-5p	ENSG00000036828	CASR	-0.000416761	0.00421465	0.0996003	No	Yes
hsa-miR-195-5p	ENSG00000036828	CASR	-0.000215146	0.0384951	0.301918	No	Yes
hsa-miR-146b-5p	ENSG00000036828	CASR	-0.000284264	0.0247624	0.255224	Yes	No
hsa-miR-135b-5p	ENSG00000036828	CASR	-0.000588395	0.0025617	0.0828086	Yes	No
hsa-miR-214-3p	ENSG00000036828	CASR	-0.000371342	0.000922014	0.0531591	No	Yes
hsa-miR-497-5p	ENSG00000036828	CASR	-0.000356452	0.00626577	0.123459	No	Yes
hsa-miR-186-5p	ENSG00000037280	FLT4	-0.00575348	0.0138125	0.534553	Yes	No
hsa-miR-200b-3p	ENSG00000037637	FBXO42	-0.00163343	0.0402448	0.449281	Yes	No
hsa-miR-12136	ENSG00000037637	FBXO42	-0.00632276	0.0166255	0.374755	No	Yes
hsa-miR-320a-3p	ENSG00000037637	FBXO42	-0.00331167	0.00687266	0.319301	No	Yes
hsa-miR-137-3p	ENSG00000037637	FBXO42	-0.00581386	0.0345523	0.435296	Yes	No
hsa-miR-670-3p	ENSG00000037637	FBXO42	-0.00509066	0.0349775	0.435296	No	Yes
hsa-miR-455-3p	ENSG00000037637	FBXO42	-0.00200282	0.0363505	0.435296	No	Yes
hsa-miR-30b-5p	ENSG00000037749	MFAP3	-0.00208163	0.0391818	0.948836	Yes	Yes
hsa-miR-19b-1-5p	ENSG00000037749	MFAP3	-0.0046014	0.00669822	0.948836	Yes	No
hsa-miR-25-5p	ENSG00000037757	MRI1	-0.00215648	0.0117998	0.426715	Yes	Yes
hsa-miR-889-3p	ENSG00000037757	MRI1	-0.00244732	0.00887355	0.426715	No	Yes
hsa-miR-539-3p	ENSG00000037757	MRI1	-0.00411403	0.0117227	0.426715	Yes	No
hsa-miR-539-3p	ENSG00000038219	BOD1L1	-0.000639646	0.0467243	0.246845	No	Yes
hsa-miR-377-3p	ENSG00000038219	BOD1L1	-0.000909901	0.0351726	0.205334	Yes	No
hsa-miR-29b-3p	ENSG00000038219	BOD1L1	-0.000416255	0.005735	0.0899555	Yes	No
hsa-miR-29c-3p	ENSG00000038219	BOD1L1	-0.000539256	0.011391	0.125078	Yes	No
hsa-miR-214-3p	ENSG00000038219	BOD1L1	-0.000804242	0.00217894	0.0580593	Yes	No
hsa-miR-21-5p	ENSG00000038219	BOD1L1	-0.000675325	0.0236398	0.169721	Yes	No
hsa-miR-20a-5p	ENSG00000038219	BOD1L1	-0.0010832	0.000144494	0.014759	Yes	No
hsa-miR-125b-2-3p	ENSG00000038219	BOD1L1	-0.000459776	0.0201091	0.164062	Yes	No
hsa-miR-34a-5p	ENSG00000038219	BOD1L1	-0.000439874	0.00674386	0.0992394	Yes	No
hsa-miR-340-5p	ENSG00000038219	BOD1L1	-0.000751448	0.000837688	0.0361202	Yes	Yes
hsa-miR-153-3p	ENSG00000038219	BOD1L1	-0.00145307	7.39503e-05	0.014759	No	Yes
hsa-miR-142-5p	ENSG00000038219	BOD1L1	-0.00110452	0.0126205	0.133327	Yes	Yes
hsa-miR-330-3p	ENSG00000038274	MAT2B	-0.00282207	0.00919023	0.46187	No	Yes
hsa-miR-139-5p	ENSG00000038274	MAT2B	-0.00257868	0.00997834	0.46187	Yes	No
hsa-miR-21-3p	ENSG00000038295	TLL1	-0.0151624	0.0251745	0.766664	Yes	No
hsa-miR-877-5p	ENSG00000038358	EDC4	-0.00244187	0.000528444	0.019193	No	Yes
hsa-miR-136-5p	ENSG00000038382	TRIO	-0.000329953	0.00697801	0.143632	Yes	No
hsa-miR-101-3p	ENSG00000038382	TRIO	-0.00039352	0.00106848	0.0715157	Yes	No
hsa-miR-377-3p	ENSG00000038382	TRIO	-0.000370961	0.02823	0.281757	No	Yes
hsa-miR-33a-5p	ENSG00000038382	TRIO	-0.000666185	0.000874059	0.0715157	Yes	No
hsa-miR-19a-3p	ENSG00000038382	TRIO	-0.000683157	0.00201391	0.0871017	Yes	No
hsa-miR-33b-5p	ENSG00000038382	TRIO	-0.000509265	0.00796308	0.153068	Yes	No
hsa-miR-708-5p	ENSG00000038382	TRIO	-0.000245504	0.0417314	0.323262	Yes	No
hsa-miR-429	ENSG00000038382	TRIO	-0.000179952	0.00578233	0.136411	Yes	No
hsa-miR-876-5p	ENSG00000038382	TRIO	-0.000613608	0.001201	0.0715157	Yes	No
hsa-miR-582-3p	ENSG00000038382	TRIO	-0.000246149	0.0369361	0.309937	Yes	No
hsa-miR-29a-5p	ENSG00000038382	TRIO	-0.000299121	0.0383546	0.311032	Yes	Yes
hsa-miR-30e-5p	ENSG00000038382	TRIO	-0.000307201	0.00420388	0.114832	No	Yes
hsa-miR-32-5p	ENSG00000038382	TRIO	-0.000252169	0.0247629	0.263153	Yes	Yes
hsa-miR-1185-1-3p	ENSG00000038427	VCAN	-0.000382301	0.00785945	0.506423	No	Yes
hsa-miR-9983-3p	ENSG00000038427	VCAN	-0.000284684	0.0110363	0.506423	No	Yes
hsa-miR-1307-3p	ENSG00000038532	CLEC16A	-0.00107849	0.00197754	0.093867	No	Yes
hsa-miR-137-3p	ENSG00000038532	CLEC16A	-0.00275783	0.00810855	0.160318	No	Yes
hsa-miR-32-5p	ENSG00000038532	CLEC16A	-0.00153675	0.0380041	0.344136	Yes	Yes
hsa-miR-181a-5p	ENSG00000038532	CLEC16A	-0.00108866	0.0444423	0.367941	Yes	No
hsa-miR-218-5p	ENSG00000038532	CLEC16A	-0.00149901	0.0294934	0.292485	Yes	No
hsa-miR-551b-5p	ENSG00000038945	MSR1	-0.00970347	0.0136478	0.155148	No	Yes
hsa-miR-200a-5p	ENSG00000038945	MSR1	-0.00484525	0.00901315	0.126184	No	Yes
hsa-miR-876-5p	ENSG00000038945	MSR1	-0.0208706	0.00145512	0.0479334	No	Yes
hsa-miR-429	ENSG00000038945	MSR1	-0.00473072	0.0487867	0.281655	No	Yes
hsa-miR-4458	ENSG00000038945	MSR1	-0.0250692	0.0102368		No	Yes
hsa-miR-873-5p	ENSG00000038945	MSR1	-0.00632344	0.031188	0.22108	No	Yes
hsa-miR-1270	ENSG00000038945	MSR1	-0.00837151	0.00871379	0.125121	No	Yes
hsa-miR-32-5p	ENSG00000038945	MSR1	-0.00952978	0.0188262	0.178689	No	Yes
hsa-miR-33a-5p	ENSG00000038945	MSR1	-0.0261154	0.000414297	0.025694	No	Yes
hsa-miR-30d-3p	ENSG00000038945	MSR1	-0.00944382	0.00551715	0.0965502	No	Yes
hsa-miR-33b-5p	ENSG00000038945	MSR1	-0.019443	0.00129971	0.0479334	No	Yes
hsa-miR-153-5p	ENSG00000038945	MSR1	-0.0140584	0.00652326	0.104372	No	Yes
hsa-miR-376a-3p	ENSG00000038945	MSR1	-0.00652104	0.00342038	0.0754208	No	Yes
hsa-miR-3611	ENSG00000038945	MSR1	-0.0208664	0.00474698		No	Yes
hsa-miR-1277-5p	ENSG00000038945	MSR1	-0.0205569	0.00504929	0.0942534	No	Yes
hsa-miR-376b-5p	ENSG00000038945	MSR1	-0.00662774	0.015083	0.155148	No	Yes
hsa-miR-30e-3p	ENSG00000038945	MSR1	-0.00510362	0.0146493	0.155148	No	Yes
hsa-miR-185-5p	ENSG00000039068	CDH1	-0.000101551	0.0311712	0.85361	No	Yes
hsa-miR-452-3p	ENSG00000039123	MTREX	-0.00292721	0.000441773	0.0250333	Yes	No
hsa-miR-9-5p	ENSG00000039123	MTREX	-0.00162552	0.00992994	0.108882	Yes	No
hsa-miR-142-3p	ENSG00000039123	MTREX	-0.00207911	0.00455311	0.0768496	Yes	No
hsa-miR-135b-5p	ENSG00000039123	MTREX	-0.00155555	0.0235115	0.157527	Yes	No
hsa-miR-203a-3p	ENSG00000039123	MTREX	-0.00150005	0.0139485	0.124047	Yes	No
hsa-miR-153-5p	ENSG00000039139	DNAH5	-0.000800814	0.0143906	0.170196	No	Yes
hsa-miR-192-5p	ENSG00000039139	DNAH5	-0.000306594	0.0411926	0.265231	No	Yes
hsa-miR-146b-3p	ENSG00000039139	DNAH5	-0.000540425	0.0110139	0.169339	No	Yes
hsa-miR-1248	ENSG00000039139	DNAH5	-0.0011218	0.00258844	0.0946699	No	Yes
hsa-miR-101-3p	ENSG00000039139	DNAH5	-0.000882158	0.00122626	0.0702612	Yes	No
hsa-miR-889-3p	ENSG00000039319	ZFYVE16	-0.000704463	0.0322623	0.204076	No	Yes
hsa-miR-26a-5p	ENSG00000039319	ZFYVE16	-0.000412779	0.00184377	0.0295003	Yes	No
hsa-miR-33a-5p	ENSG00000039319	ZFYVE16	-0.00319235	4.1643e-07	4.55296e-05	Yes	No
hsa-miR-137-3p	ENSG00000039319	ZFYVE16	-0.00131498	0.0464292	0.245626	Yes	Yes
hsa-miR-140-5p	ENSG00000039319	ZFYVE16	-0.000614285	0.0421391	0.234265	Yes	No
hsa-miR-769-5p	ENSG00000039319	ZFYVE16	-0.000612423	0.0346557	0.214473	Yes	No
hsa-miR-93-5p	ENSG00000039319	ZFYVE16	-0.000576589	0.0314659	0.204076	Yes	No
hsa-miR-20a-5p	ENSG00000039319	ZFYVE16	-0.00108202	0.00607262	0.0724298	Yes	No
hsa-miR-142-5p	ENSG00000039319	ZFYVE16	-0.00149678	0.00828762	0.0906113	Yes	No
hsa-miR-153-5p	ENSG00000039319	ZFYVE16	-0.0010926	0.0486826	0.253459	No	Yes
hsa-miR-33b-5p	ENSG00000039319	ZFYVE16	-0.00169199	0.00644451	0.0754928	Yes	No
hsa-miR-340-5p	ENSG00000039319	ZFYVE16	-0.00118691	0.000147278	0.00439156	No	Yes
hsa-miR-101-5p	ENSG00000039319	ZFYVE16	-0.00243231	1.64409e-05	0.000770375	No	Yes
hsa-miR-590-3p	ENSG00000039319	ZFYVE16	-0.00104016	0.000727876	0.0136425	No	Yes
hsa-miR-186-5p	ENSG00000039319	ZFYVE16	-0.00053024	0.0137964	0.120672	No	Yes
hsa-miR-19a-3p	ENSG00000039319	ZFYVE16	-0.00307659	7.39679e-07	5.00571e-05	Yes	No
hsa-miR-19b-3p	ENSG00000039319	ZFYVE16	-0.0012361	0.0374545	0.219376	Yes	No
hsa-miR-486-5p	ENSG00000039523	RIPOR1	-0.000923684	0.0178322	0.167113	Yes	No
hsa-miR-767-5p	ENSG00000039560	RAI14	-0.00247396	0.0033188	0.207824	No	Yes
hsa-miR-12136	ENSG00000040199	PHLPP2	-0.00225094	0.00815507	0.993611	No	Yes
hsa-miR-17-5p	ENSG00000040199	PHLPP2	-0.00153308	0.00354292	0.993611	Yes	Yes
hsa-miR-214-3p	ENSG00000040199	PHLPP2	-0.00142008	0.01831	0.993611	Yes	No
hsa-miR-18a-5p	ENSG00000040199	PHLPP2	-0.00189717	0.0178486	0.993611	Yes	No
hsa-miR-429	ENSG00000040341	STAU2	-0.00118169	0.0399563	0.186181	Yes	No
hsa-miR-219a-5p	ENSG00000040341	STAU2	-0.00693876	0.000185894		Yes	No
hsa-miR-532-5p	ENSG00000040341	STAU2	-0.00117002	0.0443381	0.193343	Yes	No
hsa-miR-101-3p	ENSG00000040341	STAU2	-0.00248182	0.0240555	0.142194	Yes	No
hsa-miR-126-5p	ENSG00000040341	STAU2	-0.00182954	0.00966935	0.10181	Yes	No
hsa-miR-148a-3p	ENSG00000040341	STAU2	-0.00190317	0.0408571	0.186181	Yes	No
hsa-miR-152-3p	ENSG00000040341	STAU2	-0.000981284	0.00145603	0.0455652	Yes	No
hsa-miR-21-3p	ENSG00000040341	STAU2	-0.00372372	0.00513555	0.0881326	Yes	No
hsa-miR-26a-5p	ENSG00000040341	STAU2	-0.000649894	0.0392051	0.184576	Yes	No
hsa-miR-27a-5p	ENSG00000040341	STAU2	-0.00131791	0.0409118	0.186181	Yes	No
hsa-miR-143-3p	ENSG00000040341	STAU2	-0.00157009	0.00995135	0.10181	Yes	No
hsa-miR-421	ENSG00000040487	SLC66A1	-0.00233515	0.0480445	0.626189	Yes	No
hsa-miR-26b-5p	ENSG00000040531	CTNS	-0.00182513	0.000775278	0.137999	Yes	No
hsa-miR-25-3p	ENSG00000040731	CDH10	-0.00142643	0.0451134	0.332147	No	Yes
hsa-miR-3611	ENSG00000040731	CDH10	-0.00537401	0.0167386	0.285439	No	Yes
hsa-miR-363-3p	ENSG00000040731	CDH10	-0.00312274	0.0233281	0.292895	No	Yes
hsa-miR-203a-3p	ENSG00000040731	CDH10	-0.00676562	2.10714e-05	0.0150029	No	Yes
hsa-miR-582-3p	ENSG00000040731	CDH10	-0.00262814	0.0334031	0.298648	No	Yes
hsa-miR-30d-5p	ENSG00000040933	INPP4A	-0.000878469	0.00457521	0.0811173	No	Yes
hsa-miR-30e-5p	ENSG00000040933	INPP4A	-0.00234135	4.92194e-06	0.000807198	No	Yes
hsa-miR-30a-5p	ENSG00000040933	INPP4A	-0.00205967	0.0023259	0.049219	No	Yes
hsa-miR-218-5p	ENSG00000040933	INPP4A	-0.00137478	0.0109062	0.119241	Yes	No
hsa-miR-153-3p	ENSG00000040933	INPP4A	-0.00251022	0.00118616	0.0311247	Yes	No
hsa-miR-15a-5p	ENSG00000040933	INPP4A	-0.000801387	0.0188384	0.162591	Yes	No
hsa-miR-497-3p	ENSG00000040933	INPP4A	-0.00475316	0.000377866	0.0130463	No	Yes
hsa-miR-194-5p	ENSG00000040933	INPP4A	-0.000770584	0.0130621	0.131827	No	Yes
hsa-miR-590-5p	ENSG00000040933	INPP4A	-0.00150889	0.0234889	0.183437	No	Yes
hsa-miR-203a-3p	ENSG00000040933	INPP4A	-0.00212108	0.00803343	0.101345	No	Yes
hsa-miR-205-5p	ENSG00000040933	INPP4A	-0.00444883	0.0242184	0.184736	No	Yes
hsa-miR-429	ENSG00000040933	INPP4A	-0.00101888	0.00556872	0.0835006	No	Yes
hsa-miR-1277-5p	ENSG00000040933	INPP4A	-0.0038423	6.53758e-06	0.000825994	No	Yes
hsa-miR-592	ENSG00000040933	INPP4A	-0.00178181	0.0123888	0.126985	No	Yes
hsa-miR-874-5p	ENSG00000040933	INPP4A	-0.000735235	0.0486716	0.256553	No	Yes
hsa-miR-452-5p	ENSG00000040933	INPP4A	-0.00229721	0.00765071	0.0984092	Yes	Yes
hsa-miR-455-5p	ENSG00000040933	INPP4A	-0.00137718	0.00568349	0.0835006	No	Yes
hsa-miR-424-5p	ENSG00000040933	INPP4A	-0.00194923	0.00100706	0.0275263	Yes	No
hsa-miR-95-5p	ENSG00000040933	INPP4A	-0.00314702	0.000164901	0.00636322	No	Yes
hsa-miR-182-5p	ENSG00000041353	RAB27B	-0.00239658	0.0195685	1	No	Yes
hsa-let-7e-5p	ENSG00000041357	PSMA4	-0.00109445	0.0424748	0.279043	Yes	No
hsa-let-7a-5p	ENSG00000041357	PSMA4	-0.000979724	0.0193773	0.1934	Yes	No
hsa-miR-98-5p	ENSG00000041357	PSMA4	-0.00119303	0.0349069	0.248174	Yes	No
hsa-miR-17-3p	ENSG00000041515	MYO16	-0.00747548	0.00736416	0.0759075	No	Yes
hsa-miR-21-3p	ENSG00000041515	MYO16	-0.0151643	0.000251896	0.0113746	No	Yes
hsa-miR-218-5p	ENSG00000041515	MYO16	-0.00692258	0.023493	0.139295	No	Yes
hsa-miR-30b-3p	ENSG00000041802	LSG1	-0.00108214	0.0250535	1	Yes	No
hsa-miR-330-3p	ENSG00000041982	TNC	-0.00141962	0.00637832	0.270406	Yes	No
hsa-miR-301a-5p	ENSG00000041982	TNC	-0.00118792	0.0288767	0.439351	Yes	No
hsa-miR-500a-5p	ENSG00000041982	TNC	-0.00139572	0.0275719	0.439351	Yes	No
hsa-miR-500b-5p	ENSG00000041982	TNC	-0.001428	0.0244499	0.439351	Yes	No
hsa-miR-495-3p	ENSG00000042286	AIFM2	-0.0045209	0.0476979	0.312824	No	Yes
hsa-miR-129-2-3p	ENSG00000042286	AIFM2	-0.002642	0.0160064	0.209462	Yes	No
hsa-miR-20a-5p	ENSG00000042317	SPATA7	-0.00373116	0.0152076	0.872312	Yes	No
hsa-miR-222-5p	ENSG00000042429	MED17	-0.00298682	0.0238087	0.260797	Yes	No
hsa-miR-340-5p	ENSG00000042429	MED17	-0.00224034	0.0337717	0.299506	Yes	Yes
hsa-miR-301a-3p	ENSG00000042429	MED17	-0.00518818	0.000288853	0.0303696	Yes	No
hsa-miR-101-5p	ENSG00000042429	MED17	-0.00628605	0.00264057	0.0940042	Yes	Yes
hsa-miR-101-3p	ENSG00000042429	MED17	-0.00460462	0.00175559	0.0875874	Yes	No
hsa-miR-497-3p	ENSG00000042429	MED17	-0.00871556	0.00601819	0.160313	No	Yes
hsa-miR-488-3p	ENSG00000042429	MED17	-0.00476705	0.000943584	0.0728448	Yes	No
hsa-miR-3065-3p	ENSG00000042445	RETSAT	-0.0019885	0.0117188	0.972833	Yes	No
hsa-miR-98-5p	ENSG00000042753	AP2S1	-0.00139548	0.0224821	0.183291	Yes	No
hsa-miR-33a-5p	ENSG00000042813	ZPBP	-0.189046	0.00429351	0.503654	No	Yes
hsa-miR-1271-5p	ENSG00000042813	ZPBP	-0.0635783	0.0472076	0.763802	No	Yes
hsa-miR-195-5p	ENSG00000042832	TG	-0.00607379	0.0456522	1	Yes	No
hsa-miR-185-5p	ENSG00000042832	TG	-0.00355266	0.0244178	1	Yes	No
hsa-miR-7-2-3p	ENSG00000042980	ADAM28	-0.00494072	0.0259248	0.700032	No	Yes
hsa-miR-451a	ENSG00000042980	ADAM28	-0.0112797	0.0476393	0.700032	No	Yes
hsa-miR-181d-5p	ENSG00000042980	ADAM28	-0.00625444	0.0450764	0.700032	No	Yes
hsa-miR-6515-3p	ENSG00000043039	BARX2	-0.0150398	0.00532906	0.118523	Yes	Yes
hsa-miR-6762-3p	ENSG00000043039	BARX2	-0.0157435	0.00290435	0.0982893	Yes	Yes
hsa-miR-877-3p	ENSG00000043039	BARX2	-0.0109679	0.00605327	0.118523	No	Yes
hsa-miR-139-3p	ENSG00000043039	BARX2	-0.00777563	0.0153766	0.164512	No	Yes
hsa-miR-483-5p	ENSG00000043039	BARX2	-0.0122787	4.08407e-05	0.0106813	No	Yes
hsa-miR-4685-3p	ENSG00000043039	BARX2	-0.0127053	0.00630445	0.118523	No	Yes
hsa-miR-101-3p	ENSG00000043093	DCUN1D1	-0.00161759	0.0263017	0.994513	Yes	Yes
hsa-miR-12136	ENSG00000043093	DCUN1D1	-0.00232171	0.00539467	0.994513	No	Yes
hsa-miR-195-5p	ENSG00000043093	DCUN1D1	-0.00103923	0.0430457	0.994513	No	Yes
hsa-miR-30e-5p	ENSG00000043093	DCUN1D1	-0.00147973	0.0213853	0.994513	Yes	Yes
hsa-miR-19a-3p	ENSG00000043093	DCUN1D1	-0.00268952	0.0139657	0.994513	Yes	No
hsa-miR-20a-5p	ENSG00000043093	DCUN1D1	-0.00135381	0.0387405	0.994513	Yes	Yes
hsa-miR-497-5p	ENSG00000043093	DCUN1D1	-0.0013706	0.0438383	0.994513	No	Yes
hsa-miR-17-5p	ENSG00000043093	DCUN1D1	-0.00104406	0.0417543	0.994513	No	Yes
hsa-miR-3124-5p	ENSG00000043143	JADE2	-0.00363684	0.0458669	1	No	Yes
hsa-miR-3913-5p	ENSG00000043143	JADE2	-0.00204475	0.0455903	1	Yes	No
hsa-miR-95-5p	ENSG00000043514	TRIT1	-0.00764309	0.0248053	0.994722	No	Yes
hsa-miR-27a-3p	ENSG00000044012	GUCA2B	-0.0991715	0.0478738	0.660399	Yes	No
hsa-miR-301a-3p	ENSG00000044090	CUL7	-0.000979583	0.0352166	0.240646	Yes	No
hsa-miR-130b-3p	ENSG00000044090	CUL7	-0.000719849	0.0289363	0.213284	Yes	No
hsa-miR-542-3p	ENSG00000044090	CUL7	-0.00151536	0.00375261	0.0980196	Yes	No
hsa-miR-130a-3p	ENSG00000044090	CUL7	-0.00107908	0.00743439	0.124564	Yes	No
hsa-miR-148a-3p	ENSG00000044090	CUL7	-0.00113362	0.00926935	0.133223	Yes	No
hsa-miR-93-5p	ENSG00000044090	CUL7	-0.000745797	0.00493462	0.10116	Yes	No
hsa-miR-20b-5p	ENSG00000044090	CUL7	-0.00135601	0.0109666	0.133223	Yes	No
hsa-miR-4646-3p	ENSG00000044115	CTNNA1	-0.0004974	0.0430232	0.410913	No	Yes
hsa-miR-543	ENSG00000044115	CTNNA1	-0.000429864	0.0162646	0.31331	No	Yes
hsa-miR-433-3p	ENSG00000044115	CTNNA1	-0.000504638	0.00941337	0.31331	Yes	Yes
hsa-miR-487a-5p	ENSG00000044115	CTNNA1	-0.000334827	0.0340269	0.380819	No	Yes
[truncated: 47,013 more rows]

## Sheet: Column_description
LRT_log2FoldChange: The result of Likelihood-ratio test (LRT) as outputted by Deseq2. This column is not meaningful as LRT is a global test of the model and not a pairwise contrast, but the direction (< 0 or > 0) coincides with a typical correlation direction (negative or positive) in our tested model.
LRT_pvalue: nominal p-value associated with the LRT
LRT_pvalue_FDR: Adjusted p-value (Benjamini-Hochberg FDR correction)
Validated: Yes = The miRNA-mRNA pair is included in TarBase or miRTarbase
Predicted: Yes = The miRNA-mRNA pair is included in miRDB or TargetScan
