# Supplementary material for: Network-based insights into miRNA regulation of β-cell insulin secretion in type 2 diabetes
Source: iScience. 2025 Nov 22;28(12):114200. doi: 10.1016/j.isci.2025.114200 (PMC12721147; doi:10.1016/j.isci.2025.114200)
Supplement: Table S7. List of genes previously related to T2D in islet sequencing studies, related to Figure 3 [file mmc8.xlsx]

## Sheet: Table_S7A
Table S7A: List of 3216 genes previously differentially expressed (DE) with type 2 diabetes (T2D) compiled from combined findings of 8 bulk and single cell studies
Ensembl_Gene_ID	Gene_Name	Source		Source Details
ENSG00000000003	TSPAN6	Lawlor et al., Xin et al.		Bulk RNA seq
ENSG00000000419	DPM1	Bugliani et al.		Bugliani et al. (PMID: 23246353)
ENSG00000001561	ENPP4	Bugliani et al.		Gunton et al. (PMID: 16096055)
ENSG00000002586	CD99	Bugliani et al.		Solimena et al. (PMID: 29185012)
ENSG00000002726	AOC1	Bacos et al.		Taneera et al. (PMID: 22768844)
ENSG00000002834	LASP1	Lawlor et al.		Bacos et al. (PMID: 36656641)
ENSG00000003056	M6PR	Segerstolpe et al., Bugliani et al.		Single-cell RNA seq
ENSG00000003402	CFLAR	Gunton et al.		Segerstople et al. (PMID: 27667667)
ENSG00000003436	TFPI	Bugliani et al.		Lawlor et al. (PMID: 27864352)
ENSG00000004139	SARM1	Taneera et al.		Xin et al. (PMID: 27667665)
ENSG00000004455	AK2	Bugliani et al.
ENSG00000004700	RECQL	Bugliani et al.
ENSG00000004766	VPS50	Segerstolpe et al.
ENSG00000004776	HSPB6	Solimena et al.
ENSG00000004799	PDK4	Solimena et al.
ENSG00000005022	SLC25A5	Bugliani et al.
ENSG00000005108	THSD7A	Bacos et al.
ENSG00000005187	ACSM3	Solimena et al.
ENSG00000005471	ABCB4	Bugliani et al.
ENSG00000005486	RHBDD2	Segerstolpe et al.
ENSG00000005700	IBTK	Bugliani et al.
ENSG00000005893	LAMP2	Bugliani et al.
ENSG00000006015	REX1BD	Bacos et al.
ENSG00000006071	ABCC8	Solimena et al.
ENSG00000006210	CX3CL1	Bugliani et al., Solimena et al.
ENSG00000006432	MAP3K9	Lawlor et al.
ENSG00000006453	BAIAP2L1	Segerstolpe et al.
ENSG00000006468	ETV1	Bugliani et al.
ENSG00000006530	AGK	Gunton et al.
ENSG00000006576	PHTF2	Bugliani et al.
ENSG00000006606	CCL26	Solimena et al.
ENSG00000006611	USH1C	Solimena et al.
ENSG00000006634	DBF4	Bugliani et al.
ENSG00000006652	IFRD1	Bugliani et al.
ENSG00000006715	VPS41	Segerstolpe et al.
ENSG00000006747	SCIN	Solimena et al.
ENSG00000007168	PAFAH1B1	Bugliani et al., Gunton et al.
ENSG00000007255	TRAPPC6A	Segerstolpe et al.
ENSG00000007372	PAX6	Solimena et al.
ENSG00000007402	CACNA2D2	Solimena et al.
ENSG00000008018	PSMB1	Bugliani et al.
ENSG00000008056	SYN1	Solimena et al.
ENSG00000008086	CDKL5	Taneera et al.
ENSG00000008282	SYPL1	Bugliani et al.
ENSG00000008294	SPAG9	Bugliani et al.
ENSG00000008311	AASS	Bacos et al.
ENSG00000008405	CRY1	Bugliani et al.
ENSG00000008513	ST3GAL1	Lawlor et al.
ENSG00000008952	SEC62	Bugliani et al.
ENSG00000009307	CSDE1	Segerstolpe et al., Bugliani et al.
ENSG00000009335	UBE3C	Bugliani et al.
ENSG00000009413	REV3L	Bugliani et al.
ENSG00000009950	MLXIPL	Solimena et al.
ENSG00000010017	RANBP9	Gunton et al.
ENSG00000010030	ETV7	Solimena et al.
ENSG00000010165	METTL13	Xin et al., Gunton et al.
ENSG00000010244	ZNF207	Bugliani et al., Gunton et al.
ENSG00000010256	UQCRC1	Segerstolpe et al.
ENSG00000010282	HHATL	Bacos et al., Solimena et al.
ENSG00000010292	NCAPD2	Lawlor et al.
ENSG00000010310	GIPR	Solimena et al.
ENSG00000010322	NISCH	Lawlor et al.
ENSG00000010404	IDS	Segerstolpe et al.
ENSG00000010539	ZNF200	Lawlor et al.
ENSG00000011260	UTP18	Bugliani et al.
ENSG00000011275	RNF216	Xin et al.
ENSG00000011295	TTC19	Bugliani et al.
ENSG00000011347	SYT7	Solimena et al.
ENSG00000011566	MAP4K3	Bugliani et al.
ENSG00000012660	ELOVL5	Bugliani et al.
ENSG00000012963	UBR7	Bugliani et al.
ENSG00000013306	SLC25A39	Lawlor et al.
ENSG00000013375	PGM3	Bugliani et al.
ENSG00000013392	RWDD2A	Bugliani et al.
ENSG00000013441	CLK1	Bugliani et al.
ENSG00000013503	POLR3B	Gunton et al.
ENSG00000013561	RNF14	Lawlor et al., Bugliani et al.
ENSG00000014123	UFL1	Bugliani et al.
ENSG00000014641	MDH1	Bugliani et al.
ENSG00000014824	SLC30A9	Bugliani et al.
ENSG00000014914	MTMR11	Lawlor et al.
ENSG00000015171	ZMYND11	Bugliani et al.
ENSG00000015413	DPEP1	Segerstolpe et al.
ENSG00000015520	NPC1L1	Solimena et al.
ENSG00000016082	ISL1	Segerstolpe et al.
ENSG00000016864	GLT8D1	Bugliani et al.
ENSG00000017260	ATP2C1	Segerstolpe et al.
ENSG00000018189	RUFY3	Bugliani et al.
ENSG00000018236	CNTN1	Segerstolpe et al., Solimena et al.
ENSG00000018280	SLC11A1	Bacos et al.
ENSG00000018408	WWTR1	Lawlor et al.
ENSG00000018510	AGPS	Gunton et al.
ENSG00000019144	PHLDB1	Lawlor et al.
ENSG00000019505	SYT13	Lawlor et al., Bacos et al., Solimena et al.
ENSG00000019582	CD74	Bugliani et al.
ENSG00000020256	ZFP64	Lawlor et al.
ENSG00000021574	SPAST	Lawlor et al.
ENSG00000022267	FHL1	Bugliani et al.
ENSG00000022355	GABRA1	Bacos et al.
ENSG00000022840	RNF10	Gunton et al.
ENSG00000022976	ZNF839	Lawlor et al.
ENSG00000023191	RNH1	Lawlor et al.
ENSG00000023318	ERP44	Bugliani et al.
ENSG00000023330	ALAS1	Bugliani et al., Gunton et al.
ENSG00000023445	BIRC3	Xin et al., Solimena et al.
ENSG00000023516	AKAP11	Bugliani et al.
ENSG00000023697	DERA	Bugliani et al.
ENSG00000023734	STRAP	Bugliani et al.
ENSG00000025039	RRAGD	Bacos et al., Bugliani et al., Taneera et al.
ENSG00000025708	TYMP	Segerstolpe et al., Bacos et al.
ENSG00000025796	SEC63	Bugliani et al.
ENSG00000026025	VIM	Segerstolpe et al., Bugliani et al.
ENSG00000026508	CD44	Xin et al., Solimena et al.
ENSG00000026950	BTN3A1	Segerstolpe et al.
ENSG00000027075	PRKCH	Bacos et al., Bugliani et al.
ENSG00000027697	IFNGR1	Bugliani et al.
ENSG00000028203	VEZT	Segerstolpe et al.
ENSG00000028839	TBPL1	Bugliani et al.
ENSG00000029153	ARNTL2	Solimena et al.
ENSG00000029363	BCLAF1	Bugliani et al.
ENSG00000031003	FAM13B	Bugliani et al., Gunton et al.
ENSG00000031698	SARS1	Bugliani et al.
ENSG00000033050	ABCF2	Lawlor et al.
ENSG00000033327	GAB2	Lawlor et al.
ENSG00000034693	PEX3	Bugliani et al.
ENSG00000034713	GABARAPL2	Bugliani et al., Gunton et al.
ENSG00000035403	VCL	Segerstolpe et al.
ENSG00000035681	NSMAF	Bugliani et al.
ENSG00000035687	ADSS2	Segerstolpe et al., Bugliani et al.
ENSG00000035862	TIMP2	Gunton et al.
ENSG00000036257	CUL3	Bugliani et al.
ENSG00000036549	ZZZ3	Bacos et al., Bugliani et al.
ENSG00000036828	CASR	Solimena et al.
ENSG00000038002	AGA	Bugliani et al.
ENSG00000038274	MAT2B	Bugliani et al.
ENSG00000039068	CDH1	Segerstolpe et al.
ENSG00000039123	MTREX	Bugliani et al.
ENSG00000039319	ZFYVE16	Gunton et al.
ENSG00000039560	RAI14	Segerstolpe et al.
ENSG00000040487	SLC66A1	Lawlor et al.
ENSG00000043514	TRIT1	Gunton et al.
ENSG00000043591	ADRB1	Bacos et al.
ENSG00000044574	HSPA5	Lawlor et al.
ENSG00000046604	DSG2	Segerstolpe et al.
ENSG00000047188	YTHDC2	Bugliani et al.
ENSG00000047249	ATP6V1H	Bugliani et al.
ENSG00000047315	POLR2B	Bugliani et al.
ENSG00000048342	CC2D2A	Xin et al.
ENSG00000049860	HEXB	Xin et al.
ENSG00000050030	NEXMIF	Bacos et al., Taneera et al.
ENSG00000050165	DKK3	Bacos et al.
ENSG00000050426	LETMD1	Bugliani et al.
ENSG00000050438	SLC4A8	Solimena et al.
ENSG00000051108	HERPUD1	Bugliani et al.
ENSG00000051128	HOMER3	Bugliani et al.
ENSG00000051382	PIK3CB	Lawlor et al.
ENSG00000051523	CYBA	Bacos et al.
ENSG00000053108	FSTL4	Bacos et al.
ENSG00000053524	MCF2L2	Taneera et al.
ENSG00000053770	AP5M1	Xin et al., Bugliani et al.
ENSG00000053900	ANAPC4	Gunton et al.
ENSG00000054116	TRAPPC3	Xin et al., Bugliani et al.
ENSG00000054148	PHPT1	Segerstolpe et al.
ENSG00000054356	PTPRN	Solimena et al.
ENSG00000054598	FOXC1	Solimena et al.
ENSG00000054654	SYNE2	Segerstolpe et al.
ENSG00000054983	GALC	Lawlor et al., Bugliani et al.
ENSG00000055118	KCNH2	Solimena et al.
ENSG00000055211	GINM1	Lawlor et al.
ENSG00000055732	MCOLN3	Xin et al.
ENSG00000056097	ZFR	Bugliani et al.
ENSG00000056487	PHF21B	Solimena et al.
ENSG00000057252	SOAT1	Lawlor et al.
ENSG00000057663	ATG5	Xin et al., Bugliani et al.
ENSG00000057704	TMCC3	Bacos et al.
ENSG00000058085	LAMC2	Segerstolpe et al.
ENSG00000058272	PPP1R12A	Bugliani et al.
ENSG00000058729	RIOK2	Bugliani et al.
ENSG00000060138	YBX3	Lawlor et al., Solimena et al.
ENSG00000060237	WNK1	Bugliani et al.
ENSG00000060709	RIMBP2	Solimena et al.
ENSG00000060762	MPC1	Bugliani et al.
ENSG00000061918	GUCY1B1	Bugliani et al.
ENSG00000062038	CDH3	Solimena et al.
ENSG00000062194	GPBP1	Segerstolpe et al.
ENSG00000062650	WAPL	Gunton et al.
ENSG00000062716	VMP1	Bugliani et al.
ENSG00000063046	EIF4B	Segerstolpe et al.
ENSG00000063127	SLC6A16	Solimena et al.
ENSG00000063322	MED29	Lawlor et al.
ENSG00000063601	MTMR1	Xin et al.
ENSG00000063854	HAGH	Segerstolpe et al.
ENSG00000064042	LIMCH1	Segerstolpe et al.
ENSG00000064205	CCN5	Bacos et al.
ENSG00000064313	TAF2	Bugliani et al.
ENSG00000064651	SLC12A2	Solimena et al.
ENSG00000064692	SNCAIP	Solimena et al.
ENSG00000065150	IPO5	Bugliani et al.
ENSG00000065154	OAT	Bugliani et al.
ENSG00000065243	PKN2	Bugliani et al.
ENSG00000065320	NTN1	Bacos et al.
ENSG00000065357	DGKA	Segerstolpe et al.
ENSG00000065457	ADAT1	Lawlor et al.
ENSG00000065548	ZC3H15	Bugliani et al.
ENSG00000065559	MAP2K4	Bugliani et al.
ENSG00000065978	YBX1	Bugliani et al.
ENSG00000066027	PPP2R5A	Segerstolpe et al.
ENSG00000066032	CTNNA2	Solimena et al.
ENSG00000066336	SPI1	Bacos et al.
ENSG00000066455	GOLGA5	Bugliani et al.
ENSG00000066557	LRRC40	Bugliani et al.
ENSG00000066583	ISOC1	Bugliani et al.
ENSG00000066651	TRMT11	Bugliani et al.
ENSG00000066855	MTFR1	Bugliani et al.
ENSG00000067057	PFKP	Bacos et al.
ENSG00000067066	SP100	Lawlor et al.
ENSG00000067167	TRAM1	Bugliani et al.
ENSG00000067208	EVI5	Segerstolpe et al.
ENSG00000067225	PKM	Bacos et al.
ENSG00000067248	DHX29	Bugliani et al.
ENSG00000067334	DNTTIP2	Segerstolpe et al.
ENSG00000067533	RRP15	Bugliani et al.
ENSG00000067560	RHOA	Segerstolpe et al., Bugliani et al.
ENSG00000067704	IARS2	Bugliani et al.
ENSG00000067715	SYT1	Bacos et al.
ENSG00000067829	IDH3G	Lawlor et al.
ENSG00000067955	CBFB	Bugliani et al.
ENSG00000067992	PDK3	Segerstolpe et al.
ENSG00000068137	PLEKHH3	Lawlor et al.
ENSG00000068305	MEF2A	Bugliani et al.
ENSG00000068366	ACSL4	Segerstolpe et al.
ENSG00000068489	PRR11	Bugliani et al.
ENSG00000068615	REEP1	Bacos et al.
ENSG00000068650	ATP11A	Xin et al.
ENSG00000068796	KIF2A	Bugliani et al.
ENSG00000068878	PSME4	Bugliani et al.
ENSG00000068903	SIRT2	Lawlor et al.
ENSG00000068912	ERLEC1	Taneera et al.
ENSG00000069020	MAST4	Bugliani et al.
ENSG00000069345	DNAJA2	Bugliani et al.
ENSG00000069399	BCL3	Gunton et al.
ENSG00000069424	KCNAB2	Bacos et al.
ENSG00000069702	TGFBR3	Bacos et al.
ENSG00000069998	HDHD5	Bacos et al.
ENSG00000070061	ELP1	Bugliani et al.
ENSG00000070081	NUCB2	Bugliani et al.
ENSG00000070087	PFN2	Bugliani et al.
ENSG00000070159	PTPN3	Bacos et al., Bugliani et al.
ENSG00000070214	SLC44A1	Segerstolpe et al.
ENSG00000070495	JMJD6	Lawlor et al.
ENSG00000070540	WIPI1	Bugliani et al.
ENSG00000070601	FRMPD1	Lawlor et al.
ENSG00000070669	ASNS	Bugliani et al.
ENSG00000070761	CFAP20	Bugliani et al.
ENSG00000070886	EPHA8	Bacos et al.
ENSG00000071073	MGAT4A	Lawlor et al., Gunton et al., Taneera et al.
ENSG00000071189	SNX13	Xin et al.
ENSG00000071537	SEL1L	Bugliani et al.
ENSG00000071553	ATP6AP1	Bugliani et al.
ENSG00000071575	TRIB2	Segerstolpe et al., Solimena et al.
ENSG00000071794	HLTF	Bugliani et al.
ENSG00000072110	ACTN1	Lawlor et al.
ENSG00000072134	EPN2	Lawlor et al.
ENSG00000072210	ALDH3A2	Lawlor et al.
ENSG00000072274	TFRC	Bugliani et al.
ENSG00000072501	SMC1A	Gunton et al.
ENSG00000072803	FBXW11	Gunton et al.
ENSG00000073169	SELENOO	Bacos et al.
ENSG00000073792	IGF2BP2	Bugliani et al.
ENSG00000073910	FRY	Bugliani et al.
ENSG00000073969	NSF	Bugliani et al.
ENSG00000074201	CLNS1A	Xin et al., Gunton et al.
ENSG00000074211	PPP2R2C	Solimena et al.
ENSG00000074219	TEAD2	Gunton et al.
ENSG00000074266	EED	Bugliani et al.
ENSG00000074370	ATP2A3	Taneera et al.
ENSG00000074410	CA12	Solimena et al.
ENSG00000074603	DPP8	Bugliani et al.
ENSG00000074657	ZNF532	Lawlor et al.
ENSG00000074706	IPCEF1	Bacos et al.
ENSG00000074800	ENO1	Lawlor et al.
ENSG00000075035	WSCD2	Solimena et al.
ENSG00000075089	ACTR6	Bugliani et al.
ENSG00000075131	TIPIN	Lawlor et al.
ENSG00000075188	NUP37	Bugliani et al.
ENSG00000075239	ACAT1	Bugliani et al.
ENSG00000075292	ZNF638	Segerstolpe et al.
ENSG00000075407	ZNF37A	Lawlor et al.
ENSG00000075415	SLC25A3	Bugliani et al.
ENSG00000075420	FNDC3B	Segerstolpe et al.
ENSG00000075426	FOSL2	Solimena et al.
ENSG00000075429	CACNG5	Bacos et al.
ENSG00000075568	TMEM131	Bugliani et al.
ENSG00000075624	ACTB	Lawlor et al.
ENSG00000075643	MOCOS	Solimena et al.
ENSG00000075711	DLG1	Bugliani et al.
ENSG00000076043	REXO2	Bugliani et al.
ENSG00000076242	MLH1	Bugliani et al.
ENSG00000076554	TPD52	Segerstolpe et al., Bugliani et al.
ENSG00000076685	NT5C2	Lawlor et al.
ENSG00000076770	MBNL3	Bacos et al.
ENSG00000077080	ACTL6B	Solimena et al.
ENSG00000077232	DNAJC10	Segerstolpe et al., Bugliani et al.
ENSG00000077279	DCX	Bacos et al., Solimena et al.
ENSG00000077327	SPAG6	Solimena et al.
ENSG00000077498	TYR	Taneera et al.
ENSG00000077514	POLD3	Gunton et al.
ENSG00000077616	NAALAD2	Solimena et al.
ENSG00000077721	UBE2A	Bugliani et al.
ENSG00000077782	FGFR1	Segerstolpe et al.
ENSG00000077942	FBLN1	Bacos et al.
ENSG00000077984	CST7	Bacos et al.
ENSG00000078053	AMPH	Solimena et al.
ENSG00000078098	FAP	Segerstolpe et al.
ENSG00000078114	NEBL	Bacos et al., Bugliani et al.
ENSG00000078140	UBE2K	Bugliani et al.
ENSG00000078142	PIK3C3	Gunton et al.
ENSG00000078237	TIGAR	Segerstolpe et al., Bugliani et al.
ENSG00000078304	PPP2R5C	Bugliani et al.
ENSG00000078369	GNB1	Bugliani et al.
ENSG00000078401	EDN1	Solimena et al.
ENSG00000078668	VDAC3	Bugliani et al., Gunton et al.
ENSG00000078674	PCM1	Bugliani et al.
ENSG00000078808	SDF4	Bugliani et al.
ENSG00000079112	CDH17	Solimena et al.
ENSG00000079246	XRCC5	Segerstolpe et al., Bugliani et al.
ENSG00000079332	SAR1A	Bugliani et al.
ENSG00000079689	SCGN	Bugliani et al., Solimena et al.
ENSG00000079785	DDX1	Bugliani et al.
ENSG00000080293	SCTR	Solimena et al.
ENSG00000080345	RIF1	Segerstolpe et al.
ENSG00000080371	RAB21	Bugliani et al.
ENSG00000080503	SMARCA2	Bugliani et al.
ENSG00000080546	SESN1	Bugliani et al.
ENSG00000080709	KCNN2	Solimena et al.
ENSG00000081019	RSBN1	Bugliani et al.
ENSG00000081041	CXCL2	Xin et al., Solimena et al.
ENSG00000081052	COL4A4	Bacos et al.
ENSG00000081087	OSTM1	Bugliani et al.
ENSG00000081154	PCNP	Bugliani et al.
ENSG00000081181	ARG2	Bacos et al., Bugliani et al., Solimena et al., Taneera et al.
ENSG00000081237	PTPRC	Bacos et al., Taneera et al.
ENSG00000081307	UBA5	Bugliani et al.
ENSG00000081377	CDC14B	Bugliani et al.
ENSG00000081721	DUSP12	Bugliani et al.
ENSG00000081923	ATP8B1	Bugliani et al.
ENSG00000082146	STRADB	Segerstolpe et al.
ENSG00000082212	ME2	Bugliani et al.
ENSG00000082213	C5orf22	Bugliani et al.
ENSG00000082258	CCNT2	Segerstolpe et al.
ENSG00000082397	EPB41L3	Bugliani et al.
ENSG00000082438	COBLL1	Bacos et al.
ENSG00000082515	MRPL22	Bugliani et al.
ENSG00000082781	ITGB5	Bacos et al.
ENSG00000082898	XPO1	Bugliani et al.
ENSG00000082996	RNF13	Bugliani et al.
ENSG00000083067	TRPM3	Xin et al.
ENSG00000083097	DOP1A	Xin et al.
ENSG00000083123	BCKDHB	Lawlor et al.
ENSG00000083223	TUT7	Segerstolpe et al.
ENSG00000083307	GRHL2	Solimena et al.
ENSG00000083312	TNPO1	Bugliani et al.
ENSG00000083457	ITGAE	Bugliani et al.
ENSG00000083750	RRAGB	Lawlor et al.
ENSG00000083857	FAT1	Bugliani et al.
ENSG00000084072	PPIE	Gunton et al.
ENSG00000084093	REST	Segerstolpe et al.
ENSG00000084112	SSH1	Lawlor et al.
ENSG00000084234	APLP2	Segerstolpe et al., Bugliani et al.
ENSG00000084463	WBP11	Bugliani et al.
ENSG00000084623	EIF3I	Lawlor et al.
ENSG00000084676	NCOA1	Bugliani et al.
ENSG00000084693	AGBL5	Taneera et al.
ENSG00000084733	RAB10	Segerstolpe et al.
ENSG00000084754	HADHA	Bugliani et al., Gunton et al.
ENSG00000085224	ATRX	Bugliani et al.
ENSG00000085365	SCAMP1	Bugliani et al.
ENSG00000085563	ABCB1	Bugliani et al.
ENSG00000085662	AKR1B1	Bugliani et al.
ENSG00000085719	CPNE3	Segerstolpe et al., Bugliani et al.
ENSG00000085721	RRN3	Bugliani et al.
ENSG00000085733	CTTN	Gunton et al.
ENSG00000085788	DDHD2	Bugliani et al.
ENSG00000085831	TTC39A	Lawlor et al.
ENSG00000086061	DNAJA1	Segerstolpe et al.
ENSG00000086065	CHMP5	Bugliani et al.
ENSG00000086232	EIF2AK1	Lawlor et al.
ENSG00000086475	SEPHS1	Bugliani et al., Gunton et al.
ENSG00000086504	MRPL28	Segerstolpe et al.
ENSG00000086548	CEACAM6	Lawlor et al.
ENSG00000086598	TMED2	Bugliani et al.
ENSG00000086619	ERO1B	Segerstolpe et al., Lawlor et al., Bugliani et al., Solimena et al.
ENSG00000087053	MTMR2	Bugliani et al.
ENSG00000087076	HSD17B14	Solimena et al.
ENSG00000087086	FTL	Lawlor et al., Xin et al., Bugliani et al.
ENSG00000087253	LPCAT2	Solimena et al.
ENSG00000087258	GNAO1	Solimena et al.
ENSG00000087263	OGFOD1	Lawlor et al.
ENSG00000087266	SH3BP2	Lawlor et al., Solimena et al.
ENSG00000087460	GNAS	Lawlor et al., Bugliani et al., Solimena et al.
ENSG00000087502	ERGIC2	Bugliani et al.
ENSG00000087842	PIR	Solimena et al.
ENSG00000088179	PTPN4	Gunton et al.
ENSG00000088205	DDX18	Bugliani et al.
ENSG00000088247	KHSRP	Gunton et al.
ENSG00000088356	PDRG1	Gunton et al.
ENSG00000088538	DOCK3	Solimena et al.
ENSG00000088756	ARHGAP28	Solimena et al.
ENSG00000088899	LZTS3	Xin et al.
ENSG00000088926	F11	Lawlor et al., Bacos et al.
ENSG00000088986	DYNLL1	Segerstolpe et al.
ENSG00000089053	ANAPC5	Bugliani et al.
ENSG00000089063	TMEM230	Gunton et al.
ENSG00000089123	TASP1	Bugliani et al.
ENSG00000089157	RPLP0	Bugliani et al.
ENSG00000089169	RPH3A	Solimena et al.
ENSG00000089199	CHGB	Bugliani et al.
ENSG00000089220	PEBP1	Bugliani et al.
ENSG00000089335	ZNF302	Lawlor et al., Gunton et al.
ENSG00000089356	FXYD3	Xin et al.
ENSG00000089685	BIRC5	Lawlor et al.
ENSG00000089818	NECAP1	Bugliani et al.
ENSG00000089902	RCOR1	Lawlor et al., Bugliani et al.
ENSG00000090054	SPTLC1	Lawlor et al., Bugliani et al.
ENSG00000090060	PAPOLA	Bugliani et al.
ENSG00000090266	NDUFB2	Segerstolpe et al.
ENSG00000090382	LYZ	Lawlor et al.
ENSG00000090470	PDCD7	Lawlor et al., Xin et al.
ENSG00000090487	SPG21	Lawlor et al., Bugliani et al.
ENSG00000090621	PABPC4	Lawlor et al.
ENSG00000090889	KIF4A	Taneera et al.
ENSG00000090989	EXOC1	Bugliani et al.
ENSG00000091039	OSBPL8	Bugliani et al.
ENSG00000091129	NRCAM	Bugliani et al.
ENSG00000091136	LAMB1	Xin et al.
ENSG00000091140	DLD	Bugliani et al.
ENSG00000091317	CMTM6	Segerstolpe et al.
ENSG00000091436	MAP3K20	Segerstolpe et al.
ENSG00000091490	SEL1L3	Segerstolpe et al.
ENSG00000091542	ALKBH5	Gunton et al.
ENSG00000091583	APOH	Segerstolpe et al.
ENSG00000091592	NLRP1	Bugliani et al.
ENSG00000091664	SLC17A6	Solimena et al.
ENSG00000091704	CPA1	Lawlor et al.
ENSG00000091831	ESR1	Solimena et al.
ENSG00000091972	CD200	Bugliani et al., Solimena et al.
ENSG00000092020	PPP2R3C	Bugliani et al.
ENSG00000092068	SLC7A8	Xin et al.
ENSG00000092094	OSGEP	Lawlor et al.
ENSG00000092096	SLC22A17	Solimena et al.
ENSG00000092148	HECTD1	Segerstolpe et al.
ENSG00000092199	HNRNPC	Segerstolpe et al., Bugliani et al.
ENSG00000092203	TOX4	Bugliani et al.
ENSG00000092330	TINF2	Lawlor et al.
ENSG00000092841	MYL6	Lawlor et al.
ENSG00000092847	AGO1	Lawlor et al.
ENSG00000092969	TGFB2	Solimena et al.
ENSG00000093010	COMT	Segerstolpe et al.
ENSG00000094880	CDC23	Bugliani et al.
ENSG00000094916	CBX5	Lawlor et al.
ENSG00000094975	SUCO	Lawlor et al., Bugliani et al.
ENSG00000095139	ARCN1	Bugliani et al.
ENSG00000095261	PSMD5	Bugliani et al.
ENSG00000095564	BTAF1	Bugliani et al.
ENSG00000095713	CRTAC1	Solimena et al.
ENSG00000095777	MYO3A	Solimena et al.
ENSG00000095787	WAC	Bacos et al., Bugliani et al.
ENSG00000095932	SMIM24	Segerstolpe et al.
ENSG00000096060	FKBP5	Lawlor et al.
ENSG00000096093	EFHC1	Lawlor et al.
ENSG00000096384	HSP90AB1	Lawlor et al., Bugliani et al., Gunton et al.
ENSG00000096401	CDC5L	Bugliani et al.
ENSG00000096717	SIRT1	Bacos et al.
ENSG00000096746	HNRNPH3	Bugliani et al.
ENSG00000097033	SH3GLB1	Bugliani et al.
ENSG00000099139	PCSK5	Gunton et al.
ENSG00000099194	SCD	Gunton et al.
ENSG00000099250	NRP1	Bugliani et al.
ENSG00000099341	PSMD8	Bugliani et al.
ENSG00000099377	HSD3B7	Bacos et al.
ENSG00000099622	CIRBP	Bugliani et al.
ENSG00000099783	HNRNPM	Lawlor et al., Xin et al.
ENSG00000099795	NDUFB7	Segerstolpe et al.
ENSG00000099800	TIMM13	Segerstolpe et al.
ENSG00000099942	CRKL	Bugliani et al.
ENSG00000099954	CECR2	Bacos et al.
ENSG00000099968	BCL2L13	Bugliani et al.
ENSG00000100027	YPEL1	Solimena et al.
ENSG00000100028	SNRPD3	Bugliani et al.
ENSG00000100058	CRYBB2P1	Gunton et al.
ENSG00000100060	MFNG	Bacos et al.
ENSG00000100095	SEZ6L	Solimena et al.
ENSG00000100106	TRIOBP	Gunton et al.
ENSG00000100170	SLC5A1	Solimena et al.
ENSG00000100219	XBP1	Segerstolpe et al., Bugliani et al.
ENSG00000100220	RTCB	Bugliani et al.
ENSG00000100221	JOSD1	Bugliani et al.
ENSG00000100288	CHKB	Bugliani et al.
ENSG00000100300	TSPO	Bacos et al.
ENSG00000100302	RASD2	Bacos et al., Taneera et al.
ENSG00000100314	CABP7	Solimena et al.
ENSG00000100316	RPL3	Lawlor et al., Bugliani et al.
ENSG00000100336	APOL4	Xin et al.
ENSG00000100342	APOL1	Bugliani et al.
ENSG00000100347	SAMM50	Bugliani et al.
ENSG00000100360	IFT27	Xin et al.
ENSG00000100376	FAM118A	Lawlor et al.
ENSG00000100380	ST13	Bugliani et al.
ENSG00000100395	L3MBTL2	Lawlor et al.
ENSG00000100418	DESI1	Lawlor et al.
ENSG00000100461	RBM23	Bugliani et al.
ENSG00000100462	PRMT5	Bugliani et al.
ENSG00000100505	TRIM9	Solimena et al.
ENSG00000100528	CNIH1	Bugliani et al.
ENSG00000100532	CGRRF1	Bugliani et al.
ENSG00000100567	PSMA3	Bugliani et al.
ENSG00000100568	VTI1B	Gunton et al.
ENSG00000100596	SPTLC2	Lawlor et al.
ENSG00000100603	SNW1	Bugliani et al.
ENSG00000100604	CHGA	Lawlor et al., Solimena et al.
ENSG00000100612	DHRS7	Bugliani et al.
ENSG00000100614	PPM1A	Bugliani et al.
ENSG00000100644	HIF1A	Segerstolpe et al.
ENSG00000100664	EIF5	Bugliani et al.
ENSG00000100697	DICER1	Gunton et al.
ENSG00000100739	BDKRB1	Taneera et al.
ENSG00000100804	PSMB5	Bugliani et al.
ENSG00000100814	CCNB1IP1	Bugliani et al.
ENSG00000100823	APEX1	Bugliani et al.
ENSG00000100867	DHRS2	Solimena et al.
ENSG00000100883	SRP54	Bugliani et al.
ENSG00000100890	PRORP	Xin et al.
ENSG00000100926	TM9SF1	Bugliani et al.
ENSG00000100934	SEC23A	Bugliani et al.
ENSG00000100941	PNN	Bugliani et al.
ENSG00000100982	PCIF1	Bugliani et al.
ENSG00000101126	ADNP	Bugliani et al.
ENSG00000101158	NELFCD	Bugliani et al., Gunton et al.
ENSG00000101160	CTSZ	Bacos et al.
ENSG00000101166	PRELID3B	Bugliani et al., Gunton et al.
ENSG00000101265	RASSF2	Taneera et al.
ENSG00000101310	SEC23B	Bugliani et al.
ENSG00000101333	PLCB4	Solimena et al.
ENSG00000101365	IDH3B	Bugliani et al.
ENSG00000101367	MAPRE1	Bugliani et al.
ENSG00000101439	CST3	Segerstolpe et al.
ENSG00000101443	WFDC2	Bugliani et al.
ENSG00000101444	AHCY	Bugliani et al.
ENSG00000101463	SYNDIG1	Bacos et al.
ENSG00000101605	MYOM1	Bacos et al.
ENSG00000101608	MYL12A	Solimena et al.
ENSG00000101746	NOL4	Solimena et al.
ENSG00000101773	RBBP8	Bacos et al.
ENSG00000101825	MXRA5	Lawlor et al.
ENSG00000101843	PSMD10	Bugliani et al.
ENSG00000101856	PGRMC1	Bugliani et al.
ENSG00000101940	WDR13	Bacos et al.
ENSG00000101972	STAG2	Bugliani et al.
ENSG00000102003	SYP	Solimena et al.
ENSG00000102007	PLP2	Bugliani et al.
ENSG00000102030	NAA10	Gunton et al.
ENSG00000102048	ASB9	Bacos et al., Solimena et al.
ENSG00000102053	ZC3H12B	Solimena et al.
ENSG00000102081	FMR1	Lawlor et al.
ENSG00000102103	PQBP1	Bugliani et al.
ENSG00000102109	PCSK1N	Solimena et al.
ENSG00000102144	PGK1	Lawlor et al., Bugliani et al.
ENSG00000102158	MAGT1	Gunton et al.
ENSG00000102265	TIMP1	Gunton et al.
ENSG00000102317	RBM3	Bugliani et al.
ENSG00000102409	BEX4	Bugliani et al.
ENSG00000102531	FNDC3A	Segerstolpe et al., Bugliani et al.
ENSG00000102678	FGF9	Solimena et al.
ENSG00000102710	SUPT20H	Gunton et al.
ENSG00000102753	KPNA3	Bugliani et al.
ENSG00000102805	CLN5	Bugliani et al.
ENSG00000102837	OLFM4	Lawlor et al.
ENSG00000102897	LYRM1	Xin et al.
ENSG00000102900	NUP93	Xin et al.
ENSG00000102921	N4BP1	Bacos et al.
ENSG00000102962	CCL22	Bacos et al., Taneera et al.
ENSG00000102967	DHODH	Gunton et al.
ENSG00000102974	CTCF	Xin et al.
ENSG00000103005	USB1	Lawlor et al.
ENSG00000103018	CYB5B	Bugliani et al.
ENSG00000103035	PSMD7	Bugliani et al.
ENSG00000103037	SETD6	Gunton et al.
ENSG00000103160	HSDL1	Xin et al.
ENSG00000103187	COTL1	Xin et al.
ENSG00000103194	USP10	Gunton et al.
ENSG00000103197	TSC2	Lawlor et al.
ENSG00000103266	STUB1	Gunton et al.
ENSG00000103342	GSPT1	Bugliani et al.
ENSG00000103363	ELOB	Segerstolpe et al.
ENSG00000103423	DNAJA3	Lawlor et al.
ENSG00000103460	TOX3	Bugliani et al.
ENSG00000103479	RBL2	Bugliani et al.
ENSG00000103522	IL21R	Bacos et al.
ENSG00000103528	SYT17	Lawlor et al.
ENSG00000103647	CORO2B	Bacos et al.
ENSG00000103671	TRIP4	Lawlor et al., Bugliani et al.
ENSG00000103723	AP3B2	Solimena et al.
ENSG00000103769	RAB11A	Segerstolpe et al., Bugliani et al.
ENSG00000103888	CEMIP	Bacos et al., Taneera et al.
ENSG00000103932	RPAP1	Lawlor et al.
ENSG00000104043	ATP8B4	Taneera et al.
ENSG00000104047	DTWD1	Gunton et al.
ENSG00000104093	DMXL2	Xin et al.
ENSG00000104112	SCG3	Bugliani et al.
ENSG00000104131	EIF3J	Bugliani et al.
ENSG00000104231	ZFAND1	Bugliani et al.
ENSG00000104332	SFRP1	Bacos et al.
ENSG00000104341	LAPTM4B	Lawlor et al., Bugliani et al.
ENSG00000104381	GDAP1	Bacos et al.
ENSG00000104388	RAB2A	Bugliani et al.
ENSG00000104408	EIF3E	Bugliani et al.
ENSG00000104412	EMC2	Bugliani et al.
ENSG00000104419	NDRG1	Lawlor et al.
ENSG00000104435	STMN2	Bugliani et al., Solimena et al.
ENSG00000104497	SNX16	Xin et al.
ENSG00000104549	SQLE	Bugliani et al.
ENSG00000104660	LEPROTL1	Segerstolpe et al., Lawlor et al.
ENSG00000104671	DCTN6	Bugliani et al., Gunton et al.
ENSG00000104689	TNFRSF10A	Taneera et al.
ENSG00000104695	PPP2CB	Bugliani et al.
ENSG00000104722	NEFM	Bacos et al., Bugliani et al.
ENSG00000104756	KCTD9	Bugliani et al.
ENSG00000104760	FGL1	Solimena et al.
ENSG00000104774	MAN2B1	Bacos et al.
ENSG00000104805	NUCB1	Bacos et al.
ENSG00000104863	LIN7B	Solimena et al.
ENSG00000104870	FCGRT	Segerstolpe et al.
ENSG00000104881	PPP1R13L	Bacos et al.
ENSG00000104892	KLC3	Bacos et al.
ENSG00000104897	SF3A2	Bugliani et al.
ENSG00000104904	OAZ1	Segerstolpe et al., Lawlor et al., Bugliani et al.
ENSG00000104967	NOVA2	Gunton et al.
ENSG00000105053	VRK3	Lawlor et al.
ENSG00000105135	ILVBL	Bugliani et al.
ENSG00000105171	POP4	Bugliani et al.
ENSG00000105220	GPI	Bugliani et al.
ENSG00000105221	AKT2	Gunton et al.
ENSG00000105229	PIAS4	Xin et al.
ENSG00000105270	CLIP3	Solimena et al.
ENSG00000105341	DMAC2	Xin et al.
ENSG00000105355	PLIN3	Bacos et al.
ENSG00000105372	RPS19	Segerstolpe et al.
ENSG00000105467	SYNGR4	Solimena et al.
ENSG00000105518	TMEM205	Segerstolpe et al.
ENSG00000105519	CAPS	Bacos et al.
ENSG00000105538	RASIP1	Gunton et al.
ENSG00000105552	BCAT2	Lawlor et al.
ENSG00000105559	PLEKHA4	Bacos et al.
ENSG00000105583	WDR83OS	Segerstolpe et al.
ENSG00000105641	SLC5A5	Lawlor et al.
ENSG00000105649	RAB3A	Solimena et al.
ENSG00000105664	COMP	Bacos et al.
ENSG00000105669	COPE	Segerstolpe et al.
ENSG00000105696	TMEM59L	Bacos et al.
ENSG00000105722	ERF	Gunton et al.
ENSG00000105793	GTPBP10	Lawlor et al.
ENSG00000105808	RASA4	Solimena et al.
ENSG00000105810	CDK6	Bacos et al.
ENSG00000105829	BET1	Bugliani et al.
ENSG00000105835	NAMPT	Bugliani et al.
ENSG00000105854	PON2	Bugliani et al.
ENSG00000105875	WDR91	Xin et al.
ENSG00000105926	PALS2	Bugliani et al.
ENSG00000105939	ZC3HAV1	Lawlor et al.
ENSG00000105953	OGDH	Lawlor et al.
ENSG00000105968	H2AZ2	Bugliani et al.
ENSG00000106028	SSBP1	Bugliani et al.
ENSG00000106089	STX1A	Lawlor et al., Solimena et al.
ENSG00000106133	NSUN5P2	Gunton et al.
ENSG00000106246	PTCD1	Gunton et al.
ENSG00000106258	CYP3A5	Bugliani et al., Gunton et al.
ENSG00000106299	WASL	Gunton et al.
ENSG00000106344	RBM28	Gunton et al.
ENSG00000106366	SERPINE1	Gunton et al.
ENSG00000106392	C1GALT1	Segerstolpe et al.
ENSG00000106400	ZNHIT1	Segerstolpe et al.
ENSG00000106436	MYL10	Gunton et al.
ENSG00000106483	SFRP4	Bacos et al., Taneera et al.
ENSG00000106484	MEST	Bugliani et al.
ENSG00000106524	ANKMY2	Bugliani et al., Taneera et al.
ENSG00000106526	ACTR3C	Lawlor et al.
ENSG00000106537	TSPAN13	Segerstolpe et al.
ENSG00000106565	TMEM176B	Segerstolpe et al.
ENSG00000106609	TMEM248	Bugliani et al.
ENSG00000106610	STAG3L4	Xin et al.
ENSG00000106615	RHEB	Bugliani et al.
ENSG00000106682	EIF4H	Bugliani et al.
ENSG00000106688	SLC1A1	Taneera et al.
ENSG00000106733	NMRK1	Bugliani et al.
ENSG00000106772	PRUNE2	Bugliani et al., Solimena et al.
ENSG00000106780	MEGF9	Taneera et al.
ENSG00000106868	SUSD1	Xin et al.
ENSG00000106993	CDC37L1	Bugliani et al.
ENSG00000107104	KANK1	Lawlor et al.
ENSG00000107185	RGP1	Lawlor et al.
ENSG00000107223	EDF1	Segerstolpe et al.
ENSG00000107262	BAG1	Xin et al.
ENSG00000107290	SETX	Segerstolpe et al., Lawlor et al.
ENSG00000107295	SH3GL2	Bugliani et al., Solimena et al.
ENSG00000107317	PTGDS	Bacos et al.
ENSG00000107518	ATRNL1	Solimena et al.
ENSG00000107554	DNMBP	Xin et al.
ENSG00000107560	RAB11FIP2	Bugliani et al.
ENSG00000107562	CXCL12	Solimena et al.
ENSG00000107581	EIF3A	Segerstolpe et al., Bugliani et al.
ENSG00000107651	SEC23IP	Bugliani et al.
ENSG00000107672	NSMCE4A	Xin et al.
ENSG00000107731	UNC5B	Xin et al.
ENSG00000107738	VSIR	Bacos et al.
ENSG00000107758	PPP3CB	Bugliani et al.
ENSG00000107771	CCSER2	Bugliani et al.
ENSG00000107789	MINPP1	Gunton et al.
ENSG00000107798	LIPA	Bugliani et al.
ENSG00000107815	TWNK	Gunton et al.
ENSG00000107864	CPEB3	Bacos et al.
ENSG00000107937	GTPBP4	Bugliani et al.
ENSG00000108010	GLRX3	Segerstolpe et al.
ENSG00000108021	TASOR2	Bugliani et al.
ENSG00000108039	XPNPEP1	Xin et al., Bugliani et al.
ENSG00000108055	SMC3	Bugliani et al.
ENSG00000108061	SHOC2	Bugliani et al.
ENSG00000108107	RPL28	Segerstolpe et al.
ENSG00000108176	DNAJC12	Bugliani et al.
ENSG00000108187	PBLD	Lawlor et al.
ENSG00000108309	RUNDC3A	Solimena et al.
ENSG00000108370	RGS9	Solimena et al.
ENSG00000108384	RAD51C	Gunton et al.
ENSG00000108395	TRIM37	Bugliani et al., Taneera et al.
ENSG00000108406	DHX40	Bugliani et al., Gunton et al.
ENSG00000108468	CBX1	Xin et al.
ENSG00000108506	INTS2	Xin et al.
ENSG00000108551	RASD1	Solimena et al.
ENSG00000108561	C1QBP	Bugliani et al.
ENSG00000108582	CPD	Bugliani et al., Gunton et al.
ENSG00000108588	CCDC47	Bugliani et al.
ENSG00000108654	DDX5	Segerstolpe et al., Bugliani et al.
ENSG00000108671	PSMD11	Bugliani et al.
ENSG00000108684	ASIC2	Bacos et al.
ENSG00000108700	CCL8	Solimena et al.
ENSG00000108826	MRPL27	Segerstolpe et al.
ENSG00000108829	LRRC59	Bugliani et al.
ENSG00000108849	PPY	Solimena et al.
ENSG00000108852	MPP2	Solimena et al.
ENSG00000108946	PRKAR1A	Segerstolpe et al., Bugliani et al.
ENSG00000108950	FAM20A	Bacos et al.
ENSG00000108960	MMD	Segerstolpe et al.
ENSG00000108963	DPH1	Lawlor et al.
ENSG00000108984	MAP2K6	Bacos et al., Taneera et al.
ENSG00000109016	DHRS7B	Bugliani et al.
ENSG00000109046	WSB1	Segerstolpe et al.
ENSG00000109079	TNFAIP1	Gunton et al.
ENSG00000109107	ALDOC	Solimena et al.
ENSG00000109133	TMEM33	Bugliani et al.
ENSG00000109171	SLAIN2	Xin et al., Bacos et al.
ENSG00000109184	DCUN1D4	Bugliani et al.
ENSG00000109189	USP46	Bugliani et al.
ENSG00000109265	CRACD	Solimena et al.
ENSG00000109270	LAMTOR3	Segerstolpe et al., Bugliani et al.
ENSG00000109321	AREG	Lawlor et al.
ENSG00000109332	UBE2D3	Segerstolpe et al.
ENSG00000109339	MAPK10	Solimena et al.
ENSG00000109390	NDUFC1	Segerstolpe et al.
ENSG00000109436	TBC1D9	Bugliani et al.
ENSG00000109445	ZNF330	Bugliani et al.
ENSG00000109452	INPP4B	Solimena et al.
ENSG00000109466	KLHL2	Xin et al.
ENSG00000109472	CPE	Lawlor et al., Bugliani et al.
ENSG00000109501	WFS1	Segerstolpe et al.
ENSG00000109572	CLCN3	Bugliani et al.
ENSG00000109606	DHX15	Bugliani et al., Taneera et al.
ENSG00000109610	SOD3	Bacos et al.
ENSG00000109654	TRIM2	Bacos et al., Bugliani et al.
ENSG00000109680	TBC1D19	Xin et al.
ENSG00000109775	UFSP2	Bugliani et al.
ENSG00000109794	FAM149A	Lawlor et al.
ENSG00000109832	DDX25	Solimena et al.
ENSG00000109846	CRYAB	Lawlor et al.
ENSG00000109861	CTSC	Bugliani et al.
ENSG00000109911	ELP4	Xin et al.
ENSG00000109919	MTCH2	Bugliani et al.
ENSG00000109929	SC5D	Bugliani et al.
ENSG00000109971	HSPA8	Lawlor et al., Bugliani et al.
ENSG00000110002	VWA5A	Segerstolpe et al.
ENSG00000110321	EIF4G2	Segerstolpe et al., Bugliani et al.
ENSG00000110344	UBE4A	Gunton et al.
ENSG00000110400	NECTIN1	Xin et al.
ENSG00000110429	FBXO3	Bugliani et al.
ENSG00000110435	PDHX	Bacos et al., Bugliani et al.
ENSG00000110448	CD5	Bacos et al.
ENSG00000110514	MADD	Xin et al.
ENSG00000110693	SOX6	Lawlor et al., Xin et al.
ENSG00000110696	C11orf58	Bugliani et al.
ENSG00000110717	NDUFS8	Segerstolpe et al.
ENSG00000110768	GTF2H1	Bugliani et al.
ENSG00000110841	PPFIBP1	Lawlor et al.
ENSG00000110851	PRDM4	Bacos et al.
ENSG00000110876	SELPLG	Bacos et al.
ENSG00000110880	CORO1C	Segerstolpe et al.
ENSG00000110911	SLC11A2	Bugliani et al.
ENSG00000110955	ATP5F1B	Segerstolpe et al., Bugliani et al.
ENSG00000110958	PTGES3	Segerstolpe et al., Xin et al., Bugliani et al.
ENSG00000111011	RSRC2	Bugliani et al.
ENSG00000111012	CYP27B1	Solimena et al.
ENSG00000111142	METAP2	Bugliani et al.
ENSG00000111229	ARPC3	Segerstolpe et al.
ENSG00000111262	KCNA1	Bacos et al.
ENSG00000111271	ACAD10	Xin et al.
ENSG00000111276	CDKN1B	Bugliani et al.
ENSG00000111325	OGFOD2	Gunton et al.
ENSG00000111358	GTF2H3	Bugliani et al.
ENSG00000111361	EIF2B1	Bugliani et al.
ENSG00000111432	FZD10	Bacos et al.
ENSG00000111445	RFC5	Bugliani et al.
ENSG00000111481	COPZ1	Segerstolpe et al., Bugliani et al.
ENSG00000111530	CAND1	Bugliani et al.
ENSG00000111581	NUP107	Bugliani et al.
ENSG00000111640	GAPDH	Lawlor et al., Bugliani et al.
ENSG00000111644	ACRBP	Taneera et al.
ENSG00000111647	UHRF1BP1L	Bugliani et al.
ENSG00000111669	TPI1	Lawlor et al.
ENSG00000111670	GNPTAB	Lawlor et al.
ENSG00000111674	ENO2	Lawlor et al.
ENSG00000111678	C12orf57	Segerstolpe et al.
ENSG00000111696	NT5DC3	Lawlor et al.
ENSG00000111726	CMAS	Bugliani et al.
ENSG00000111728	ST8SIA1	Bacos et al.
ENSG00000111731	C2CD5	Bugliani et al.
ENSG00000111775	COX6A1	Segerstolpe et al.
ENSG00000111786	SRSF9	Bugliani et al.
ENSG00000111799	COL12A1	Solimena et al.
ENSG00000111802	TDP2	Bugliani et al.
ENSG00000111832	RWDD1	Bugliani et al.
ENSG00000111875	ASF1A	Bugliani et al.
ENSG00000111885	MAN1A1	Bugliani et al.
ENSG00000111897	SERINC1	Bugliani et al.
ENSG00000111906	HDDC2	Bugliani et al.
ENSG00000111912	NCOA7	Segerstolpe et al.
ENSG00000111913	RIPOR2	Bacos et al.
ENSG00000111962	UST	Solimena et al.
ENSG00000112039	FANCE	Gunton et al.
ENSG00000112079	STK38	Segerstolpe et al.
ENSG00000112081	SRSF3	Bugliani et al.
ENSG00000112096	SOD2	Lawlor et al., Xin et al., Solimena et al.
ENSG00000112146	FBXO9	Bugliani et al.
ENSG00000112164	GLP1R	Solimena et al., Taneera et al.
ENSG00000112175	BMP5	Solimena et al.
ENSG00000112183	RBM24	Solimena et al.
ENSG00000112200	ZNF451	Bacos et al.
ENSG00000112245	PTP4A1	Segerstolpe et al.
ENSG00000112249	ASCC3	Bugliani et al.
ENSG00000112297	CRYBG1	Lawlor et al.
ENSG00000112299	VNN1	Segerstolpe et al.
ENSG00000112305	SMAP1	Bugliani et al.
ENSG00000112308	C6orf62	Bugliani et al.
ENSG00000112335	SNX3	Segerstolpe et al., Bugliani et al.
ENSG00000112339	HBS1L	Bugliani et al.
ENSG00000112357	PEX7	Bugliani et al.
ENSG00000112378	PERP	Bacos et al.
ENSG00000112419	PHACTR2	Bugliani et al.
ENSG00000112425	EPM2A	Gunton et al.
ENSG00000112541	PDE10A	Solimena et al.
ENSG00000112562	SMOC2	Bacos et al.
ENSG00000112667	DNPH1	Xin et al.
ENSG00000112685	EXOC2	Lawlor et al.
ENSG00000112697	TMEM30A	Bugliani et al.
ENSG00000112701	SENP6	Bugliani et al.
ENSG00000112763	BTN2A1	Bugliani et al.
ENSG00000112787	FBRSL1	Gunton et al.
ENSG00000112796	ENPP5	Segerstolpe et al., Taneera et al.
ENSG00000112851	ERBIN	Bugliani et al.
ENSG00000112902	SEMA5A	Bugliani et al., Solimena et al.
ENSG00000112977	DAP	Bugliani et al.
ENSG00000112996	MRPS30	Bugliani et al.
ENSG00000113083	LOX	Solimena et al.
ENSG00000113161	HMGCR	Bugliani et al.
ENSG00000113231	PDE8B	Solimena et al.
ENSG00000113282	CLINT1	Bugliani et al.
ENSG00000113328	CCNG1	Segerstolpe et al., Bugliani et al.
ENSG00000113360	DROSHA	Gunton et al.
ENSG00000113361	CDH6	Solimena et al.
ENSG00000113369	ARRDC3	Solimena et al.
ENSG00000113384	GOLPH3	Bugliani et al.
ENSG00000113387	SUB1	Bugliani et al.
ENSG00000113407	TARS1	Bugliani et al.
ENSG00000113522	RAD50	Gunton et al.
ENSG00000113532	ST8SIA4	Bacos et al.
ENSG00000113558	SKP1	Segerstolpe et al., Bugliani et al.
ENSG00000113575	PPP2CA	Bugliani et al.
ENSG00000113580	NR3C1	Bugliani et al.
ENSG00000113594	LIFR	Solimena et al.
ENSG00000113615	SEC24A	Xin et al., Bugliani et al.
ENSG00000113621	TXNDC15	Bugliani et al.
ENSG00000113649	TCERG1	Bugliani et al.
ENSG00000113712	CSNK1A1	Segerstolpe et al., Bugliani et al.
ENSG00000113732	ATP6V0E1	Bugliani et al.
ENSG00000113739	STC2	Bacos et al.
ENSG00000113763	UNC5A	Bacos et al.
ENSG00000113810	SMC4	Segerstolpe et al., Lawlor et al.
ENSG00000113811	SELENOK	Lawlor et al.
ENSG00000114013	CD86	Taneera et al.
ENSG00000114054	PCCB	Lawlor et al., Bugliani et al.
ENSG00000114062	UBE3A	Bugliani et al.
ENSG00000114120	SLC25A36	Bugliani et al.
ENSG00000114209	PDCD10	Bugliani et al.
ENSG00000114316	USP4	Lawlor et al.
ENSG00000114331	ACAP2	Bugliani et al.
ENSG00000114416	FXR1	Bacos et al.
ENSG00000114473	IQCG	Gunton et al.
ENSG00000114503	NCBP2	Bugliani et al.
ENSG00000114520	SNX4	Bugliani et al., Gunton et al.
ENSG00000114541	FRMD4B	Lawlor et al.
ENSG00000114573	ATP6V1A	Bacos et al., Bugliani et al.
ENSG00000114638	UPK1B	Gunton et al.
ENSG00000114686	MRPL3	Bugliani et al.
ENSG00000114784	EIF1B	Bugliani et al.
ENSG00000114796	KLHL24	Lawlor et al.
ENSG00000114850	SSR3	Bugliani et al.
ENSG00000114861	FOXP1	Bacos et al.
ENSG00000114902	SPCS1	Bugliani et al.
ENSG00000114904	NEK4	Bugliani et al.
ENSG00000114942	EEF1B2	Bugliani et al.
ENSG00000114982	KANSL3	Lawlor et al., Xin et al.
ENSG00000115020	PIKFYVE	Bugliani et al.
ENSG00000115091	ACTR3	Segerstolpe et al.
ENSG00000115112	TFCP2L1	Bacos et al.
ENSG00000115159	GPD2	Segerstolpe et al.
ENSG00000115170	ACVR1	Lawlor et al., Bugliani et al.
ENSG00000115204	MPV17	Gunton et al.
ENSG00000115207	GTF3C2	Bugliani et al., Gunton et al.
ENSG00000115211	EIF2B4	Xin et al.
ENSG00000115233	PSMD14	Bugliani et al.
ENSG00000115241	PPM1G	Lawlor et al.
ENSG00000115263	GCG	Bugliani et al.
ENSG00000115268	RPS15	Segerstolpe et al., Lawlor et al.
ENSG00000115271	GCA	Bugliani et al.
ENSG00000115286	NDUFS7	Segerstolpe et al., Bacos et al.
ENSG00000115290	GRB14	Lawlor et al.
ENSG00000115306	SPTBN1	Segerstolpe et al.
ENSG00000115339	GALNT3	Segerstolpe et al.
ENSG00000115364	MRPL19	Bugliani et al.
ENSG00000115365	LANCL1	Bugliani et al.
ENSG00000115368	WDR75	Xin et al.
ENSG00000115380	EFEMP1	Solimena et al.
ENSG00000115419	GLS	Lawlor et al., Bugliani et al., Gunton et al.
ENSG00000115446	UNC50	Segerstolpe et al., Bugliani et al.
ENSG00000115457	IGFBP2	Xin et al., Bacos et al.
ENSG00000115484	CCT4	Bugliani et al.
ENSG00000115504	EHBP1	Bugliani et al.
ENSG00000115514	TXNDC9	Bugliani et al.
ENSG00000115523	GNLY	Bacos et al.
ENSG00000115524	SF3B1	Bugliani et al.
ENSG00000115539	PDCL3	Bugliani et al., Gunton et al.
ENSG00000115540	MOB4	Bugliani et al.
ENSG00000115541	HSPE1	Bugliani et al.
ENSG00000115561	CHMP3	Bugliani et al.
ENSG00000115590	IL1R2	Taneera et al.
ENSG00000115657	ABCB6	Solimena et al.
ENSG00000115661	STK16	Gunton et al.
ENSG00000115685	PPP1R7	Bugliani et al.
ENSG00000115694	STK25	Lawlor et al.
ENSG00000115758	ODC1	Bugliani et al.
ENSG00000115760	BIRC6	Gunton et al.
ENSG00000115762	PLEKHB2	Bugliani et al.
ENSG00000115806	GORASP2	Lawlor et al., Bugliani et al.
ENSG00000115825	PRKD3	Bugliani et al.
ENSG00000115827	DCAF17	Xin et al.
ENSG00000115828	QPCT	Bugliani et al.
ENSG00000115839	RAB3GAP1	Gunton et al.
ENSG00000115866	DARS1	Segerstolpe et al.
ENSG00000115875	SRSF7	Gunton et al.
ENSG00000115944	COX7A2L	Lawlor et al.
ENSG00000115947	ORC4	Gunton et al.
ENSG00000115977	AAK1	Xin et al.
ENSG00000116001	TIA1	Segerstolpe et al.
ENSG00000116014	KISS1R	Solimena et al.
ENSG00000116030	SUMO1	Bugliani et al.
ENSG00000116044	NFE2L2	Segerstolpe et al., Bugliani et al.
ENSG00000116120	FARSB	Lawlor et al.
ENSG00000116141	MARK1	Bacos et al.
ENSG00000116171	SCP2	Bugliani et al.
ENSG00000116209	TMEM59	Segerstolpe et al., Bugliani et al.
ENSG00000116251	RPL22	Bugliani et al.
ENSG00000116285	ERRFI1	Segerstolpe et al.
ENSG00000116329	OPRD1	Bacos et al.
ENSG00000116459	ATP5PB	Bugliani et al., Gunton et al.
ENSG00000116560	SFPQ	Bugliani et al.
ENSG00000116584	ARHGEF2	Gunton et al.
ENSG00000116675	DNAJC6	Xin et al., Bugliani et al.
ENSG00000116752	BCAS2	Bugliani et al.
ENSG00000116791	CRYZ	Bugliani et al.
ENSG00000116833	NR5A2	Solimena et al.
ENSG00000116871	MAP7D1	Xin et al.
ENSG00000116898	MRPS15	Lawlor et al.
ENSG00000116922	C1orf109	Xin et al.
ENSG00000116984	MTR	Bugliani et al., Gunton et al.
ENSG00000117054	ACADM	Bugliani et al.
ENSG00000117118	SDHB	Bugliani et al.
ENSG00000117133	RPF1	Bugliani et al.
ENSG00000117139	KDM5B	Gunton et al.
ENSG00000117143	UAP1	Bugliani et al.
ENSG00000117152	RGS4	Segerstolpe et al., Bugliani et al., Solimena et al.
ENSG00000117155	SSX2IP	Segerstolpe et al.
ENSG00000117174	ZNHIT6	Bugliani et al.
ENSG00000117222	RBBP5	Lawlor et al.
ENSG00000117228	GBP1	Solimena et al.
ENSG00000117262	GPR89A	Bugliani et al.
ENSG00000117335	CD46	Segerstolpe et al., Bugliani et al.
ENSG00000117360	PRPF3	Segerstolpe et al.
ENSG00000117410	ATP6V0B	Segerstolpe et al., Bugliani et al., Gunton et al.
ENSG00000117419	ERI3	Gunton et al.
ENSG00000117472	TSPAN1	Solimena et al.
ENSG00000117500	TMED5	Bugliani et al.
ENSG00000117505	DR1	Bugliani et al.
ENSG00000117528	ABCD3	Segerstolpe et al.
ENSG00000117569	PTBP2	Bugliani et al.
ENSG00000117616	RSRP1	Segerstolpe et al.
ENSG00000117620	SLC35A3	Lawlor et al.
ENSG00000117640	MTFR1L	Lawlor et al.
ENSG00000117682	DHDDS	Gunton et al.
ENSG00000117713	ARID1A	Bugliani et al., Gunton et al.
ENSG00000117751	PPP1R8	Gunton et al.
ENSG00000117758	STX12	Segerstolpe et al., Xin et al.
ENSG00000117859	OSBPL9	Bugliani et al.
ENSG00000117868	ESYT2	Lawlor et al.
ENSG00000117906	RCN2	Bugliani et al.
ENSG00000118263	KLF7	Solimena et al.
ENSG00000118271	TTR	Lawlor et al., Xin et al.
ENSG00000118322	ATP10B	Lawlor et al.
ENSG00000118363	SPCS2	Lawlor et al., Bugliani et al.
ENSG00000118402	ELOVL4	Solimena et al.
ENSG00000118454	ANKRD13C	Gunton et al.
ENSG00000118495	PLAGL1	Bugliani et al.
ENSG00000118518	RNF146	Xin et al.
ENSG00000118564	FBXL5	Segerstolpe et al., Bugliani et al.
ENSG00000118596	SLC16A7	Solimena et al.
ENSG00000118620	ZNF430	Lawlor et al.
ENSG00000118689	FOXO3	Gunton et al.
ENSG00000118762	PKD2	Bugliani et al.
ENSG00000118785	SPP1	Lawlor et al.
ENSG00000118804	STBD1	Bacos et al.
ENSG00000118855	MFSD1	Gunton et al.
ENSG00000119041	GTF3C3	Bugliani et al.
ENSG00000119048	UBE2B	Bugliani et al.
ENSG00000119121	TRPM6	Lawlor et al.
ENSG00000119125	GDA	Segerstolpe et al., Lawlor et al.
ENSG00000119185	ITGB1BP1	Bugliani et al.
ENSG00000119283	TRIM67	Bacos et al.
ENSG00000119318	RAD23B	Bugliani et al., Gunton et al.
ENSG00000119335	SET	Bugliani et al.
ENSG00000119396	RAB14	Segerstolpe et al., Bugliani et al.
ENSG00000119402	FBXW2	Bugliani et al.
ENSG00000119421	NDUFA8	Bugliani et al.
ENSG00000119523	ALG2	Lawlor et al.
ENSG00000119537	KDSR	Lawlor et al.
ENSG00000119599	DCAF4	Gunton et al.
ENSG00000119630	PGF	Gunton et al.
ENSG00000119640	ACYP1	Bugliani et al.
ENSG00000119673	ACOT2	Bugliani et al.
ENSG00000119705	SLIRP	Segerstolpe et al.
ENSG00000119707	RBM25	Bugliani et al.
ENSG00000119720	NRDE2	Lawlor et al.
ENSG00000119812	FAM98A	Bugliani et al.
ENSG00000119866	BCL11A	Solimena et al.
ENSG00000119888	EPCAM	Segerstolpe et al.
ENSG00000119912	IDE	Bugliani et al.
ENSG00000119929	CUTC	Bugliani et al.
ENSG00000119943	PYROXD2	Solimena et al.
ENSG00000119969	HELLS	Lawlor et al.
ENSG00000120251	GRIA2	Solimena et al.
ENSG00000120253	NUP43	Lawlor et al.
ENSG00000120265	PCMT1	Bugliani et al.
ENSG00000120306	CYSTM1	Segerstolpe et al.
ENSG00000120438	TCP1	Bugliani et al.
ENSG00000120659	TNFSF11	Bacos et al.
ENSG00000120690	ELF1	Segerstolpe et al., Bugliani et al.
ENSG00000120693	SMAD9	Bacos et al., Solimena et al., Taneera et al.
ENSG00000120694	HSPH1	Segerstolpe et al.
ENSG00000120697	ALG5	Bugliani et al.
ENSG00000120705	ETF1	Bugliani et al.
ENSG00000120725	SIL1	Segerstolpe et al.
ENSG00000120727	PAIP2	Gunton et al.
ENSG00000120742	SERP1	Bugliani et al.
ENSG00000120756	PLS1	Bugliani et al.
ENSG00000120784	ZFP30	Lawlor et al.
ENSG00000120805	ARL1	Segerstolpe et al., Bugliani et al.
ENSG00000120885	CLU	Segerstolpe et al.
ENSG00000120910	PPP3CC	Bugliani et al.
ENSG00000120948	TARDBP	Bugliani et al.
ENSG00000120963	ZNF706	Bugliani et al.
ENSG00000120992	LYPLA1	Bugliani et al.
ENSG00000121022	COPS5	Bugliani et al.
ENSG00000121057	AKAP1	Gunton et al.
ENSG00000121058	COIL	Bugliani et al.
ENSG00000121073	SLC35B1	Bugliani et al.
ENSG00000121274	TENT4B	Bacos et al.
ENSG00000121310	ECHDC2	Segerstolpe et al.
ENSG00000121350	PYROXD1	Bugliani et al.
ENSG00000121351	IAPP	Segerstolpe et al., Bacos et al., Bugliani et al., Solimena et al.
ENSG00000121410	A1BG	Xin et al.
ENSG00000121440	PDZRN3	Bacos et al.
ENSG00000121481	RNF2	Bacos et al.
ENSG00000121542	SEC22A	Lawlor et al.
ENSG00000121579	NAA50	Bugliani et al.
ENSG00000121644	DESI2	Bugliani et al.
ENSG00000121691	CAT	Bugliani et al.
ENSG00000121851	POLR3GL	Lawlor et al.
ENSG00000121879	PIK3CA	Bugliani et al.
ENSG00000121898	CPXM2	Bacos et al.
ENSG00000122042	UBL3	Bugliani et al.
ENSG00000122188	LAX1	Bacos et al.
ENSG00000122406	RPL5	Lawlor et al.
ENSG00000122481	RWDD3	Bugliani et al.
ENSG00000122512	PMS2	Xin et al., Gunton et al.
ENSG00000122515	ZMIZ2	Gunton et al.
ENSG00000122566	HNRNPA2B1	Segerstolpe et al.
ENSG00000122574	WIPF3	Bacos et al.
ENSG00000122585	NPY	Xin et al.
ENSG00000122643	NT5C3A	Gunton et al.
ENSG00000122674	CCZ1	Bugliani et al.
ENSG00000122679	RAMP3	Bacos et al.
ENSG00000122705	CLTA	Lawlor et al.
ENSG00000122729	ACO1	Lawlor et al.
ENSG00000122735	DNAI1	Solimena et al.
ENSG00000122862	SRGN	Taneera et al.
ENSG00000122884	P4HA1	Lawlor et al.
ENSG00000122952	ZWINT	Bugliani et al.
ENSG00000122958	VPS26A	Bugliani et al.
ENSG00000122970	IFT81	Xin et al.
ENSG00000123064	DDX54	Gunton et al.
ENSG00000123091	RNF11	Segerstolpe et al.
ENSG00000123131	PRDX4	Bugliani et al.
ENSG00000123200	ZC3H13	Bugliani et al.
ENSG00000123268	ATF1	Bugliani et al.
ENSG00000123349	PFDN5	Segerstolpe et al.
ENSG00000123416	TUBA1B	Segerstolpe et al., Lawlor et al.
ENSG00000123472	ATPAF1	Xin et al.
ENSG00000123496	IL13RA2	Bugliani et al.
ENSG00000123505	AMD1	Bugliani et al.
ENSG00000123562	MORF4L2	Segerstolpe et al., Lawlor et al.
ENSG00000123575	FAM199X	Xin et al.
ENSG00000123612	ACVR1C	Solimena et al.
ENSG00000123689	G0S2	Bacos et al.
ENSG00000123836	PFKFB2	Taneera et al.
ENSG00000124102	PI3	Lawlor et al.
ENSG00000124107	SLPI	Bugliani et al.
ENSG00000124155	PIGT	Bugliani et al.
ENSG00000124172	ATP5F1E	Segerstolpe et al.
ENSG00000124193	SRSF6	Bugliani et al.
ENSG00000124194	GDAP1L1	Solimena et al.
ENSG00000124198	ARFGEF2	Bugliani et al.
ENSG00000124205	EDN3	Solimena et al.
ENSG00000124207	CSE1L	Bugliani et al.
ENSG00000124209	RAB22A	Bugliani et al.
ENSG00000124212	PTGIS	Bacos et al.
ENSG00000124222	STX16	Lawlor et al.
ENSG00000124225	PMEPA1	Bugliani et al.
ENSG00000124243	BCAS4	Solimena et al.
ENSG00000124275	MTRR	Bugliani et al.
ENSG00000124279	FASTKD3	Bugliani et al.
ENSG00000124333	VAMP7	Bugliani et al.
ENSG00000124370	MCEE	Lawlor et al.
ENSG00000124374	PAIP2B	Gunton et al.
ENSG00000124380	SNRNP27	Bugliani et al.
ENSG00000124486	USP9X	Bugliani et al.
ENSG00000124493	GRM4	Xin et al.
ENSG00000124532	MRS2	Bugliani et al., Gunton et al.
ENSG00000124602	UNC5CL	Segerstolpe et al.
ENSG00000124608	AARS2	Gunton et al.
ENSG00000124766	SOX4	Bugliani et al., Solimena et al.
ENSG00000124767	GLO1	Bugliani et al.
ENSG00000124783	SSR1	Bugliani et al.
ENSG00000124789	NUP153	Bugliani et al.
ENSG00000124795	DEK	Bugliani et al.
ENSG00000124802	EEF1E1	Bugliani et al.
ENSG00000124813	RUNX2	Gunton et al.
ENSG00000124875	CXCL6	Segerstolpe et al., Xin et al.
ENSG00000124882	EREG	Taneera et al.
ENSG00000124939	SCGB2A1	Bugliani et al.
ENSG00000125107	CNOT1	Xin et al.
ENSG00000125304	TM9SF2	Bugliani et al.
ENSG00000125375	DMAC2L	Bugliani et al.
ENSG00000125398	SOX9	Bugliani et al., Solimena et al.
ENSG00000125457	MIF4GD	Xin et al.
ENSG00000125538	IL1B	Solimena et al.
ENSG00000125630	POLR1B	Bugliani et al.
ENSG00000125652	ALKBH7	Bacos et al.
ENSG00000125656	CLPP	Lawlor et al.
ENSG00000125730	C3	Lawlor et al.
ENSG00000125731	SH2D3A	Bacos et al.
ENSG00000125798	FOXA2	Gunton et al.
ENSG00000125818	PSMF1	Gunton et al.
ENSG00000125827	TMX4	Bugliani et al.
ENSG00000125835	SNRPB	Segerstolpe et al., Bugliani et al.
ENSG00000125845	BMP2	Gunton et al.
ENSG00000125863	MKKS	Bugliani et al.
ENSG00000125868	DSTN	Segerstolpe et al.
ENSG00000125875	TBC1D20	Lawlor et al.
ENSG00000125971	DYNLRB1	Segerstolpe et al.
ENSG00000125977	EIF2S2	Bugliani et al.
ENSG00000125995	ROMO1	Segerstolpe et al.
ENSG00000126070	AGO3	Bacos et al.
ENSG00000126214	KLC1	Bugliani et al.
ENSG00000126261	UBA2	Bugliani et al.
ENSG00000126266	FFAR1	Solimena et al.
ENSG00000126267	COX6B1	Segerstolpe et al.
ENSG00000126353	CCR7	Taneera et al.
ENSG00000126432	PRDX5	Segerstolpe et al.
ENSG00000126456	IRF3	Lawlor et al.
ENSG00000126562	WNK4	Solimena et al.
ENSG00000126733	DACH2	Bacos et al., Solimena et al.
ENSG00000126777	KTN1	Bugliani et al.
ENSG00000126804	ZBTB1	Bugliani et al.
ENSG00000126814	TRMT5	Bugliani et al.
ENSG00000126822	PLEKHG3	Xin et al.
ENSG00000126858	RHOT1	Bacos et al.
ENSG00000126945	HNRNPH2	Bugliani et al.
ENSG00000126947	ARMCX1	Bugliani et al.
ENSG00000127022	CANX	Bugliani et al.
ENSG00000127074	RGS13	Taneera et al.
ENSG00000127125	PPCS	Bugliani et al.
ENSG00000127325	BEST3	Bacos et al., Solimena et al.
ENSG00000127328	RAB3IP	Gunton et al.
ENSG00000127334	DYRK2	Bugliani et al.
ENSG00000127399	LRRC61	Gunton et al.
ENSG00000127481	UBR4	Xin et al.
ENSG00000127511	SIN3B	Lawlor et al.
ENSG00000127540	UQCR11	Segerstolpe et al.
ENSG00000127585	FBXL16	Solimena et al.
ENSG00000127616	SMARCA4	Lawlor et al.
ENSG00000127663	KDM4B	Bugliani et al.
ENSG00000127831	VIL1	Gunton et al.
ENSG00000127870	RNF6	Bugliani et al.
ENSG00000127914	AKAP9	Bugliani et al.
ENSG00000127946	HIP1	Lawlor et al.
ENSG00000127954	STEAP4	Solimena et al.
ENSG00000127955	GNAI1	Bugliani et al.
ENSG00000127980	PEX1	Lawlor et al.
ENSG00000127990	SGCE	Bugliani et al.
ENSG00000127995	CASD1	Bugliani et al.
ENSG00000128039	SRD5A3	Segerstolpe et al.
ENSG00000128050	PAICS	Bugliani et al.
ENSG00000128159	TUBGCP6	Lawlor et al.
ENSG00000128191	DGCR8	Bugliani et al., Gunton et al.
ENSG00000128285	MCHR1	Solimena et al.
ENSG00000128342	LIF	Bacos et al.
ENSG00000128513	POT1	Bugliani et al.
ENSG00000128524	ATP6V1F	Segerstolpe et al.
ENSG00000128564	VGF	Xin et al.
ENSG00000128590	DNAJB9	Bugliani et al.
ENSG00000128609	NDUFA5	Bugliani et al., Taneera et al.
ENSG00000128626	MRPS12	Bugliani et al.
ENSG00000128641	MYO1B	Segerstolpe et al.
ENSG00000128654	MTX2	Bugliani et al.
ENSG00000128683	GAD1	Bacos et al.
ENSG00000128708	HAT1	Bugliani et al.
ENSG00000128739	SNRPN	Solimena et al.
ENSG00000128915	ICE2	Segerstolpe et al.
ENSG00000128989	ARPP19	Bugliani et al.
ENSG00000129055	ANAPC13	Bugliani et al.
ENSG00000129071	MBD4	Bugliani et al.
ENSG00000129083	COPB1	Segerstolpe et al., Bugliani et al.
ENSG00000129084	PSMA1	Bugliani et al.
ENSG00000129116	PALLD	Segerstolpe et al.
ENSG00000129187	DCTD	Bugliani et al.
ENSG00000129255	MPDU1	Lawlor et al.
ENSG00000129473	BCL2L2	Bugliani et al.
ENSG00000129514	FOXA1	Solimena et al.
ENSG00000129518	EAPP	Bugliani et al.
ENSG00000129534	MIS18BP1	Bacos et al.
ENSG00000129562	DAD1	Bugliani et al.
ENSG00000129566	TEP1	Lawlor et al.
ENSG00000129595	EPB41L4A	Gunton et al.
ENSG00000129596	CDO1	Solimena et al.
ENSG00000129625	REEP5	Segerstolpe et al., Bugliani et al.
ENSG00000129636	ITFG1	Segerstolpe et al., Bugliani et al.
ENSG00000129682	FGF13	Solimena et al.
ENSG00000129757	CDKN1C	Bacos et al.
ENSG00000130035	GALNT8	Solimena et al.
ENSG00000130037	KCNA5	Solimena et al.
ENSG00000130119	GNL3L	Lawlor et al.
ENSG00000130150	MOSPD2	Lawlor et al.
ENSG00000130158	DOCK6	Lawlor et al.
ENSG00000130177	CDC16	Bugliani et al.
ENSG00000130226	DPP6	Solimena et al.
ENSG00000130227	XPO7	Segerstolpe et al.
ENSG00000130254	SAFB2	Xin et al.
ENSG00000130255	RPL36	Segerstolpe et al., Lawlor et al.
ENSG00000130303	BST2	Bugliani et al.
ENSG00000130305	NSUN5	Gunton et al.
ENSG00000130413	STK33	Taneera et al.
ENSG00000130429	ARPC1B	Bacos et al.
ENSG00000130517	PGPEP1	Lawlor et al.
ENSG00000130669	PAK4	Lawlor et al.
ENSG00000130717	UCK1	Gunton et al.
ENSG00000130724	CHMP2A	Segerstolpe et al.
ENSG00000130725	UBE2M	Bugliani et al.
ENSG00000130768	SMPDL3B	Lawlor et al.
ENSG00000130813	SHFL	Lawlor et al.
ENSG00000130821	SLC6A8	Bugliani et al.
ENSG00000130826	DKC1	Bugliani et al.
ENSG00000130830	MPP1	Bacos et al., Taneera et al.
ENSG00000130935	NOL11	Bugliani et al.
ENSG00000131023	LATS1	Bacos et al.
ENSG00000131043	AAR2	Gunton et al.
ENSG00000131051	RBM39	Bugliani et al.
ENSG00000131094	C1QL1	Solimena et al.
ENSG00000131143	COX4I1	Lawlor et al.
ENSG00000131148	EMC8	Lawlor et al.
ENSG00000131171	SH3BGRL	Bugliani et al.
ENSG00000131187	F12	Bacos et al.
ENSG00000131236	CAP1	Segerstolpe et al.
ENSG00000131238	PPT1	Bugliani et al.
ENSG00000131375	CAPN7	Bugliani et al.
ENSG00000131408	NR1H2	Bacos et al.
ENSG00000131435	PDLIM4	Bacos et al., Gunton et al., Taneera et al.
ENSG00000131462	TUBG1	Bugliani et al.
ENSG00000131473	ACLY	Bugliani et al.
ENSG00000131503	ANKHD1	Bugliani et al.
ENSG00000131507	NDFIP1	Segerstolpe et al.
ENSG00000131508	UBE2D2	Bugliani et al.
ENSG00000131668	BARX1	Bacos et al.
ENSG00000131711	MAP1B	Segerstolpe et al., Bugliani et al.
ENSG00000131724	IL13RA1	Segerstolpe et al., Bugliani et al.
ENSG00000131732	ZCCHC9	Lawlor et al.
ENSG00000131779	PEX11B	Bugliani et al.
ENSG00000131828	PDHA1	Lawlor et al.
ENSG00000131966	ACTR10	Segerstolpe et al., Bugliani et al.
ENSG00000131981	LGALS3	Segerstolpe et al.
ENSG00000132000	PODNL1	Bugliani et al.
ENSG00000132002	DNAJB1	Segerstolpe et al.
ENSG00000132128	LRRC41	Lawlor et al.
ENSG00000132141	CCT6B	Bugliani et al.
ENSG00000132294	EFR3A	Bugliani et al.
ENSG00000132305	IMMT	Gunton et al.
ENSG00000132326	PER2	Bugliani et al.
ENSG00000132329	RAMP1	Segerstolpe et al.
ENSG00000132356	PRKAA1	Lawlor et al.
ENSG00000132361	CLUH	Gunton et al.
ENSG00000132383	RPA1	Bugliani et al.
ENSG00000132386	SERPINF1	Bacos et al.
ENSG00000132388	UBE2G1	Bugliani et al., Gunton et al.
ENSG00000132424	PNISR	Bugliani et al.
ENSG00000132429	POPDC3	Solimena et al.
ENSG00000132437	DDC	Solimena et al.
ENSG00000132463	GRSF1	Bugliani et al.
ENSG00000132465	JCHAIN	Bacos et al.
ENSG00000132470	ITGB4	Bacos et al.
ENSG00000132475	H3-3B	Lawlor et al.
ENSG00000132507	EIF5A	Bugliani et al.
ENSG00000132554	RGS22	Solimena et al.
ENSG00000132603	NIP7	Lawlor et al.
ENSG00000132604	TERF2	Lawlor et al.
ENSG00000132639	SNAP25	Bugliani et al., Solimena et al.
ENSG00000132640	BTBD3	Bacos et al., Bugliani et al.
ENSG00000132646	PCNA	Bugliani et al.
ENSG00000132669	RIN2	Xin et al.
ENSG00000132676	DAP3	Bugliani et al.
ENSG00000132693	CRP	Solimena et al.
ENSG00000132781	MUTYH	Gunton et al.
ENSG00000132793	LPIN3	Lawlor et al.
ENSG00000132842	AP3B1	Segerstolpe et al., Bugliani et al.
ENSG00000132849	PATJ	Segerstolpe et al.
ENSG00000132872	SYT4	Solimena et al.
ENSG00000132932	ATP8A2	Bacos et al.
ENSG00000132938	MTUS2	Bacos et al., Bugliani et al., Solimena et al.
ENSG00000132950	ZMYM5	Bacos et al.
ENSG00000132964	CDK8	Bugliani et al.
ENSG00000132970	WASF3	Bugliani et al.
ENSG00000133027	PEMT	Bugliani et al.
ENSG00000133119	RFC3	Bugliani et al.
ENSG00000133121	STARD13	Gunton et al.
ENSG00000133169	BEX1	Lawlor et al., Bugliani et al.
ENSG00000133226	SRRM1	Bugliani et al.
ENSG00000133316	WDR74	Taneera et al.
ENSG00000133401	PDZD2	Bacos et al., Solimena et al.
ENSG00000133657	ATP13A3	Segerstolpe et al.
ENSG00000133704	IPO8	Lawlor et al.
ENSG00000133731	IMPA1	Bugliani et al.
ENSG00000133818	RRAS2	Bugliani et al.
ENSG00000133878	DUSP26	Solimena et al.
ENSG00000133884	DPF2	Lawlor et al., Bugliani et al.
ENSG00000134001	EIF2S1	Bugliani et al.
ENSG00000134014	ELP3	Lawlor et al.
ENSG00000134042	MRO	Bacos et al.
ENSG00000134058	CDK7	Bugliani et al.
ENSG00000134108	ARL8B	Bugliani et al.
ENSG00000134121	CHL1	Bacos et al., Solimena et al., Taneera et al.
ENSG00000134152	KATNBL1	Segerstolpe et al.
ENSG00000134153	EMC7	Bugliani et al.
ENSG00000134202	GSTM3	Lawlor et al.
ENSG00000134248	LAMTOR5	Bugliani et al.
ENSG00000134250	NOTCH2	Solimena et al.
ENSG00000134278	SPIRE1	Bacos et al.
ENSG00000134308	YWHAQ	Segerstolpe et al., Bugliani et al.
ENSG00000134313	KIDINS220	Gunton et al.
ENSG00000134323	MYCN	Bacos et al.
ENSG00000134352	IL6ST	Segerstolpe et al.
ENSG00000134363	FST	Taneera et al.
ENSG00000134375	TIMM17A	Bugliani et al.
ENSG00000134444	RELCH	Xin et al.
ENSG00000134508	CABLES1	Bacos et al.
ENSG00000134575	ACP2	Bacos et al.
ENSG00000134717	BTF3L4	Segerstolpe et al.
ENSG00000134758	RNF138	Bugliani et al.
ENSG00000134851	TMEM165	Bugliani et al.
ENSG00000134853	PDGFRA	Taneera et al.
ENSG00000134882	UBAC2	Lawlor et al.
ENSG00000134884	ARGLU1	Bugliani et al.
ENSG00000134909	ARHGAP32	Gunton et al.
ENSG00000134910	STT3A	Lawlor et al.
ENSG00000134962	KLB	Lawlor et al.
ENSG00000134970	TMED7	Bugliani et al.
ENSG00000134982	APC	Bugliani et al.
ENSG00000135048	CEMIP2	Segerstolpe et al., Lawlor et al.
ENSG00000135049	AGTPBP1	Taneera et al.
ENSG00000135052	GOLM1	Segerstolpe et al.
ENSG00000135070	ISCA1	Bugliani et al.
ENSG00000135093	USP30	Taneera et al.
ENSG00000135108	FBXO21	Bugliani et al.
ENSG00000135116	HRK	Bacos et al., Solimena et al.
ENSG00000135119	RNFT2	Lawlor et al.
ENSG00000135148	TRAFD1	Gunton et al.
ENSG00000135218	CD36	Segerstolpe et al., Lawlor et al.
ENSG00000135250	SRPK2	Bugliani et al.
ENSG00000135316	SYNCRIP	Bugliani et al.
ENSG00000135318	NT5E	Bacos et al.
ENSG00000135336	ORC3	Bugliani et al.
ENSG00000135372	NAT10	Xin et al.
ENSG00000135373	EHF	Solimena et al.
ENSG00000135387	CAPRIN1	Segerstolpe et al., Bacos et al., Bugliani et al.
ENSG00000135390	ATP5MC2	Segerstolpe et al., Bugliani et al.
ENSG00000135406	PRPH	Solimena et al.
ENSG00000135423	GLS2	Xin et al.
ENSG00000135441	BLOC1S1	Segerstolpe et al.
ENSG00000135446	CDK4	Bugliani et al.
ENSG00000135447	PPP1R1A	Xin et al., Bacos et al., Solimena et al., Taneera et al.
ENSG00000135457	TFCP2	Xin et al., Gunton et al.
ENSG00000135472	FAIM2	Bacos et al.
ENSG00000135486	HNRNPA1	Segerstolpe et al.
ENSG00000135503	ACVR1B	Bacos et al.
ENSG00000135525	MAP7	Bugliani et al.
ENSG00000135535	CD164	Bugliani et al.
ENSG00000135540	NHSL1	Lawlor et al.
ENSG00000135549	PKIB	Bacos et al., Taneera et al.
ENSG00000135655	USP15	Xin et al., Bugliani et al.
ENSG00000135677	GNS	Bugliani et al.
ENSG00000135678	CPM	Solimena et al.
ENSG00000135821	GLUL	Lawlor et al., Solimena et al.
ENSG00000135824	RGS8	Bacos et al.
ENSG00000135837	CEP350	Bugliani et al.
ENSG00000135842	NIBAN1	Solimena et al.
ENSG00000135862	LAMC1	Xin et al.
ENSG00000135919	SERPINE2	Bacos et al., Taneera et al.
ENSG00000135931	ARMC9	Lawlor et al.
ENSG00000135940	COX5B	Segerstolpe et al.
ENSG00000135968	GCC2	Bugliani et al.
ENSG00000136010	ALDH1L2	Lawlor et al.
ENSG00000136021	SCYL2	Bacos et al.
ENSG00000136045	PWP1	Gunton et al.
ENSG00000136051	WASHC4	Xin et al., Bugliani et al.
ENSG00000136068	FLNB	Lawlor et al.
ENSG00000136111	TBC1D4	Bacos et al., Taneera et al.
ENSG00000136141	LRCH1	Gunton et al.
ENSG00000136143	SUCLA2	Bugliani et al.
ENSG00000136169	SETDB2	Lawlor et al.
ENSG00000136240	KDELR2	Bugliani et al.
ENSG00000136244	IL6	Bacos et al.
ENSG00000136267	DGKB	Lawlor et al.
ENSG00000136273	HUS1	Lawlor et al.
ENSG00000136280	CCM2	Lawlor et al.
ENSG00000136286	MYO1G	Bacos et al.
ENSG00000136295	TTYH3	Bacos et al.
ENSG00000136436	CALCOCO2	Lawlor et al.
ENSG00000136448	NMT1	Bugliani et al.
ENSG00000136451	VEZF1	Bugliani et al.
ENSG00000136492	BRIP1	Bacos et al.
ENSG00000136527	TRA2B	Bugliani et al.
ENSG00000136531	SCN2A	Solimena et al.
ENSG00000136541	ERMN	Solimena et al.
ENSG00000136636	KCTD3	Bugliani et al.
ENSG00000136682	CBWD2	Bugliani et al.
ENSG00000136698	CFC1	Segerstolpe et al., Solimena et al.
ENSG00000136710	CCDC115	Xin et al.
ENSG00000136738	STAM	Xin et al., Bugliani et al.
ENSG00000136750	GAD2	Bugliani et al.
ENSG00000136754	ABI1	Bugliani et al.
ENSG00000136842	TMOD1	Segerstolpe et al.
ENSG00000136854	STXBP1	Segerstolpe et al., Bugliani et al., Solimena et al.
ENSG00000136868	SLC31A1	Lawlor et al.
ENSG00000136870	ZNF189	Xin et al.
ENSG00000136930	PSMB7	Bugliani et al.
ENSG00000136933	RABEPK	Gunton et al.
ENSG00000136942	RPL35	Segerstolpe et al., Lawlor et al.
ENSG00000136960	ENPP2	Bugliani et al., Solimena et al.
ENSG00000136986	DERL1	Bugliani et al.
ENSG00000137040	RANBP6	Bugliani et al.
ENSG00000137075	RNF38	Bugliani et al., Gunton et al.
ENSG00000137077	CCL21	Bacos et al.
ENSG00000137100	DCTN3	Bugliani et al.
ENSG00000137133	HINT2	Segerstolpe et al.
ENSG00000137135	ARHGEF39	Gunton et al.
ENSG00000137142	IGFBPL1	Xin et al.
ENSG00000137161	CNPY3	Xin et al.
ENSG00000137177	KIF13A	Lawlor et al.
ENSG00000137203	TFAP2A	Solimena et al.
ENSG00000137210	TMEM14B	Bugliani et al.
ENSG00000137221	TJAP1	Lawlor et al.
ENSG00000137285	TUBB2B	Bacos et al.
ENSG00000137414	FAM8A1	Bugliani et al.
ENSG00000137440	FGFBP1	Bacos et al.
ENSG00000137492	THAP12	Bugliani et al.
ENSG00000137500	CCDC90B	Segerstolpe et al.
ENSG00000137547	MRPL15	Bugliani et al.
ENSG00000137601	NEK1	Gunton et al.
ENSG00000137642	SORL1	Bugliani et al.
ENSG00000137710	RDX	Bugliani et al.
ENSG00000137726	FXYD6	Segerstolpe et al., Solimena et al.
ENSG00000137731	FXYD2	Segerstolpe et al., Xin et al., Bacos et al., Solimena et al.
ENSG00000137776	SLTM	Bugliani et al.
ENSG00000137801	THBS1	Solimena et al.
ENSG00000137814	HAUS2	Bugliani et al.
ENSG00000137815	RTF1	Lawlor et al.
ENSG00000137819	PAQR5	Bacos et al.
ENSG00000137845	ADAM10	Xin et al.
ENSG00000137869	CYP19A1	Gunton et al.
ENSG00000137876	RSL24D1	Bugliani et al.
ENSG00000137878	GCOM1	Gunton et al.
ENSG00000137942	FNBP1L	Segerstolpe et al.
ENSG00000137944	KYAT3	Bugliani et al.
ENSG00000137947	GTF2B	Bugliani et al.
ENSG00000137955	RABGGTB	Bugliani et al.
ENSG00000137962	ARHGAP29	Lawlor et al.
ENSG00000137992	DBT	Lawlor et al.
ENSG00000138029	HADHB	Lawlor et al.
ENSG00000138032	PPM1B	Bugliani et al.
ENSG00000138069	RAB1A	Bugliani et al., Gunton et al.
ENSG00000138078	PREPL	Segerstolpe et al., Bugliani et al.
ENSG00000138081	FBXO11	Xin et al., Bugliani et al.
ENSG00000138085	ATRAID	Bugliani et al.
ENSG00000138101	DTNB	Taneera et al.
ENSG00000138119	MYOF	Segerstolpe et al.
ENSG00000138131	LOXL4	Solimena et al.
ENSG00000138135	CH25H	Bacos et al.
ENSG00000138175	ARL3	Bugliani et al.
ENSG00000138193	PLCE1	Solimena et al.
ENSG00000138207	RBP4	Bugliani et al., Solimena et al.
ENSG00000138231	DBR1	Gunton et al.
ENSG00000138279	ANXA7	Bugliani et al.
ENSG00000138286	FAM149B1	Lawlor et al.
ENSG00000138336	TET1	Bacos et al.
ENSG00000138381	ASNSD1	Bugliani et al.
ENSG00000138386	NAB1	Bacos et al.
ENSG00000138442	WDR12	Bugliani et al.
ENSG00000138587	MNS1	Bacos et al.
ENSG00000138622	HCN4	Bacos et al.
ENSG00000138668	HNRNPD	Bugliani et al.
ENSG00000138698	RAP1GDS1	Bugliani et al.
ENSG00000138750	NUP54	Bugliani et al.
ENSG00000138757	G3BP2	Bugliani et al.
ENSG00000138760	SCARB2	Bugliani et al.
ENSG00000138768	USO1	Segerstolpe et al., Bugliani et al.
ENSG00000138785	INTS12	Bugliani et al.
ENSG00000138796	HADH	Bugliani et al., Taneera et al.
ENSG00000138801	PAPSS1	Bugliani et al.
ENSG00000138802	SEC24B	Bugliani et al.
ENSG00000138814	PPP3CA	Bugliani et al.
ENSG00000138834	MAPK8IP3	Bugliani et al.
ENSG00000139112	GABARAPL1	Gunton et al.
ENSG00000139116	KIF21A	Segerstolpe et al.
ENSG00000139163	ETNK1	Bacos et al., Bugliani et al.
ENSG00000139168	ZCRB1	Taneera et al.
ENSG00000139218	SCAF11	Segerstolpe et al.
ENSG00000139278	GLIPR1	Lawlor et al.
ENSG00000139364	TMEM132B	Solimena et al.
ENSG00000139372	TDG	Bugliani et al.
ENSG00000139436	GIT2	Lawlor et al.
ENSG00000139438	FAM222A	Solimena et al.
ENSG00000139505	MTMR6	Bugliani et al.
ENSG00000139624	CERS5	Lawlor et al.
ENSG00000139644	TMBIM6	Segerstolpe et al.
ENSG00000139684	ESD	Bugliani et al.
ENSG00000139725	RHOF	Lawlor et al.
ENSG00000139910	NOVA1	Solimena et al.
ENSG00000139921	TMX1	Bugliani et al.
ENSG00000139970	RTN1	Bugliani et al.
ENSG00000139974	SLC38A6	Lawlor et al.
ENSG00000139977	NAA30	Bacos et al.
ENSG00000140262	TCF12	Gunton et al.
ENSG00000140264	SERF2	Segerstolpe et al.
ENSG00000140285	FGF7	Taneera et al.
ENSG00000140350	ANP32A	Lawlor et al., Bugliani et al.
ENSG00000140365	COMMD4	Segerstolpe et al.
ENSG00000140374	ETFA	Bugliani et al.
ENSG00000140382	HMG20A	Bugliani et al.
ENSG00000140395	WDR61	Bugliani et al.
ENSG00000140416	TPM1	Solimena et al.
ENSG00000140471	LINS1	Gunton et al.
ENSG00000140474	ULK3	Xin et al.
ENSG00000140553	UNC45A	Lawlor et al.
ENSG00000140575	IQGAP1	Segerstolpe et al.
ENSG00000140612	SEC11A	Bugliani et al.
ENSG00000140740	UQCRC2	Bugliani et al.
ENSG00000140905	GCSH	Bugliani et al., Gunton et al.
ENSG00000140941	MAP1LC3B	Bugliani et al.
ENSG00000140948	ZCCHC14	Bugliani et al.
ENSG00000140988	RPS2	Bugliani et al.
ENSG00000140990	NDUFB10	Segerstolpe et al.
ENSG00000140995	DEF8	Bugliani et al.
ENSG00000141030	COPS3	Bugliani et al.
ENSG00000141127	PRPSAP2	Bugliani et al.
ENSG00000141140		Lawlor et al.
ENSG00000141198	TOM1L1	Bugliani et al.
ENSG00000141232	TOB1	Bugliani et al.
ENSG00000141258	SGSM2	Xin et al.
ENSG00000141279	NPEPPS	Bugliani et al.
ENSG00000141298	SSH2	Lawlor et al.
ENSG00000141337	ARSG	Lawlor et al.
ENSG00000141380	SS18	Lawlor et al.
ENSG00000141404	GNAL	Bacos et al.
ENSG00000141424	SLC39A6	Bugliani et al.
ENSG00000141425	RPRD1A	Bacos et al., Gunton et al.
ENSG00000141429	GALNT1	Lawlor et al.
ENSG00000141433	ADCYAP1	Solimena et al.
ENSG00000141485	SLC13A5	Lawlor et al.
ENSG00000141510	TP53	Xin et al.
ENSG00000141526	SLC16A3	Segerstolpe et al., Bacos et al.
ENSG00000141552	ANAPC11	Segerstolpe et al.
ENSG00000141574	SECTM1	Bugliani et al.
ENSG00000141741	MIEN1	Segerstolpe et al., Gunton et al.
ENSG00000141744	PNMT	Bacos et al.
ENSG00000141753	IGFBP4	Bacos et al.
ENSG00000141759	TXNL4A	Bugliani et al.
ENSG00000141837	CACNA1A	Solimena et al.
ENSG00000141858	SAMD1	Lawlor et al.
ENSG00000141867	BRD4	Bugliani et al.
ENSG00000142273	CBLC	Bacos et al.
ENSG00000142449	FBN3	Gunton et al.
ENSG00000142494	SLC47A1	Bacos et al.
ENSG00000142583	SLC2A5	Bacos et al.
ENSG00000142615	CELA2A	Lawlor et al.
ENSG00000142655	PEX14	Gunton et al.
ENSG00000142657	PGD	Bugliani et al.
ENSG00000142687	KIAA0319L	Lawlor et al.
ENSG00000142694	EVA1B	Bacos et al.
ENSG00000142798	HSPG2	Bacos et al.
ENSG00000142856	ITGB3BP	Gunton et al.
ENSG00000142864	SERBP1	Bugliani et al.
ENSG00000142875	PRKACB	Bugliani et al.
ENSG00000142949	PTPRF	Lawlor et al.
ENSG00000143067	ZNF697	Bacos et al.
ENSG00000143127	ITGA10	Solimena et al.
ENSG00000143149	ALDH9A1	Segerstolpe et al.
ENSG00000143156	NME7	Bugliani et al.
ENSG00000143157	POGK	Bugliani et al.
ENSG00000143158	MPC2	Bugliani et al.
ENSG00000143162	CREG1	Segerstolpe et al.
ENSG00000143171	RXRG	Solimena et al.
ENSG00000143179	UCK2	Bugliani et al.
ENSG00000143183	TMCO1	Gunton et al.
ENSG00000143195	ILDR2	Solimena et al.
ENSG00000143217	NECTIN4	Segerstolpe et al.
ENSG00000143222	UFC1	Bugliani et al.
ENSG00000143228	NUF2	Bacos et al.
ENSG00000143252	SDHC	Segerstolpe et al.
ENSG00000143315	PIGM	Xin et al.
ENSG00000143333	RGS16	Solimena et al.
ENSG00000143337	TOR1AIP1	Bugliani et al.
ENSG00000143375	CGN	Segerstolpe et al.
ENSG00000143401	ANP32E	Bugliani et al.
ENSG00000143420	ENSA	Bugliani et al.
ENSG00000143437	ARNT	Gunton et al.
ENSG00000143469	SYT14	Bacos et al.
ENSG00000143494	VASH2	Lawlor et al., Bacos et al.
ENSG00000143502	SUSD4	Solimena et al.
ENSG00000143507	DUSP10	Solimena et al.
ENSG00000143549	TPM3	Segerstolpe et al.
ENSG00000143621	ILF2	Bugliani et al.
ENSG00000143630	HCN3	Gunton et al.
ENSG00000143633	C1orf131	Xin et al.
ENSG00000143727	ACP1	Bugliani et al.
ENSG00000143742	SRP9	Segerstolpe et al., Bugliani et al.
ENSG00000143748	NVL	Lawlor et al.
ENSG00000143756	FBXO28	Bugliani et al.
ENSG00000143761	ARF1	Bugliani et al., Gunton et al.
ENSG00000143776	CDC42BPA	Xin et al.
ENSG00000143839	REN	Bacos et al.
ENSG00000143870	PDIA6	Segerstolpe et al., Bugliani et al., Gunton et al.
ENSG00000143891	GALM	Lawlor et al.
ENSG00000143933	CALM2	Bugliani et al.
ENSG00000143977	SNRPG	Segerstolpe et al.
ENSG00000143995	MEIS1	Segerstolpe et al.
ENSG00000144028	SNRNP200	Lawlor et al.
ENSG00000144034	TPRKB	Bugliani et al.
ENSG00000144048	DUSP11	Lawlor et al.
ENSG00000144182	LIPT1	Bugliani et al.
ENSG00000144224	UBXN4	Segerstolpe et al., Bugliani et al.
ENSG00000144228	SPOPL	Lawlor et al.
ENSG00000144381	HSPD1	Segerstolpe et al., Lawlor et al., Bugliani et al.
ENSG00000144395	CCDC150	Lawlor et al.
ENSG00000144406	UNC80	Solimena et al.
ENSG00000144407	PTH2R	Bacos et al.
ENSG00000144445	KANSL1L	Lawlor et al.
ENSG00000144451	SPAG16	Segerstolpe et al., Solimena et al.
ENSG00000144455	SUMF1	Xin et al.
ENSG00000144476	ACKR3	Solimena et al.
ENSG00000144566	RAB5A	Bugliani et al.
ENSG00000144567	RETREG2	Lawlor et al.
ENSG00000144579	CTDSP1	Bacos et al.
ENSG00000144635	DYNC1LI1	Bugliani et al.
ENSG00000144642	RBMS3	Solimena et al.
ENSG00000144674	GOLGA4	Bugliani et al.
ENSG00000144713	RPL32	Lawlor et al.
ENSG00000144730	IL17RD	Solimena et al.
ENSG00000144736	SHQ1	Bugliani et al., Gunton et al.
ENSG00000144827	ABHD10	Taneera et al.
ENSG00000144834	TAGLN3	Xin et al., Bacos et al., Solimena et al., Taneera et al.
ENSG00000144837	PLA1A	Bacos et al., Taneera et al.
ENSG00000144848	ATG3	Bugliani et al.
ENSG00000144867	SRPRB	Bugliani et al.
ENSG00000144868	TMEM108	Solimena et al.
ENSG00000144891	AGTR1	Bacos et al.
ENSG00000145087	STXBP5L	Bacos et al., Solimena et al.
ENSG00000145287	PLAC8	Lawlor et al.
ENSG00000145293	ENOPH1	Bugliani et al.
ENSG00000145335	SNCA	Solimena et al.
ENSG00000145354	CISD2	Bacos et al.
ENSG00000145425	RPS3A	Lawlor et al., Xin et al., Bugliani et al.
ENSG00000145494	NDUFS6	Segerstolpe et al.
ENSG00000145495	MARCHF6	Bugliani et al.
ENSG00000145526	CDH18	Lawlor et al., Solimena et al.
ENSG00000145545	SRD5A1	Taneera et al.
ENSG00000145569	OTULINL	Taneera et al.
ENSG00000145592	RPL37	Lawlor et al.
ENSG00000145687	SSBP2	Segerstolpe et al.
ENSG00000145715	RASA1	Bugliani et al.
ENSG00000145723	GIN1	Bugliani et al.
ENSG00000145725	PPIP5K2	Bugliani et al.
ENSG00000145730	PAM	Bugliani et al.
ENSG00000145740	SLC30A5	Bugliani et al.
ENSG00000145779	TNFAIP8	Segerstolpe et al.
ENSG00000145833	DDX46	Bugliani et al.
ENSG00000145864	GABRB2	Gunton et al.
ENSG00000145888	GLRA1	Xin et al., Bacos et al., Taneera et al.
ENSG00000145907	G3BP1	Segerstolpe et al.
ENSG00000145912	NHP2	Lawlor et al.
ENSG00000145920	CPLX2	Solimena et al.
ENSG00000146066	HIGD2A	Segerstolpe et al.
ENSG00000146151	HMGCLL1	Solimena et al.
ENSG00000146242	TPBG	Solimena et al.
ENSG00000146243	IRAK1BP1	Gunton et al.
ENSG00000146281	PM20D2	Segerstolpe et al.
ENSG00000146463	ZMYM4	Segerstolpe et al., Gunton et al.
ENSG00000146476	ARMT1	Bugliani et al.
ENSG00000146574	CCZ1B	Bugliani et al.
ENSG00000146592	CREB5	Segerstolpe et al., Solimena et al.
ENSG00000146701	MDH2	Bugliani et al.
ENSG00000146731	CCT6A	Segerstolpe et al.
ENSG00000146963	LUC7L2	Bugliani et al.
ENSG00000147003	CLTRN	Bacos et al., Gunton et al.
ENSG00000147065	MSN	Segerstolpe et al.
ENSG00000147162	OGT	Bugliani et al.
ENSG00000147168	IL2RG	Bacos et al.
ENSG00000147224	PRPS1	Bugliani et al.
ENSG00000147231	RADX	Bugliani et al.
ENSG00000147255	IGSF1	Solimena et al.
ENSG00000147416	ATP6V1B2	Bugliani et al.
ENSG00000147454	SLC25A37	Solimena et al.
ENSG00000147459	DOCK5	Gunton et al.
ENSG00000147471	PLPBP	Bugliani et al.
ENSG00000147533	GOLGA7	Bugliani et al.
ENSG00000147571	CRH	Solimena et al.
ENSG00000147586	MRPS28	Bugliani et al.
ENSG00000147604	RPL7	Xin et al.
ENSG00000147642	SYBU	Xin et al., Bacos et al., Bugliani et al.
ENSG00000147649	MTDH	Bugliani et al.
ENSG00000147654	EBAG9	Bugliani et al.
ENSG00000147669	POLR2K	Bugliani et al.
ENSG00000147676	MAL2	Segerstolpe et al.
ENSG00000147789	ZNF7	Lawlor et al.
ENSG00000147804	SLC39A4	Lawlor et al., Bacos et al.
ENSG00000147852	VLDLR	Bugliani et al.
ENSG00000147862	NFIB	Solimena et al.
ENSG00000147955	SIGMAR1	Bacos et al.
ENSG00000147996	CBWD5	Bugliani et al.
ENSG00000148120	AOPEP	Bugliani et al.
ENSG00000148175	STOM	Lawlor et al.
ENSG00000148229	POLE3	Bugliani et al.
ENSG00000148344	PTGES	Bacos et al., Taneera et al.
ENSG00000148737	TCF7L2	Xin et al.
ENSG00000148798	INA	Bugliani et al., Solimena et al.
ENSG00000148824	MTG1	Gunton et al.
ENSG00000148826	NKX6-2	Bacos et al.
ENSG00000148832	PAOX	Gunton et al.
ENSG00000148843	PDCD11	Gunton et al.
ENSG00000148925	BTBD10	Bacos et al.
ENSG00000148935	GAS2	Xin et al.
ENSG00000148943	LIN7C	Bugliani et al.
ENSG00000149084	HSD17B12	Bugliani et al.
ENSG00000149089	APIP	Bugliani et al.
ENSG00000149090	PAMR1	Gunton et al.
ENSG00000149100	EIF3M	Bugliani et al.
ENSG00000149131	SERPING1	Bacos et al.
ENSG00000149218	ENDOD1	Bugliani et al.
ENSG00000149269	PAK1	Lawlor et al.
ENSG00000149273	RPS3	Lawlor et al., Bugliani et al.
ENSG00000149311	ATM	Gunton et al.
ENSG00000149313	AASDHPPT	Bugliani et al.
ENSG00000149328	GLB1L2	Bacos et al.
ENSG00000149571	KIRREL3	Solimena et al.
ENSG00000149716	LTO1	Lawlor et al.
ENSG00000149761	NUDT22	Lawlor et al.
ENSG00000149781	FERMT3	Bacos et al.
ENSG00000149806	FAU	Segerstolpe et al.
ENSG00000149925	ALDOA	Lawlor et al.
ENSG00000150054	MPP7	Taneera et al.
ENSG00000150093	ITGB1	Segerstolpe et al.
ENSG00000150347	ARID5B	Bugliani et al.
ENSG00000150510	FAM124A	Bacos et al., Solimena et al.
ENSG00000150527	MIA2	Taneera et al.
ENSG00000150593	PDCD4	Bugliani et al.
ENSG00000150594	ADRA2A	Solimena et al.
ENSG00000150625	GPM6A	Bacos et al., Solimena et al.
ENSG00000150627	WDR17	Lawlor et al.
ENSG00000150687	PRSS23	Lawlor et al.
ENSG00000150712	MTMR12	Xin et al.
ENSG00000150764	DIXDC1	Bacos et al.
ENSG00000150768	DLAT	Xin et al.
ENSG00000150776	NKAPD1	Lawlor et al., Gunton et al.
ENSG00000150787	PTS	Bugliani et al.
ENSG00000150961	SEC24D	Segerstolpe et al., Bugliani et al.
ENSG00000151025	GPR158	Solimena et al.
ENSG00000151079	KCNA6	Solimena et al.
ENSG00000151092	NGLY1	Lawlor et al.
ENSG00000151093	OXSM	Bugliani et al.
ENSG00000151148	UBE3B	Bugliani et al.
ENSG00000151208	DLG5	Bugliani et al.
ENSG00000151239	TWF1	Bugliani et al.
ENSG00000151247	EIF4E	Segerstolpe et al., Bugliani et al.
ENSG00000151303		Gunton et al.
ENSG00000151304	SRFBP1	Xin et al.
ENSG00000151376	ME3	Gunton et al.
ENSG00000151414	NEK7	Bugliani et al.
ENSG00000151465	CDC123	Bugliani et al.
ENSG00000151689	INPP1	Bugliani et al., Gunton et al.
ENSG00000151690	MFSD6	Xin et al.
ENSG00000151694	ADAM17	Gunton et al.
ENSG00000151726	ACSL1	Bugliani et al.
ENSG00000151779	NBAS	Xin et al.
ENSG00000151834	GABRA2	Bacos et al.
ENSG00000151881	TMEM267	Bugliani et al.
ENSG00000151914	DST	Segerstolpe et al.
ENSG00000151917	BEND6	Taneera et al.
ENSG00000151952	TMEM132D	Solimena et al.
ENSG00000152082	MZT2B	Bugliani et al.
ENSG00000152092	ASTN1	Bacos et al.
ENSG00000152093	CFC1B	Solimena et al.
ENSG00000152104	PTPN14	Solimena et al.
ENSG00000152117	SMPD4BP	Xin et al.
ENSG00000152128	TMEM163	Xin et al.
ENSG00000152193	OBI1	Bugliani et al.
ENSG00000152234	ATP5F1A	Bugliani et al.
ENSG00000152240	HAUS1	Xin et al.
ENSG00000152254	G6PC2	Solimena et al.
ENSG00000152348	ATG10	Lawlor et al.
ENSG00000152382	TADA1	Lawlor et al.
ENSG00000152464	RPP38	Gunton et al.
ENSG00000152495	CAMK4	Bacos et al.
ENSG00000152518	ZFP36L2	Bugliani et al.
ENSG00000152556	PFKM	Bugliani et al.
ENSG00000152578	GRIA4	Solimena et al.
ENSG00000152661	GJA1	Segerstolpe et al.
ENSG00000152689	RASGRP3	Solimena et al.
ENSG00000152700	SAR1B	Bugliani et al.
ENSG00000152767	FARP1	Lawlor et al.
ENSG00000152778	IFIT5	Bacos et al.
ENSG00000152894	PTPRK	Solimena et al.
ENSG00000152932	RAB3C	Segerstolpe et al.
ENSG00000152942	RAD17	Bugliani et al.
ENSG00000152944	MED21	Bugliani et al.
ENSG00000152969	JAKMIP1	Solimena et al.
ENSG00000153029	MR1	Lawlor et al.
ENSG00000153037	SRP19	Bugliani et al.
ENSG00000153048	CARHSP1	Lawlor et al.
ENSG00000153113	CAST	Segerstolpe et al.
ENSG00000153130	SCOC	Segerstolpe et al.
ENSG00000153132	CLGN	Bugliani et al., Solimena et al.
ENSG00000153140	CETN3	Bugliani et al.
ENSG00000153147	SMARCA5	Segerstolpe et al., Bugliani et al.
ENSG00000153187	HNRNPU	Segerstolpe et al.
ENSG00000153201	RANBP2	Bugliani et al.
ENSG00000153214	TMEM87B	Segerstolpe et al.
ENSG00000153391	INO80C	Solimena et al.
ENSG00000153485	TMEM251	Bugliani et al.
ENSG00000153551	CMTM7	Bacos et al.
ENSG00000153575		Lawlor et al.
ENSG00000153914	SREK1	Bugliani et al., Gunton et al.
ENSG00000153922	CHD1	Segerstolpe et al.
ENSG00000153936	HS2ST1	Bugliani et al.
ENSG00000154127	UBASH3B	Gunton et al., Solimena et al.
ENSG00000154162	CDH12	Lawlor et al.
ENSG00000154277	UCHL1	Bugliani et al., Solimena et al.
ENSG00000154305	MIA3	Segerstolpe et al.
ENSG00000154380	ENAH	Solimena et al.
ENSG00000154473	BUB3	Bugliani et al.
ENSG00000154518	ATP5MC3	Bugliani et al.
ENSG00000154639	CXADR	Solimena et al.
ENSG00000154640	BTG3	Lawlor et al., Bugliani et al.
ENSG00000154645	CHODL	Solimena et al.
ENSG00000154719	MRPL39	Bugliani et al.
ENSG00000154734	ADAMTS1	Solimena et al.
ENSG00000154736	ADAMTS5	Bacos et al., Gunton et al.
ENSG00000154856	APCDD1	Gunton et al.
ENSG00000155026	RSPH10B	Gunton et al.
ENSG00000155093	PTPRN2	Bugliani et al.
ENSG00000155096	AZIN1	Segerstolpe et al., Bugliani et al.
ENSG00000155099	PIP4P2	Taneera et al.
ENSG00000155100	OTUD6B	Lawlor et al.
ENSG00000155304	HSPA13	Bugliani et al.
ENSG00000155307	SAMSN1	Xin et al., Bacos et al.
ENSG00000155324	GRAMD2B	Bacos et al., Bugliani et al., Taneera et al.
ENSG00000155438	NIFK	Taneera et al.
ENSG00000155506	LARP1	Gunton et al.
ENSG00000155508	CNOT8	Bugliani et al., Gunton et al.
ENSG00000155621	C9orf85	Lawlor et al.
ENSG00000155657	TTN	Gunton et al.
ENSG00000155792	DEPTOR	Taneera et al.
ENSG00000155816	FMN2	Solimena et al.
ENSG00000155850	SLC26A2	Bugliani et al.
ENSG00000155858	LSM11	Lawlor et al.
ENSG00000155876	RRAGA	Bugliani et al.
ENSG00000155886	SLC24A2	Bacos et al.
ENSG00000155959	VBP1	Bugliani et al.
ENSG00000155961	RAB39B	Solimena et al.
ENSG00000155975	VPS37A	Bacos et al.
ENSG00000156011	PSD3	Bugliani et al.
ENSG00000156113	KCNMA1	Bugliani et al., Solimena et al.
ENSG00000156136	DCK	Bugliani et al.
ENSG00000156206	CFAP161	Bacos et al.
ENSG00000156256	USP16	Bugliani et al.
ENSG00000156298	TSPAN7	Bugliani et al.
ENSG00000156411	ATP5MJ	Segerstolpe et al.
ENSG00000156413	FUT6	Bugliani et al.
ENSG00000156482	RPL30	Lawlor et al., Bugliani et al.
ENSG00000156508	EEF1A1	Lawlor et al., Bugliani et al.
ENSG00000156564	LRFN2	Bacos et al., Taneera et al.
ENSG00000156642	NPTN	Bugliani et al.
ENSG00000156671	SAMD8	Gunton et al.
ENSG00000156687	UNC5D	Bacos et al., Solimena et al., Taneera et al.
ENSG00000156697	UTP14A	Xin et al.
ENSG00000156795	NTAQ1	Bugliani et al., Gunton et al.
ENSG00000156804	FBXO32	Gunton et al., Solimena et al.
ENSG00000156976	EIF4A2	Segerstolpe et al.
ENSG00000157020	SEC13	Bugliani et al.
ENSG00000157064	NMNAT2	Solimena et al.
ENSG00000157181	ODR4	Bugliani et al.
ENSG00000157191	NECAP2	Lawlor et al.
ENSG00000157224	CLDN12	Segerstolpe et al., Lawlor et al., Bacos et al.
ENSG00000157227	MMP14	Gunton et al.
ENSG00000157315	TMED6	Bacos et al.
ENSG00000157330	CFAP107	Solimena et al.
ENSG00000157483	MYO1E	Segerstolpe et al.
ENSG00000157557	ETS2	Solimena et al.
ENSG00000157625	TAB3	Xin et al.
ENSG00000157765	SLC34A2	Segerstolpe et al., Bacos et al.
ENSG00000157766	ACAN	Bacos et al.
ENSG00000157800	SLC37A3	Xin et al.
ENSG00000157827	FMNL2	Xin et al.
ENSG00000157869	RAB28	Xin et al.
ENSG00000157916	RER1	Bugliani et al.
ENSG00000158014	SLC30A2	Solimena et al.
ENSG00000158023	CFAP251	Lawlor et al.
ENSG00000158089	GALNT14	Solimena et al.
ENSG00000158092	NCK1	Bugliani et al.
ENSG00000158195	WASF2	Lawlor et al.
ENSG00000158234	FAIM	Segerstolpe et al., Bugliani et al.
ENSG00000158270	COLEC12	Bacos et al.
ENSG00000158290	CUL4B	Bugliani et al.
ENSG00000158517	NCF1	Bacos et al.
ENSG00000158560	DYNC1I1	Bugliani et al., Solimena et al.
ENSG00000158615	PPP1R15B	Xin et al., Bacos et al.
ENSG00000158796	DEDD	Gunton et al.
ENSG00000158863	FHIP2B	Xin et al.
ENSG00000159110	IFNAR2	Segerstolpe et al.
ENSG00000159128	IFNGR2	Gunton et al.
ENSG00000159164	SV2A	Solimena et al.
ENSG00000159176	CSRP1	Gunton et al.
ENSG00000159199	ATP5MC1	Segerstolpe et al.
ENSG00000159210	SNF8	Bugliani et al.
ENSG00000159256	MORC3	Lawlor et al.
ENSG00000159267	HLCS	Xin et al.
ENSG00000159348	CYB5R1	Bugliani et al.
ENSG00000159352	PSMD4	Lawlor et al.
ENSG00000159377	PSMB4	Bugliani et al.
[truncated: 1,218 more rows]

## Sheet: Table_S7B
Table S6B: Enrichment analysis of miRNAs that target mRNAs known to be DE in T2D before
Column description in sheet Column_Description
Enriched_miRNA	miRNA_DE_in_T2D	enrichment_pvalue	enrichment_pvalue_FDR	Fold_Enrichment	associated_T2D_genes
hsa-miR-181b-5p	No	2.3e-12	1.6e-09	2.59415	ENSG00000036257,ENSG00000044574,ENSG00000050030,ENSG00000065150,ENSG00000067248,ENSG00000078140,ENSG00000081154,ENSG00000097033,ENSG00000100614,ENSG00000102081,ENSG00000106299,ENSG00000108061,ENSG00000108654,ENSG00000109466,ENSG00000110851,ENSG00000111142,ENSG00000114120,ENSG00000117569,ENSG00000119048,ENSG00000119318,ENSG00000119707,ENSG00000122042,ENSG00000124795,ENSG00000125868,ENSG00000126261…
hsa-miR-30a-5p	Yes	1e-11	3.5e-09	1.66746	ENSG00000006576,ENSG00000006652,ENSG00000006715,ENSG00000008311,ENSG00000008952,ENSG00000009413,ENSG00000013375,ENSG00000029363,ENSG00000035681,ENSG00000058272,ENSG00000060709,ENSG00000062716,ENSG00000067208,ENSG00000067992,ENSG00000070601,ENSG00000074201,ENSG00000074266,ENSG00000075292,ENSG00000075711,ENSG00000076242,ENSG00000078098,ENSG00000080345,ENSG00000082258,ENSG00000082438,ENSG00000082898…
hsa-miR-33a-5p	No	1.7e-10	3.1e-08	1.84768	ENSG00000008952,ENSG00000009335,ENSG00000009413,ENSG00000011275,ENSG00000011566,ENSG00000013375,ENSG00000018236,ENSG00000023516,ENSG00000039319,ENSG00000048342,ENSG00000057252,ENSG00000060709,ENSG00000065559,ENSG00000074266,ENSG00000078674,ENSG00000080345,ENSG00000080546,ENSG00000082898,ENSG00000086619,ENSG00000091129,ENSG00000092847,ENSG00000100596,ENSG00000100697,ENSG00000104093,ENSG00000105810…
hsa-miR-101-3p	Yes	1.8e-10	3.1e-08	1.52868	ENSG00000004766,ENSG00000006432,ENSG00000006576,ENSG00000008086,ENSG00000008952,ENSG00000009335,ENSG00000009413,ENSG00000010322,ENSG00000017260,ENSG00000022355,ENSG00000023516,ENSG00000028203,ENSG00000035403,ENSG00000058272,ENSG00000060709,ENSG00000061918,ENSG00000067208,ENSG00000068650,ENSG00000069020,ENSG00000070214,ENSG00000072134,ENSG00000074266,ENSG00000075292,ENSG00000075711,ENSG00000078053…
hsa-miR-495-3p	No	8.7e-10	1.2e-07	1.95978	ENSG00000005893,ENSG00000010017,ENSG00000010244,ENSG00000018408,ENSG00000035862,ENSG00000046604,ENSG00000067955,ENSG00000068137,ENSG00000074603,ENSG00000088247,ENSG00000106299,ENSG00000106615,ENSG00000109332,ENSG00000109929,ENSG00000110696,ENSG00000111647,ENSG00000112697,ENSG00000114416,ENSG00000117906,ENSG00000118689,ENSG00000120705,ENSG00000121274,ENSG00000122042,ENSG00000123575,ENSG00000124222…
hsa-miR-30e-5p	Yes	1.5e-09	1.7e-07	1.54231	ENSG00000001561,ENSG00000006576,ENSG00000006715,ENSG00000008294,ENSG00000009335,ENSG00000009413,ENSG00000013375,ENSG00000028203,ENSG00000029363,ENSG00000036549,ENSG00000058272,ENSG00000060709,ENSG00000067208,ENSG00000067992,ENSG00000069020,ENSG00000070159,ENSG00000070601,ENSG00000074201,ENSG00000074266,ENSG00000075420,ENSG00000075568,ENSG00000077279,ENSG00000078098,ENSG00000080345,ENSG00000082258…
hsa-miR-374a-5p	No	2.1e-09	2.1e-07	1.52535	ENSG00000008311,ENSG00000011566,ENSG00000013375,ENSG00000022355,ENSG00000029363,ENSG00000031003,ENSG00000035403,ENSG00000050030,ENSG00000060709,ENSG00000061918,ENSG00000065559,ENSG00000068615,ENSG00000071794,ENSG00000075420,ENSG00000078114,ENSG00000080345,ENSG00000081052,ENSG00000083067,ENSG00000083857,ENSG00000089123,ENSG00000091039,ENSG00000091831,ENSG00000092148,ENSG00000094975,ENSG00000100596…
hsa-miR-19b-3p	Yes	2.5e-09	2.2e-07	1.65839	ENSG00000001561,ENSG00000005700,ENSG00000006432,ENSG00000006576,ENSG00000009413,ENSG00000011275,ENSG00000013441,ENSG00000018189,ENSG00000028203,ENSG00000035681,ENSG00000039319,ENSG00000058272,ENSG00000066651,ENSG00000073910,ENSG00000075292,ENSG00000075711,ENSG00000080503,ENSG00000081237,ENSG00000082258,ENSG00000083312,ENSG00000083857,ENSG00000088538,ENSG00000089053,ENSG00000095564,ENSG00000100697…
hsa-miR-141-3p	Yes	4.4e-09	3.4e-07	1.66726	ENSG00000006576,ENSG00000009335,ENSG00000018236,ENSG00000023516,ENSG00000035403,ENSG00000036549,ENSG00000054654,ENSG00000058272,ENSG00000065559,ENSG00000069020,ENSG00000070061,ENSG00000073910,ENSG00000075420,ENSG00000075568,ENSG00000078098,ENSG00000078674,ENSG00000080546,ENSG00000082258,ENSG00000083312,ENSG00000083857,ENSG00000084733,ENSG00000090060,ENSG00000090989,ENSG00000092148,ENSG00000092847…
hsa-miR-32-5p	Yes	8.2e-09	5.7e-07	1.80773	ENSG00000005700,ENSG00000006576,ENSG00000008086,ENSG00000009335,ENSG00000009413,ENSG00000018236,ENSG00000028203,ENSG00000035681,ENSG00000050438,ENSG00000053524,ENSG00000054654,ENSG00000058272,ENSG00000065559,ENSG00000067208,ENSG00000077279,ENSG00000080345,ENSG00000082898,ENSG00000083312,ENSG00000087502,ENSG00000092148,ENSG00000096401,ENSG00000100697,ENSG00000103479,ENSG00000107771,ENSG00000107864…
hsa-miR-17-5p	No	9.6e-09	6e-07	1.63164	ENSG00000006432,ENSG00000006468,ENSG00000006576,ENSG00000007168,ENSG00000008294,ENSG00000009335,ENSG00000009413,ENSG00000010322,ENSG00000011275,ENSG00000018189,ENSG00000023516,ENSG00000028203,ENSG00000035681,ENSG00000036257,ENSG00000054654,ENSG00000058272,ENSG00000060237,ENSG00000060709,ENSG00000065357,ENSG00000067992,ENSG00000068305,ENSG00000069020,ENSG00000074266,ENSG00000076554,ENSG00000080371…
hsa-miR-21-5p	No	2.1e-08	1.2e-06	1.68334	ENSG00000009413,ENSG00000013375,ENSG00000018189,ENSG00000028203,ENSG00000047188,ENSG00000065559,ENSG00000068305,ENSG00000069702,ENSG00000070159,ENSG00000071189,ENSG00000075239,ENSG00000075711,ENSG00000076770,ENSG00000080503,ENSG00000082438,ENSG00000085719,ENSG00000085788,ENSG00000088538,ENSG00000090060,ENSG00000094916,ENSG00000100697,ENSG00000102081,ENSG00000107518,ENSG00000107771,ENSG00000107864…
hsa-miR-340-5p	No	4.6e-08	2.4e-06	1.58429	ENSG00000004766,ENSG00000006468,ENSG00000006576,ENSG00000008086,ENSG00000013375,ENSG00000018236,ENSG00000031003,ENSG00000039319,ENSG00000050030,ENSG00000060709,ENSG00000066651,ENSG00000067208,ENSG00000071794,ENSG00000072134,ENSG00000075407,ENSG00000075711,ENSG00000077279,ENSG00000080345,ENSG00000082258,ENSG00000086619,ENSG00000095564,ENSG00000100697,ENSG00000100934,ENSG00000102053,ENSG00000103479…
hsa-miR-452-5p	Yes	7.1e-08	3.5e-06	1.83982	ENSG00000006468,ENSG00000006715,ENSG00000008086,ENSG00000028203,ENSG00000050438,ENSG00000053900,ENSG00000058272,ENSG00000067992,ENSG00000070061,ENSG00000071794,ENSG00000082258,ENSG00000082397,ENSG00000091129,ENSG00000096401,ENSG00000100697,ENSG00000100941,ENSG00000101605,ENSG00000102531,ENSG00000103194,ENSG00000104093,ENSG00000104381,ENSG00000107864,ENSG00000112541,ENSG00000114062,ENSG00000115020…
hsa-miR-19a-3p	No	9.3e-08	4.1e-06	1.43648	ENSG00000001561,ENSG00000005700,ENSG00000006432,ENSG00000006576,ENSG00000008086,ENSG00000009413,ENSG00000011566,ENSG00000013441,ENSG00000017260,ENSG00000018189,ENSG00000023516,ENSG00000028203,ENSG00000035681,ENSG00000039319,ENSG00000050030,ENSG00000057252,ENSG00000058272,ENSG00000062716,ENSG00000066651,ENSG00000072134,ENSG00000074266,ENSG00000075292,ENSG00000075711,ENSG00000078674,ENSG00000080503…
hsa-miR-139-5p	No	9.5e-08	4.1e-06	2.56212	ENSG00000012660,ENSG00000035862,ENSG00000038274,ENSG00000084234,ENSG00000105968,ENSG00000109929,ENSG00000111799,ENSG00000112378,ENSG00000115446,ENSG00000124172,ENSG00000134058,ENSG00000134308,ENSG00000135535,ENSG00000143222,ENSG00000144567,ENSG00000146731,ENSG00000152518,ENSG00000152661,ENSG00000154518,ENSG00000154640,ENSG00000156411,ENSG00000164104,ENSG00000164920,ENSG00000169813,ENSG00000170348…
hsa-miR-30c-5p	No	1.2e-07	4.8e-06	2.01409	ENSG00000006715,ENSG00000018236,ENSG00000036549,ENSG00000057252,ENSG00000060709,ENSG00000061918,ENSG00000078098,ENSG00000084733,ENSG00000085365,ENSG00000086061,ENSG00000101333,ENSG00000104093,ENSG00000104497,ENSG00000108582,ENSG00000109184,ENSG00000109572,ENSG00000111696,ENSG00000111731,ENSG00000115419,ENSG00000132294,ENSG00000132640,ENSG00000134121,ENSG00000136273,ENSG00000137942,ENSG00000138078…
hsa-miR-1277-5p	No	1.3e-07	4.8e-06	1.48892	ENSG00000001561,ENSG00000005108,ENSG00000006576,ENSG00000009335,ENSG00000022355,ENSG00000023516,ENSG00000034693,ENSG00000036549,ENSG00000050030,ENSG00000058272,ENSG00000067208,ENSG00000067992,ENSG00000069020,ENSG00000072501,ENSG00000075420,ENSG00000075711,ENSG00000080345,ENSG00000081052,ENSG00000081237,ENSG00000081307,ENSG00000082438,ENSG00000083312,ENSG00000085224,ENSG00000085365,ENSG00000087502…
hsa-miR-497-5p	Yes	1.4e-07	5e-06	1.73996	ENSG00000006432,ENSG00000006530,ENSG00000009413,ENSG00000010322,ENSG00000023516,ENSG00000036828,ENSG00000057252,ENSG00000067992,ENSG00000070601,ENSG00000077232,ENSG00000078114,ENSG00000082258,ENSG00000082438,ENSG00000083857,ENSG00000085365,ENSG00000085831,ENSG00000102531,ENSG00000102921,ENSG00000104497,ENSG00000107518,ENSG00000107864,ENSG00000108061,ENSG00000108582,ENSG00000109436,ENSG00000109572…
hsa-miR-23b-3p	Yes	3.6e-07	1.2e-05	1.78872	ENSG00000008282,ENSG00000012963,ENSG00000035862,ENSG00000054116,ENSG00000067225,ENSG00000071553,ENSG00000078140,ENSG00000078808,ENSG00000084234,ENSG00000089356,ENSG00000090487,ENSG00000101843,ENSG00000105355,ENSG00000109929,ENSG00000110955,ENSG00000111906,ENSG00000113558,ENSG00000114784,ENSG00000115241,ENSG00000115762,ENSG00000115806,ENSG00000116251,ENSG00000119929,ENSG00000120885,ENSG00000121274…
hsa-miR-29c-3p	Yes	4.1e-07	1.3e-05	1.54754	ENSG00000005700,ENSG00000006652,ENSG00000008086,ENSG00000009413,ENSG00000018189,ENSG00000018236,ENSG00000023516,ENSG00000031003,ENSG00000035403,ENSG00000050030,ENSG00000053900,ENSG00000065559,ENSG00000075420,ENSG00000078098,ENSG00000078142,ENSG00000081052,ENSG00000082258,ENSG00000083223,ENSG00000083857,ENSG00000085224,ENSG00000089902,ENSG00000092148,ENSG00000092847,ENSG00000094916,ENSG00000100505…
hsa-miR-155-5p	No	4.3e-07	1.3e-05	1.88454	ENSG00000009413,ENSG00000065357,ENSG00000073969,ENSG00000074211,ENSG00000076554,ENSG00000080503,ENSG00000083123,ENSG00000089335,ENSG00000104381,ENSG00000106392,ENSG00000107518,ENSG00000109572,ENSG00000110693,ENSG00000113231,ENSG00000115290,ENSG00000116141,ENSG00000119041,ENSG00000119720,ENSG00000123472,ENSG00000123836,ENSG00000131473,ENSG00000131966,ENSG00000132640,ENSG00000132938,ENSG00000135549…
hsa-miR-590-3p	No	5.7e-07	1.7e-05	1.59093	ENSG00000001561,ENSG00000004766,ENSG00000006576,ENSG00000008311,ENSG00000009413,ENSG00000013561,ENSG00000018189,ENSG00000039319,ENSG00000050030,ENSG00000058729,ENSG00000062716,ENSG00000064313,ENSG00000067208,ENSG00000075711,ENSG00000077232,ENSG00000078114,ENSG00000080345,ENSG00000080546,ENSG00000081052,ENSG00000081087,ENSG00000082898,ENSG00000084733,ENSG00000091039,ENSG00000100360,ENSG00000100697…
hsa-miR-20a-5p	Yes	6e-07	1.7e-05	1.43101	ENSG00000006432,ENSG00000006468,ENSG00000006576,ENSG00000008294,ENSG00000008952,ENSG00000009335,ENSG00000009413,ENSG00000011275,ENSG00000023516,ENSG00000028203,ENSG00000031003,ENSG00000035403,ENSG00000039319,ENSG00000058272,ENSG00000060709,ENSG00000067992,ENSG00000069702,ENSG00000070159,ENSG00000072501,ENSG00000073969,ENSG00000077232,ENSG00000078114,ENSG00000078142,ENSG00000080345,ENSG00000080503…
hsa-miR-320a-3p	No	6e-07	1.7e-05	1.76617	ENSG00000010404,ENSG00000011275,ENSG00000015171,ENSG00000028203,ENSG00000060237,ENSG00000072803,ENSG00000080371,ENSG00000081154,ENSG00000084112,ENSG00000090060,ENSG00000100614,ENSG00000100664,ENSG00000100941,ENSG00000101126,ENSG00000104756,ENSG00000108588,ENSG00000109606,ENSG00000111142,ENSG00000112701,ENSG00000113575,ENSG00000113580,ENSG00000113649,ENSG00000114120,ENSG00000115806,ENSG00000116560…
hsa-miR-9-5p	Yes	1.3e-06	3.4e-05	1.61952	ENSG00000004799,ENSG00000006576,ENSG00000006652,ENSG00000008086,ENSG00000009413,ENSG00000039123,ENSG00000067208,ENSG00000073910,ENSG00000075292,ENSG00000075420,ENSG00000080345,ENSG00000080503,ENSG00000081237,ENSG00000082258,ENSG00000082438,ENSG00000082898,ENSG00000083223,ENSG00000085224,ENSG00000100376,ENSG00000100505,ENSG00000101333,ENSG00000104497,ENSG00000107771,ENSG00000109184,ENSG00000113360…
hsa-miR-23a-3p	No	1.3e-06	3.4e-05	2.63376	ENSG00000070087,ENSG00000081019,ENSG00000102409,ENSG00000102974,ENSG00000103522,ENSG00000115539,ENSG00000115806,ENSG00000125868,ENSG00000129625,ENSG00000131238,ENSG00000136111,ENSG00000136240,ENSG00000143549,ENSG00000147224,ENSG00000147416,ENSG00000152942,ENSG00000164040,ENSG00000165914,ENSG00000172379,ENSG00000174306,ENSG00000175895,ENSG00000186462,ENSG00000186469,ENSG00000187189,ENSG00000198830
hsa-miR-132-3p	Yes	1.5e-06	3.7e-05	1.91409	ENSG00000003436,ENSG00000009307,ENSG00000010017,ENSG00000010404,ENSG00000015171,ENSG00000067167,ENSG00000075415,ENSG00000084234,ENSG00000095139,ENSG00000101126,ENSG00000104695,ENSG00000106688,ENSG00000109332,ENSG00000109929,ENSG00000110768,ENSG00000115241,ENSG00000118689,ENSG00000119048,ENSG00000123575,ENSG00000125457,ENSG00000126945,ENSG00000129473,ENSG00000129625,ENSG00000131236,ENSG00000132970…
hsa-miR-183-5p	Yes	1.7e-06	4e-05	1.93581	ENSG00000000003,ENSG00000055211,ENSG00000060138,ENSG00000067225,ENSG00000089157,ENSG00000100804,ENSG00000104341,ENSG00000104689,ENSG00000110955,ENSG00000111786,ENSG00000112378,ENSG00000113384,ENSG00000113732,ENSG00000115540,ENSG00000117906,ENSG00000120742,ENSG00000120992,ENSG00000124767,ENSG00000132475,ENSG00000132507,ENSG00000132603,ENSG00000135446,ENSG00000135486,ENSG00000135821,ENSG00000140612…
hsa-miR-21-3p	Yes	2e-06	4.5e-05	1.63414	ENSG00000001561,ENSG00000006432,ENSG00000006468,ENSG00000006652,ENSG00000031003,ENSG00000036549,ENSG00000064692,ENSG00000065559,ENSG00000067992,ENSG00000071189,ENSG00000077232,ENSG00000080345,ENSG00000082258,ENSG00000083123,ENSG00000083312,ENSG00000089335,ENSG00000100697,ENSG00000106392,ENSG00000109184,ENSG00000109436,ENSG00000109572,ENSG00000109654,ENSG00000110002,ENSG00000112200,ENSG00000112249…
hsa-miR-493-5p	Yes	2e-06	4.5e-05	2.4368	ENSG00000005893,ENSG00000012660,ENSG00000087253,ENSG00000108055,ENSG00000110955,ENSG00000115446,ENSG00000128708,ENSG00000129625,ENSG00000131043,ENSG00000132388,ENSG00000132970,ENSG00000135052,ENSG00000135919,ENSG00000137876,ENSG00000143933,ENSG00000144228,ENSG00000147255,ENSG00000163565,ENSG00000166260,ENSG00000169813,ENSG00000173598,ENSG00000174437,ENSG00000177733,ENSG00000182326,ENSG00000205937…
hsa-miR-203a-3p	Yes	2.1e-06	4.6e-05	1.57589	ENSG00000005700,ENSG00000006468,ENSG00000006652,ENSG00000013441,ENSG00000017260,ENSG00000039123,ENSG00000056487,ENSG00000057252,ENSG00000070159,ENSG00000071794,ENSG00000077232,ENSG00000078114,ENSG00000081052,ENSG00000082898,ENSG00000084733,ENSG00000085831,ENSG00000087842,ENSG00000089123,ENSG00000092068,ENSG00000100934,ENSG00000102053,ENSG00000102531,ENSG00000103194,ENSG00000103479,ENSG00000103723…
hsa-miR-126-5p	No	2.5e-06	5.1e-05	1.74252	ENSG00000006715,ENSG00000008311,ENSG00000013375,ENSG00000018189,ENSG00000021574,ENSG00000023516,ENSG00000034693,ENSG00000036549,ENSG00000071794,ENSG00000075711,ENSG00000082258,ENSG00000082438,ENSG00000094916,ENSG00000096401,ENSG00000096717,ENSG00000102531,ENSG00000109339,ENSG00000112200,ENSG00000112249,ENSG00000115020,ENSG00000115419,ENSG00000115827,ENSG00000116675,ENSG00000120251,ENSG00000120253…
hsa-let-7f-2-3p	No	2.5e-06	5.1e-05	1.97244	ENSG00000005700,ENSG00000009413,ENSG00000035403,ENSG00000061918,ENSG00000065559,ENSG00000075292,ENSG00000083123,ENSG00000084733,ENSG00000103479,ENSG00000105939,ENSG00000109184,ENSG00000112200,ENSG00000112541,ENSG00000113532,ENSG00000114861,ENSG00000115825,ENSG00000119969,ENSG00000121351,ENSG00000127325,ENSG00000127995,ENSG00000131473,ENSG00000132640,ENSG00000135387,ENSG00000135837,ENSG00000136531…
hsa-miR-320c	No	2.6e-06	5.2e-05	2.80232	ENSG00000015171,ENSG00000028203,ENSG00000090060,ENSG00000100941,ENSG00000113575,ENSG00000116560,ENSG00000127328,ENSG00000127481,ENSG00000135316,ENSG00000137221,ENSG00000153187,ENSG00000158560,ENSG00000163349,ENSG00000166963,ENSG00000174437,ENSG00000177733,ENSG00000180957,ENSG00000181222,ENSG00000186566,ENSG00000198231,ENSG00000205339
hsa-miR-130a-3p	Yes	2.8e-06	5.5e-05	1.54326	ENSG00000006432,ENSG00000011275,ENSG00000023516,ENSG00000050030,ENSG00000057252,ENSG00000064313,ENSG00000070081,ENSG00000073969,ENSG00000075711,ENSG00000077232,ENSG00000085365,ENSG00000085831,ENSG00000087502,ENSG00000088538,ENSG00000089053,ENSG00000089123,ENSG00000092148,ENSG00000092847,ENSG00000094916,ENSG00000096401,ENSG00000100461,ENSG00000101310,ENSG00000101746,ENSG00000107864,ENSG00000109339…
hsa-miR-424-5p	No	4.5e-06	8.5e-05	1.50829	ENSG00000004139,ENSG00000006432,ENSG00000006468,ENSG00000006530,ENSG00000009335,ENSG00000010322,ENSG00000023516,ENSG00000036828,ENSG00000057252,ENSG00000058272,ENSG00000068615,ENSG00000070159,ENSG00000070601,ENSG00000073969,ENSG00000074201,ENSG00000074266,ENSG00000077232,ENSG00000078114,ENSG00000082258,ENSG00000082898,ENSG00000084733,ENSG00000085831,ENSG00000086061,ENSG00000092847,ENSG00000096401…
hsa-miR-664a-3p	No	6.5e-06	0.00012	2.92134	ENSG00000035862,ENSG00000082515,ENSG00000088247,ENSG00000100316,ENSG00000103769,ENSG00000110321,ENSG00000110955,ENSG00000110958,ENSG00000111897,ENSG00000119048,ENSG00000134108,ENSG00000137547,ENSG00000138069,ENSG00000147416,ENSG00000147676,ENSG00000165527,ENSG00000169021,ENSG00000181649
hsa-miR-26a-5p	No	6.6e-06	0.00012	1.76435	ENSG00000006432,ENSG00000006652,ENSG00000023516,ENSG00000031003,ENSG00000036549,ENSG00000039319,ENSG00000054654,ENSG00000065548,ENSG00000068615,ENSG00000070061,ENSG00000070159,ENSG00000078114,ENSG00000089053,ENSG00000091039,ENSG00000105926,ENSG00000107290,ENSG00000107864,ENSG00000111530,ENSG00000111731,ENSG00000112200,ENSG00000112249,ENSG00000113615,ENSG00000113810,ENSG00000115020,ENSG00000123836…
hsa-miR-197-3p	No	8.4e-06	0.00015	2.15909	ENSG00000015171,ENSG00000036257,ENSG00000067955,ENSG00000110321,ENSG00000113575,ENSG00000115170,ENSG00000115380,ENSG00000130826,ENSG00000132383,ENSG00000135503,ENSG00000136636,ENSG00000137815,ENSG00000138119,ENSG00000143401,ENSG00000144579,ENSG00000147676,ENSG00000150093,ENSG00000153187,ENSG00000160679,ENSG00000163513,ENSG00000168461,ENSG00000172348,ENSG00000174437,ENSG00000175899,ENSG00000175970…
hsa-miR-195-5p	No	9.8e-06	0.00017	1.63154	ENSG00000006432,ENSG00000010322,ENSG00000023516,ENSG00000036828,ENSG00000065559,ENSG00000067992,ENSG00000070601,ENSG00000073969,ENSG00000078114,ENSG00000082258,ENSG00000082438,ENSG00000083857,ENSG00000089123,ENSG00000102048,ENSG00000104381,ENSG00000108061,ENSG00000109339,ENSG00000109572,ENSG00000109654,ENSG00000113522,ENSG00000113580,ENSG00000113615,ENSG00000113763,ENSG00000114062,ENSG00000117859…
hsa-miR-200a-3p	Yes	1.1e-05	0.00018	1.59994	ENSG00000006576,ENSG00000009335,ENSG00000023516,ENSG00000036549,ENSG00000058272,ENSG00000065559,ENSG00000070061,ENSG00000075420,ENSG00000082258,ENSG00000083857,ENSG00000084733,ENSG00000085224,ENSG00000091039,ENSG00000092148,ENSG00000094916,ENSG00000100697,ENSG00000100934,ENSG00000104381,ENSG00000105810,ENSG00000105926,ENSG00000107290,ENSG00000109184,ENSG00000109339,ENSG00000113615,ENSG00000113810…
hsa-miR-877-5p	No	1.4e-05	0.00022	1.7528	ENSG00000004776,ENSG00000005022,ENSG00000008018,ENSG00000018408,ENSG00000054598,ENSG00000075415,ENSG00000087253,ENSG00000092199,ENSG00000095139,ENSG00000103005,ENSG00000106299,ENSG00000111913,ENSG00000112697,ENSG00000115806,ENSG00000119402,ENSG00000119707,ENSG00000120690,ENSG00000122042,ENSG00000122958,ENSG00000125107,ENSG00000125457,ENSG00000127481,ENSG00000129473,ENSG00000131435,ENSG00000132507…
hsa-miR-194-5p	No	1.4e-05	0.00022	1.7528	ENSG00000010322,ENSG00000017260,ENSG00000029363,ENSG00000061918,ENSG00000067208,ENSG00000069702,ENSG00000082898,ENSG00000083857,ENSG00000092847,ENSG00000101746,ENSG00000102531,ENSG00000106772,ENSG00000109133,ENSG00000109184,ENSG00000109452,ENSG00000112249,ENSG00000113615,ENSG00000114796,ENSG00000115504,ENSG00000115760,ENSG00000115825,ENSG00000117139,ENSG00000119720,ENSG00000119969,ENSG00000129595…
hsa-miR-301a-3p	No	1.5e-05	0.00023	1.53135	ENSG00000006432,ENSG00000009335,ENSG00000011566,ENSG00000023516,ENSG00000031003,ENSG00000050030,ENSG00000054654,ENSG00000062716,ENSG00000064313,ENSG00000068615,ENSG00000070214,ENSG00000082898,ENSG00000083312,ENSG00000088538,ENSG00000091831,ENSG00000092148,ENSG00000092847,ENSG00000095564,ENSG00000100461,ENSG00000100697,ENSG00000101310,ENSG00000101746,ENSG00000106772,ENSG00000107864,ENSG00000109339…
hsa-miR-4742-3p	No	1.6e-05	0.00025	2.29602	ENSG00000034713,ENSG00000095932,ENSG00000097033,ENSG00000100982,ENSG00000105171,ENSG00000108107,ENSG00000108654,ENSG00000110696,ENSG00000121579,ENSG00000128989,ENSG00000138032,ENSG00000147676,ENSG00000151689,ENSG00000155304,ENSG00000161939,ENSG00000167470,ENSG00000168556,ENSG00000170852,ENSG00000172159,ENSG00000172348,ENSG00000173598,ENSG00000173674,ENSG00000186298,ENSG00000197170,ENSG00000197746…
hsa-miR-142-5p	Yes	1.8e-05	0.00027	1.53206	ENSG00000004766,ENSG00000006468,ENSG00000008086,ENSG00000009413,ENSG00000011566,ENSG00000013375,ENSG00000018236,ENSG00000031003,ENSG00000039319,ENSG00000050030,ENSG00000053524,ENSG00000075711,ENSG00000082258,ENSG00000082438,ENSG00000085788,ENSG00000088179,ENSG00000094916,ENSG00000094975,ENSG00000096717,ENSG00000102053,ENSG00000102531,ENSG00000106392,ENSG00000106772,ENSG00000109184,ENSG00000109339…
hsa-miR-548e-5p	No	2e-05	0.00029	2.52209	ENSG00000006468,ENSG00000060709,ENSG00000074266,ENSG00000100505,ENSG00000100867,ENSG00000103479,ENSG00000112541,ENSG00000115419,ENSG00000118495,ENSG00000120251,ENSG00000123612,ENSG00000133401,ENSG00000138078,ENSG00000143437,ENSG00000143776,ENSG00000147162,ENSG00000150625,ENSG00000152932,ENSG00000185129,ENSG00000186487,ENSG00000198825
hsa-miR-34a-5p	No	2.2e-05	0.00031	1.46915	ENSG00000005700,ENSG00000006432,ENSG00000007372,ENSG00000010322,ENSG00000011275,ENSG00000013375,ENSG00000018189,ENSG00000027075,ENSG00000028203,ENSG00000036549,ENSG00000058272,ENSG00000060237,ENSG00000066651,ENSG00000067208,ENSG00000075711,ENSG00000080503,ENSG00000087258,ENSG00000088538,ENSG00000094916,ENSG00000094975,ENSG00000096093,ENSG00000096401,ENSG00000101333,ENSG00000102531,ENSG00000103194…
hsa-miR-183-3p	Yes	2.5e-05	0.00035	2.38128	ENSG00000027697,ENSG00000092199,ENSG00000108829,ENSG00000115380,ENSG00000115540,ENSG00000115590,ENSG00000120885,ENSG00000132507,ENSG00000134308,ENSG00000136636,ENSG00000150687,ENSG00000151690,ENSG00000161654,ENSG00000165527,ENSG00000166710,ENSG00000167088,ENSG00000170852,ENSG00000173598,ENSG00000182326,ENSG00000186298,ENSG00000197170,ENSG00000198369,ENSG00000198815
hsa-miR-128-3p	No	3.1e-05	0.00042	2.09476	ENSG00000074410,ENSG00000074800,ENSG00000080709,ENSG00000084623,ENSG00000090487,ENSG00000102805,ENSG00000104341,ENSG00000105355,ENSG00000111786,ENSG00000113732,ENSG00000115446,ENSG00000115758,ENSG00000120742,ENSG00000125656,ENSG00000125845,ENSG00000129562,ENSG00000143149,ENSG00000143162,ENSG00000145354,ENSG00000145912,ENSG00000151881,ENSG00000152234,ENSG00000154518,ENSG00000167085,ENSG00000168118…
hsa-miR-135b-5p	No	3.4e-05	0.00045	1.80149	ENSG00000006576,ENSG00000036828,ENSG00000039123,ENSG00000053770,ENSG00000067208,ENSG00000075035,ENSG00000085719,ENSG00000087502,ENSG00000089335,ENSG00000090060,ENSG00000091039,ENSG00000100697,ENSG00000104497,ENSG00000108506,ENSG00000109184,ENSG00000109339,ENSG00000109572,ENSG00000115825,ENSG00000116984,ENSG00000119969,ENSG00000124198,ENSG00000134982,ENSG00000135655,ENSG00000136051,ENSG00000136531…
hsa-miR-224-5p	No	3.5e-05	0.00046	1.73025	ENSG00000004799,ENSG00000006530,ENSG00000008952,ENSG00000011275,ENSG00000051108,ENSG00000057704,ENSG00000067334,ENSG00000068305,ENSG00000076554,ENSG00000078114,ENSG00000081307,ENSG00000084463,ENSG00000085831,ENSG00000091972,ENSG00000100941,ENSG00000102048,ENSG00000103194,ENSG00000104388,ENSG00000107864,ENSG00000108176,ENSG00000108671,ENSG00000116141,ENSG00000119318,ENSG00000125868,ENSG00000135423…
hsa-miR-93-5p	Yes	3.8e-05	0.00049	1.51955	ENSG00000004766,ENSG00000006432,ENSG00000006576,ENSG00000009413,ENSG00000039319,ENSG00000054654,ENSG00000058272,ENSG00000067992,ENSG00000070159,ENSG00000077232,ENSG00000082258,ENSG00000082397,ENSG00000084733,ENSG00000089053,ENSG00000100219,ENSG00000101746,ENSG00000103479,ENSG00000107771,ENSG00000109971,ENSG00000112200,ENSG00000112249,ENSG00000115020,ENSG00000115159,ENSG00000115504,ENSG00000117616…
hsa-miR-543	Yes	5.6e-05	0.0007	1.94447	ENSG00000010404,ENSG00000012963,ENSG00000095139,ENSG00000106299,ENSG00000109606,ENSG00000111142,ENSG00000111647,ENSG00000113282,ENSG00000118564,ENSG00000119402,ENSG00000121579,ENSG00000122042,ENSG00000123575,ENSG00000124795,ENSG00000127870,ENSG00000130725,ENSG00000132326,ENSG00000138081,ENSG00000140948,ENSG00000144579,ENSG00000150712,ENSG00000152518,ENSG00000156671,ENSG00000165678,ENSG00000166181…
hsa-miR-451a	No	6e-05	0.00074	4.36725	ENSG00000085563,ENSG00000094975,ENSG00000096746,ENSG00000101126,ENSG00000108582,ENSG00000122566,ENSG00000136244,ENSG00000163602
hsa-miR-425-5p	No	6.1e-05	0.00074	2.31771	ENSG00000007168,ENSG00000029363,ENSG00000074603,ENSG00000099942,ENSG00000102081,ENSG00000105926,ENSG00000108654,ENSG00000131503,ENSG00000135316,ENSG00000136451,ENSG00000151726,ENSG00000152464,ENSG00000158615,ENSG00000165494,ENSG00000166716,ENSG00000168876,ENSG00000174306,ENSG00000175175,ENSG00000179295,ENSG00000185728,ENSG00000197170,ENSG00000198815
hsa-miR-374a-3p	No	7.4e-05	0.00088	1.62752	ENSG00000006432,ENSG00000006576,ENSG00000013561,ENSG00000018236,ENSG00000057252,ENSG00000065559,ENSG00000080345,ENSG00000081307,ENSG00000082258,ENSG00000086619,ENSG00000087502,ENSG00000092847,ENSG00000100697,ENSG00000102531,ENSG00000103194,ENSG00000105939,ENSG00000111530,ENSG00000112249,ENSG00000113161,ENSG00000113328,ENSG00000114904,ENSG00000115368,ENSG00000121351,ENSG00000126070,ENSG00000126804…
hsa-miR-199a-3p	No	9.2e-05	0.0011	1.86361	ENSG00000006576,ENSG00000013375,ENSG00000058272,ENSG00000060709,ENSG00000066032,ENSG00000067208,ENSG00000080503,ENSG00000081237,ENSG00000082258,ENSG00000100461,ENSG00000101746,ENSG00000102531,ENSG00000105926,ENSG00000112200,ENSG00000113615,ENSG00000115020,ENSG00000115159,ENSG00000119969,ENSG00000123612,ENSG00000127914,ENSG00000133027,ENSG00000134121,ENSG00000134313,ENSG00000135387,ENSG00000139163…
hsa-miR-378a-3p	No	0.00011	0.0013	1.77125	ENSG00000006530,ENSG00000027075,ENSG00000053770,ENSG00000077232,ENSG00000080503,ENSG00000084733,ENSG00000085365,ENSG00000089123,ENSG00000102531,ENSG00000105926,ENSG00000107518,ENSG00000107771,ENSG00000108021,ENSG00000108582,ENSG00000114054,ENSG00000115020,ENSG00000115419,ENSG00000116675,ENSG00000124783,ENSG00000127955,ENSG00000132424,ENSG00000136143,ENSG00000137601,ENSG00000137642,ENSG00000140471…
hsa-miR-186-5p	No	0.00012	0.0013	1.51683	ENSG00000006432,ENSG00000006468,ENSG00000013375,ENSG00000013441,ENSG00000036549,ENSG00000039319,ENSG00000056487,ENSG00000057252,ENSG00000061918,ENSG00000068615,ENSG00000069702,ENSG00000075711,ENSG00000084733,ENSG00000092847,ENSG00000100934,ENSG00000101746,ENSG00000102531,ENSG00000105926,ENSG00000108582,ENSG00000109046,ENSG00000109184,ENSG00000109654,ENSG00000109680,ENSG00000111530,ENSG00000111731…
hsa-miR-1301-3p	No	0.00013	0.0014	1.67184	ENSG00000008018,ENSG00000010244,ENSG00000012963,ENSG00000015171,ENSG00000092199,ENSG00000102753,ENSG00000106299,ENSG00000106615,ENSG00000109929,ENSG00000110321,ENSG00000112697,ENSG00000120885,ENSG00000121274,ENSG00000124767,ENSG00000125107,ENSG00000125457,ENSG00000129625,ENSG00000132383,ENSG00000132388,ENSG00000132970,ENSG00000134508,ENSG00000137075,ENSG00000138069,ENSG00000140948,ENSG00000143401…
hsa-miR-382-5p	Yes	0.00014	0.0016	2.25187	ENSG00000065978,ENSG00000089157,ENSG00000100604,ENSG00000109929,ENSG00000110321,ENSG00000134308,ENSG00000135052,ENSG00000135486,ENSG00000152518,ENSG00000163466,ENSG00000166260,ENSG00000169564,ENSG00000169714,ENSG00000169813,ENSG00000171992,ENSG00000173674,ENSG00000185624,ENSG00000185896,ENSG00000228474,ENSG00000234745,ENSG00000244038
hsa-miR-627-5p	No	0.00015	0.0016	2.15804	ENSG00000028203,ENSG00000036549,ENSG00000054654,ENSG00000065559,ENSG00000066651,ENSG00000075420,ENSG00000091592,ENSG00000102531,ENSG00000105810,ENSG00000112200,ENSG00000113810,ENSG00000115760,ENSG00000124198,ENSG00000124486,ENSG00000137992,ENSG00000147162,ENSG00000151414,ENSG00000164756,ENSG00000166575,ENSG00000171126,ENSG00000186106,ENSG00000198087,ENSG00000254004
hsa-miR-130b-3p	No	0.00018	0.0019	1.97811	ENSG00000017260,ENSG00000076554,ENSG00000084733,ENSG00000096401,ENSG00000101310,ENSG00000101746,ENSG00000109572,ENSG00000109971,ENSG00000115561,ENSG00000117616,ENSG00000123472,ENSG00000127955,ENSG00000132463,ENSG00000155975,ENSG00000156136,ENSG00000156642,ENSG00000162441,ENSG00000162836,ENSG00000164172,ENSG00000164292,ENSG00000165716,ENSG00000172262,ENSG00000178104,ENSG00000185008,ENSG00000185009…
hsa-miR-181a-5p	No	0.00019	0.0019	1.73383	ENSG00000005700,ENSG00000006432,ENSG00000023516,ENSG00000036257,ENSG00000050030,ENSG00000069702,ENSG00000071537,ENSG00000078114,ENSG00000081154,ENSG00000091039,ENSG00000094975,ENSG00000100697,ENSG00000108061,ENSG00000109654,ENSG00000113580,ENSG00000114573,ENSG00000124198,ENSG00000127328,ENSG00000131711,ENSG00000132842,ENSG00000133704,ENSG00000134278,ENSG00000135316,ENSG00000135968,ENSG00000136738…
hsa-miR-30d-5p	No	0.00019	0.0019	1.48638	ENSG00000006715,ENSG00000010292,ENSG00000036549,ENSG00000067208,ENSG00000074201,ENSG00000075420,ENSG00000078098,ENSG00000082898,ENSG00000084733,ENSG00000085365,ENSG00000089053,ENSG00000092847,ENSG00000100934,ENSG00000101333,ENSG00000102531,ENSG00000104093,ENSG00000104497,ENSG00000108021,ENSG00000108506,ENSG00000109133,ENSG00000109184,ENSG00000109572,ENSG00000109911,ENSG00000111530,ENSG00000111731…
hsa-miR-146a-5p	No	0.00019	0.002	1.46463	ENSG00000006576,ENSG00000009413,ENSG00000029363,ENSG00000035681,ENSG00000050030,ENSG00000050438,ENSG00000056097,ENSG00000067533,ENSG00000074211,ENSG00000076770,ENSG00000077232,ENSG00000082258,ENSG00000083097,ENSG00000083312,ENSG00000083857,ENSG00000085831,ENSG00000089123,ENSG00000089335,ENSG00000091704,ENSG00000094975,ENSG00000096093,ENSG00000102158,ENSG00000105926,ENSG00000106392,ENSG00000108176…
hsa-miR-497-3p	No	0.0002	0.002	1.55973	ENSG00000008952,ENSG00000009307,ENSG00000009335,ENSG00000031003,ENSG00000035681,ENSG00000066855,ENSG00000072134,ENSG00000072501,ENSG00000077232,ENSG00000082898,ENSG00000092847,ENSG00000103194,ENSG00000106344,ENSG00000107771,ENSG00000107864,ENSG00000110880,ENSG00000112200,ENSG00000114316,ENSG00000114861,ENSG00000115760,ENSG00000115977,ENSG00000123612,ENSG00000123836,ENSG00000124486,ENSG00000132932…
hsa-miR-363-3p	Yes	0.00021	0.0021	1.81185	ENSG00000006715,ENSG00000023516,ENSG00000053524,ENSG00000073969,ENSG00000080546,ENSG00000085365,ENSG00000087502,ENSG00000090060,ENSG00000096401,ENSG00000105552,ENSG00000111885,ENSG00000120253,ENSG00000124198,ENSG00000132294,ENSG00000132424,ENSG00000133401,ENSG00000137845,ENSG00000137992,ENSG00000145888,ENSG00000151025,ENSG00000152932,ENSG00000152942,ENSG00000153147,ENSG00000155324,ENSG00000156642…
hsa-miR-429	No	0.00021	0.0021	1.47256	ENSG00000006576,ENSG00000006652,ENSG00000018189,ENSG00000023516,ENSG00000031003,ENSG00000066855,ENSG00000067208,ENSG00000068615,ENSG00000071794,ENSG00000075292,ENSG00000075420,ENSG00000075711,ENSG00000077232,ENSG00000080345,ENSG00000082258,ENSG00000090060,ENSG00000094916,ENSG00000094975,ENSG00000100934,ENSG00000101333,ENSG00000102053,ENSG00000104497,ENSG00000105810,ENSG00000107864,ENSG00000108582…
hsa-miR-153-5p	No	0.00024	0.0023	1.50124	ENSG00000004766,ENSG00000005700,ENSG00000006468,ENSG00000006652,ENSG00000009307,ENSG00000018189,ENSG00000029363,ENSG00000039319,ENSG00000050030,ENSG00000078114,ENSG00000081307,ENSG00000082258,ENSG00000091039,ENSG00000100697,ENSG00000104381,ENSG00000105810,ENSG00000105926,ENSG00000107771,ENSG00000109339,ENSG00000109654,ENSG00000110344,ENSG00000111530,ENSG00000113369,ENSG00000113580,ENSG00000114796…
hsa-miR-148a-3p	No	0.00025	0.0023	1.56183	ENSG00000004455,ENSG00000006715,ENSG00000031003,ENSG00000056487,ENSG00000076242,ENSG00000084733,ENSG00000085365,ENSG00000086619,ENSG00000089053,ENSG00000089123,ENSG00000100934,ENSG00000101746,ENSG00000102531,ENSG00000108582,ENSG00000109184,ENSG00000109572,ENSG00000109971,ENSG00000111530,ENSG00000112200,ENSG00000113328,ENSG00000115020,ENSG00000115204,ENSG00000115561,ENSG00000117528,ENSG00000121022…
hsa-miR-18a-5p	No	0.0003	0.0028	1.59316	ENSG00000005700,ENSG00000006432,ENSG00000007168,ENSG00000009413,ENSG00000028203,ENSG00000068615,ENSG00000091831,ENSG00000100697,ENSG00000101310,ENSG00000102531,ENSG00000105926,ENSG00000107518,ENSG00000108021,ENSG00000108582,ENSG00000109184,ENSG00000109436,ENSG00000109654,ENSG00000111731,ENSG00000112200,ENSG00000113580,ENSG00000115760,ENSG00000115827,ENSG00000126070,ENSG00000131711,ENSG00000132424…
hsa-miR-369-3p	No	0.00033	0.003	2.06141	ENSG00000005893,ENSG00000015171,ENSG00000066557,ENSG00000106780,ENSG00000108960,ENSG00000112697,ENSG00000113384,ENSG00000135052,ENSG00000138231,ENSG00000143933,ENSG00000147533,ENSG00000147676,ENSG00000150093,ENSG00000155508,ENSG00000165434,ENSG00000168461,ENSG00000169714,ENSG00000170385,ENSG00000182093,ENSG00000183726,ENSG00000183853,ENSG00000196776,ENSG00000198612
hsa-miR-10b-5p	No	0.00033	0.003	2.18363	ENSG00000012660,ENSG00000086061,ENSG00000089169,ENSG00000091972,ENSG00000101367,ENSG00000109265,ENSG00000110002,ENSG00000117228,ENSG00000130413,ENSG00000131238,ENSG00000135387,ENSG00000141232,ENSG00000143252,ENSG00000162441,ENSG00000163171,ENSG00000165113,ENSG00000172379,ENSG00000185920,ENSG00000204103,ENSG00000205302
hsa-miR-218-5p	No	0.00034	0.0031	1.39966	ENSG00000004139,ENSG00000006432,ENSG00000008311,ENSG00000009413,ENSG00000010292,ENSG00000031003,ENSG00000035681,ENSG00000058272,ENSG00000060709,ENSG00000062716,ENSG00000066032,ENSG00000074211,ENSG00000075407,ENSG00000075420,ENSG00000075711,ENSG00000078114,ENSG00000080345,ENSG00000082898,ENSG00000083223,ENSG00000087502,ENSG00000104093,ENSG00000105926,ENSG00000107771,ENSG00000109184,ENSG00000109572…
hsa-miR-190a-5p	No	0.00036	0.0032	1.5411	ENSG00000006432,ENSG00000006576,ENSG00000031003,ENSG00000057252,ENSG00000061918,ENSG00000071794,ENSG00000075420,ENSG00000078142,ENSG00000082898,ENSG00000083857,ENSG00000089902,ENSG00000090060,ENSG00000094916,ENSG00000100697,ENSG00000100934,ENSG00000102531,ENSG00000103479,ENSG00000105926,ENSG00000107864,ENSG00000109046,ENSG00000109133,ENSG00000109436,ENSG00000113580,ENSG00000114796,ENSG00000115947…
hsa-miR-20b-5p	Yes	0.00041	0.0036	1.55898	ENSG00000004766,ENSG00000006432,ENSG00000006576,ENSG00000009413,ENSG00000018189,ENSG00000035681,ENSG00000060709,ENSG00000067992,ENSG00000070159,ENSG00000076554,ENSG00000077232,ENSG00000082258,ENSG00000083067,ENSG00000084733,ENSG00000101746,ENSG00000103479,ENSG00000106868,ENSG00000107771,ENSG00000112200,ENSG00000112249,ENSG00000117616,ENSG00000119125,ENSG00000121481,ENSG00000123836,ENSG00000130150…
hsa-miR-182-5p	Yes	0.00043	0.0037	1.4264	ENSG00000002834,ENSG00000015413,ENSG00000027697,ENSG00000065978,ENSG00000074410,ENSG00000080709,ENSG00000086475,ENSG00000091436,ENSG00000091583,ENSG00000099622,ENSG00000103018,ENSG00000104341,ENSG00000105171,ENSG00000105583,ENSG00000109929,ENSG00000110429,ENSG00000111678,ENSG00000111728,ENSG00000111775,ENSG00000113384,ENSG00000114638,ENSG00000115364,ENSG00000115540,ENSG00000115758,ENSG00000115875…
hsa-miR-494-3p	Yes	0.00048	0.0041	2.43445	ENSG00000005893,ENSG00000049860,ENSG00000065154,ENSG00000111906,ENSG00000113361,ENSG00000116030,ENSG00000140740,ENSG00000164919,ENSG00000168118,ENSG00000170091,ENSG00000171314,ENSG00000175606,ENSG00000177889,ENSG00000219200,ENSG00000233927
hsa-miR-377-5p	No	0.00049	0.0041	1.94967	ENSG00000013306,ENSG00000063322,ENSG00000087460,ENSG00000100804,ENSG00000104805,ENSG00000113558,ENSG00000114784,ENSG00000122042,ENSG00000125868,ENSG00000127540,ENSG00000143549,ENSG00000143761,ENSG00000149328,ENSG00000162434,ENSG00000167088,ENSG00000169714,ENSG00000171450,ENSG00000171812,ENSG00000176485,ENSG00000182107,ENSG00000182534,ENSG00000188612,ENSG00000198833,ENSG00000213585,ENSG00000228253
hsa-miR-95-5p	No	0.00052	0.0043	1.46411	ENSG00000006468,ENSG00000008311,ENSG00000016082,ENSG00000018236,ENSG00000043514,ENSG00000056487,ENSG00000058272,ENSG00000067208,ENSG00000075420,ENSG00000082258,ENSG00000083097,ENSG00000083223,ENSG00000085365,ENSG00000104093,ENSG00000105810,ENSG00000107771,ENSG00000109452,ENSG00000112200,ENSG00000115020,ENSG00000115419,ENSG00000115827,ENSG00000116984,ENSG00000119969,ENSG00000120251,ENSG00000123612…
hsa-miR-625-3p	No	0.00053	0.0044	2.60216	ENSG00000060709,ENSG00000077232,ENSG00000105926,ENSG00000107518,ENSG00000108984,ENSG00000109971,ENSG00000121351,ENSG00000131966,ENSG00000136267,ENSG00000139684,ENSG00000144827,ENSG00000177888,ENSG00000198954
hsa-miR-222-5p	No	0.00057	0.0046	2.20591	ENSG00000029363,ENSG00000091592,ENSG00000109654,ENSG00000115159,ENSG00000115760,ENSG00000127914,ENSG00000127995,ENSG00000129757,ENSG00000134313,ENSG00000137500,ENSG00000138336,ENSG00000139163,ENSG00000144406,ENSG00000149311,ENSG00000152254,ENSG00000155100,ENSG00000163697,ENSG00000189079
hsa-miR-217-5p	No	0.00057	0.0046	1.90402	ENSG00000017260,ENSG00000053770,ENSG00000081087,ENSG00000085365,ENSG00000111731,ENSG00000115159,ENSG00000115419,ENSG00000123268,ENSG00000126858,ENSG00000132356,ENSG00000132463,ENSG00000132669,ENSG00000138386,ENSG00000145888,ENSG00000147649,ENSG00000158290,ENSG00000163291,ENSG00000165113,ENSG00000169255,ENSG00000170248,ENSG00000171862,ENSG00000173744,ENSG00000176406,ENSG00000182827,ENSG00000189266…
hsa-miR-101-5p	No	0.00066	0.0053	1.76293	ENSG00000005700,ENSG00000006652,ENSG00000036549,ENSG00000039319,ENSG00000058272,ENSG00000061918,ENSG00000070061,ENSG00000075420,ENSG00000089053,ENSG00000094916,ENSG00000109654,ENSG00000112200,ENSG00000113532,ENSG00000115020,ENSG00000115159,ENSG00000117139,ENSG00000143995,ENSG00000144406,ENSG00000144674,ENSG00000149311,ENSG00000165185,ENSG00000168172,ENSG00000171126,ENSG00000172650,ENSG00000173145…
hsa-miR-548a-3p	No	0.0007	0.0055	1.58752	ENSG00000006576,ENSG00000013561,ENSG00000028203,ENSG00000036549,ENSG00000067208,ENSG00000067992,ENSG00000085365,ENSG00000101746,ENSG00000106392,ENSG00000107518,ENSG00000112200,ENSG00000112339,ENSG00000112541,ENSG00000115020,ENSG00000115419,ENSG00000121481,ENSG00000122970,ENSG00000124374,ENSG00000132640,ENSG00000132938,ENSG00000135525,ENSG00000135655,ENSG00000136267,ENSG00000136870,ENSG00000138286…
hsa-miR-320b	No	0.0007	0.0055	1.88108	ENSG00000015171,ENSG00000028203,ENSG00000084112,ENSG00000090060,ENSG00000100941,ENSG00000108588,ENSG00000111142,ENSG00000113575,ENSG00000116560,ENSG00000127328,ENSG00000127481,ENSG00000135316,ENSG00000153187,ENSG00000158560,ENSG00000162923,ENSG00000163349,ENSG00000166200,ENSG00000166963,ENSG00000170852,ENSG00000174437,ENSG00000177565,ENSG00000177733,ENSG00000180957,ENSG00000186566,ENSG00000198231…
hsa-miR-2114-5p	No	0.00071	0.0055	2.28761	ENSG00000096401,ENSG00000108061,ENSG00000108582,ENSG00000112200,ENSG00000116675,ENSG00000119969,ENSG00000135387,ENSG00000139438,ENSG00000141425,ENSG00000168172,ENSG00000168280,ENSG00000177565,ENSG00000184863,ENSG00000189266,ENSG00000196911,ENSG00000260916
hsa-miR-30b-5p	No	0.00072	0.0055	1.73828	ENSG00000006715,ENSG00000061918,ENSG00000078098,ENSG00000082898,ENSG00000084733,ENSG00000085365,ENSG00000085831,ENSG00000101333,ENSG00000109184,ENSG00000109572,ENSG00000111696,ENSG00000115419,ENSG00000118402,ENSG00000121481,ENSG00000131966,ENSG00000132294,ENSG00000132640,ENSG00000134121,ENSG00000138078,ENSG00000144827,ENSG00000145687,ENSG00000145907,ENSG00000152932,ENSG00000153147,ENSG00000156564…
hsa-miR-375-3p	No	0.00077	0.0058	1.78366	ENSG00000010404,ENSG00000023318,ENSG00000063127,ENSG00000095787,ENSG00000100823,ENSG00000101773,ENSG00000107581,ENSG00000111726,ENSG00000114120,ENSG00000116560,ENSG00000119048,ENSG00000119537,ENSG00000125875,ENSG00000129625,ENSG00000132383,ENSG00000134508,ENSG00000135316,ENSG00000136111,ENSG00000137815,ENSG00000147676,ENSG00000160679,ENSG00000161654,ENSG00000162434,ENSG00000164924,ENSG00000165527…
hsa-miR-152-3p	No	0.0008	0.006	2.75228	ENSG00000101746,ENSG00000106392,ENSG00000109572,ENSG00000127955,ENSG00000131473,ENSG00000132640,ENSG00000156136,ENSG00000162374,ENSG00000177707,ENSG00000178104,ENSG00000185008
hsa-miR-590-5p	No	0.00084	0.0062	1.94527	ENSG00000013503,ENSG00000031003,ENSG00000092148,ENSG00000107518,ENSG00000108021,ENSG00000109654,ENSG00000115020,ENSG00000115419,ENSG00000127325,ENSG00000133401,ENSG00000134121,ENSG00000135655,ENSG00000144406,ENSG00000146243,ENSG00000152944,ENSG00000155324,ENSG00000156011,ENSG00000163939,ENSG00000165092,ENSG00000170242,ENSG00000172575,ENSG00000177853,ENSG00000177888
hsa-miR-625-5p	No	0.00097	0.0071	2.07445	ENSG00000022267,ENSG00000084072,ENSG00000101746,ENSG00000104112,ENSG00000108826,ENSG00000112164,ENSG00000123472,ENSG00000131473,ENSG00000138386,ENSG00000141424,ENSG00000141858,ENSG00000164172,ENSG00000164754,ENSG00000178919,ENSG00000181789,ENSG00000181873,ENSG00000186868,ENSG00000198668,ENSG00000198954
hsa-miR-380-3p	No	0.00098	0.0071	2.1194	ENSG00000008282,ENSG00000012963,ENSG00000067955,ENSG00000106299,ENSG00000113384,ENSG00000117751,ENSG00000119537,ENSG00000121274,ENSG00000124767,ENSG00000131508,ENSG00000137876,ENSG00000153029,ENSG00000163710,ENSG00000163735,ENSG00000164924,ENSG00000166068,ENSG00000172201,ENSG00000174132
hsa-miR-484	No	0.0011	0.0079	1.85339	ENSG00000008294,ENSG00000009307,ENSG00000023516,ENSG00000069702,ENSG00000078674,ENSG00000091039,ENSG00000095787,ENSG00000099194,ENSG00000106299,ENSG00000110911,ENSG00000112697,ENSG00000131711,ENSG00000134278,ENSG00000135316,ENSG00000137040,ENSG00000138081,ENSG00000138757,ENSG00000143333,ENSG00000163349,ENSG00000163660,ENSG00000166266,ENSG00000166963,ENSG00000168297,ENSG00000171862,ENSG00000253710
hsa-miR-92a-3p	No	0.0011	0.0079	1.85339	ENSG00000036257,ENSG00000065559,ENSG00000080371,ENSG00000081019,ENSG00000081154,ENSG00000090060,ENSG00000106299,ENSG00000108061,ENSG00000113580,ENSG00000114120,ENSG00000128641,ENSG00000131711,ENSG00000136021,ENSG00000139218,ENSG00000144048,ENSG00000144228,ENSG00000164292,ENSG00000164754,ENSG00000165406,ENSG00000166266,ENSG00000177565,ENSG00000185728,ENSG00000189241,ENSG00000198146,ENSG00000215301
hsa-miR-145-5p	No	0.0011	0.008	1.97038	ENSG00000091972,ENSG00000109572,ENSG00000110002,ENSG00000113282,ENSG00000116791,ENSG00000119125,ENSG00000119396,ENSG00000135540,ENSG00000136541,ENSG00000136960,ENSG00000138193,ENSG00000154736,ENSG00000164172,ENSG00000171951,ENSG00000172379,ENSG00000173598,ENSG00000176658,ENSG00000183508,ENSG00000185008,ENSG00000186310,ENSG00000189241
hsa-miR-98-5p	No	0.0012	0.008	1.62992	ENSG00000002834,ENSG00000013306,ENSG00000023445,ENSG00000071575,ENSG00000074800,ENSG00000075415,ENSG00000078401,ENSG00000081041,ENSG00000088756,ENSG00000100890,ENSG00000108829,ENSG00000111962,ENSG00000116285,ENSG00000120742,ENSG00000122862,ENSG00000124766,ENSG00000125845,ENSG00000135446,ENSG00000136986,ENSG00000147065,ENSG00000149925,ENSG00000157800,ENSG00000163110,ENSG00000163347,ENSG00000165030…
hsa-miR-326	No	0.0013	0.0086	2.07865	ENSG00000035403,ENSG00000072134,ENSG00000075292,ENSG00000075407,ENSG00000102531,ENSG00000109133,ENSG00000110344,ENSG00000112164,ENSG00000114331,ENSG00000115159,ENSG00000116984,ENSG00000157181,ENSG00000160551,ENSG00000168172,ENSG00000171928,ENSG00000174373,ENSG00000177565,ENSG00000198131
hsa-miR-210-3p	No	0.0013	0.0087	1.54318	ENSG00000001561,ENSG00000006576,ENSG00000013561,ENSG00000035681,ENSG00000036549,ENSG00000053900,ENSG00000077232,ENSG00000083312,ENSG00000106484,ENSG00000110344,ENSG00000111530,ENSG00000115827,ENSG00000129757,ENSG00000134982,ENSG00000135336,ENSG00000137500,ENSG00000138286,ENSG00000138768,ENSG00000139163,ENSG00000144451,ENSG00000146243,ENSG00000149218,ENSG00000152348,ENSG00000152700,ENSG00000155850…
hsa-miR-376b-3p	No	0.0013	0.0086	1.89198	ENSG00000056487,ENSG00000082258,ENSG00000083067,ENSG00000111799,ENSG00000113328,ENSG00000115091,ENSG00000115419,ENSG00000116984,ENSG00000123612,ENSG00000129534,ENSG00000135218,ENSG00000136010,ENSG00000136051,ENSG00000136870,ENSG00000152254,ENSG00000155324,ENSG00000162374,ENSG00000164597,ENSG00000166847,ENSG00000176406,ENSG00000181007,ENSG00000198087,ENSG00000198668
hsa-miR-5699-3p	No	0.0013	0.0086	2.12676	ENSG00000065559,ENSG00000067992,ENSG00000075239,ENSG00000086619,ENSG00000105641,ENSG00000106392,ENSG00000109339,ENSG00000112200,ENSG00000123836,ENSG00000136436,ENSG00000137992,ENSG00000141425,ENSG00000143776,ENSG00000162374,ENSG00000168172,ENSG00000168298,ENSG00000179915
hsa-miR-107	No	0.0013	0.0087	1.61836	ENSG00000071794,ENSG00000077232,ENSG00000078053,ENSG00000082898,ENSG00000084733,ENSG00000103479,ENSG00000103932,ENSG00000105552,ENSG00000109572,ENSG00000120253,ENSG00000120694,ENSG00000120805,ENSG00000130150,ENSG00000132640,ENSG00000133027,ENSG00000134910,ENSG00000135218,ENSG00000135336,ENSG00000135540,ENSG00000141510,ENSG00000144407,ENSG00000146243,ENSG00000147231,ENSG00000147471,ENSG00000147955…
hsa-miR-3200-5p	No	0.0013	0.0086	2.12676	ENSG00000100814,ENSG00000102753,ENSG00000122406,ENSG00000125107,ENSG00000135093,ENSG00000137876,ENSG00000141030,ENSG00000141429,ENSG00000146731,ENSG00000151239,ENSG00000154380,ENSG00000163513,ENSG00000174106,ENSG00000186298,ENSG00000188042,ENSG00000197021,ENSG00000220205
hsa-miR-151a-5p	Yes	0.0014	0.0092	1.74144	ENSG00000005486,ENSG00000010017,ENSG00000050165,ENSG00000106615,ENSG00000109606,ENSG00000110321,ENSG00000110955,ENSG00000115241,ENSG00000115685,ENSG00000122042,ENSG00000125845,ENSG00000131668,ENSG00000138119,ENSG00000139112,ENSG00000149925,ENSG00000161939,ENSG00000163735,ENSG00000171490,ENSG00000172935,ENSG00000173714,ENSG00000173918,ENSG00000182107,ENSG00000187147,ENSG00000198369,ENSG00000198763…
hsa-miR-143-3p	No	0.0015	0.0098	1.71571	ENSG00000006576,ENSG00000023516,ENSG00000050030,ENSG00000094916,ENSG00000102531,ENSG00000103723,ENSG00000112200,ENSG00000119041,ENSG00000121351,ENSG00000135387,ENSG00000139910,ENSG00000143776,ENSG00000144406,ENSG00000155506,ENSG00000156011,ENSG00000163171,ENSG00000163635,ENSG00000166224,ENSG00000175175,ENSG00000176771,ENSG00000178104,ENSG00000182973,ENSG00000183044,ENSG00000183508,ENSG00000185222…
hsa-miR-222-3p	No	0.0015	0.0098	1.79459	ENSG00000035862,ENSG00000036257,ENSG00000067955,ENSG00000084234,ENSG00000099942,ENSG00000102900,ENSG00000104695,ENSG00000108588,ENSG00000114120,ENSG00000120727,ENSG00000121058,ENSG00000124795,ENSG00000130826,ENSG00000132326,ENSG00000136451,ENSG00000138069,ENSG00000143761,ENSG00000146963,ENSG00000157625,ENSG00000158615,ENSG00000170385,ENSG00000177733,ENSG00000197170,ENSG00000198833,ENSG00000205937…
hsa-miR-137-3p	No	0.0016	0.01	1.66525	ENSG00000005700,ENSG00000009335,ENSG00000022355,ENSG00000039319,ENSG00000047188,ENSG00000056097,ENSG00000075292,ENSG00000080345,ENSG00000085224,ENSG00000089902,ENSG00000100697,ENSG00000102081,ENSG00000105810,ENSG00000109654,ENSG00000113580,ENSG00000114573,ENSG00000114861,ENSG00000117139,ENSG00000127914,ENSG00000131711,ENSG00000137710,ENSG00000142875,ENSG00000143375,ENSG00000145725,ENSG00000151025…
hsa-miR-877-3p	Yes	0.0016	0.0098	1.45202	ENSG00000013392,ENSG00000050165,ENSG00000062650,ENSG00000084112,ENSG00000084234,ENSG00000092199,ENSG00000096384,ENSG00000100823,ENSG00000101126,ENSG00000102317,ENSG00000103035,ENSG00000109332,ENSG00000109606,ENSG00000110321,ENSG00000112335,ENSG00000112378,ENSG00000115241,ENSG00000115762,ENSG00000119537,ENSG00000121579,ENSG00000128989,ENSG00000131148,ENSG00000132507,ENSG00000134717,ENSG00000135316…
hsa-miR-30d-3p	Yes	0.0017	0.011	1.43196	ENSG00000005700,ENSG00000006468,ENSG00000008086,ENSG00000066032,ENSG00000080546,ENSG00000081052,ENSG00000082212,ENSG00000082898,ENSG00000100697,ENSG00000102531,ENSG00000105926,ENSG00000107290,ENSG00000109184,ENSG00000109339,ENSG00000109775,ENSG00000112200,ENSG00000112541,ENSG00000112796,ENSG00000113615,ENSG00000115271,ENSG00000117360,ENSG00000123612,ENSG00000123836,ENSG00000131473,ENSG00000135837…
hsa-miR-10a-3p	No	0.002	0.012	4.28927	ENSG00000112339,ENSG00000116898,ENSG00000133169,ENSG00000185920,ENSG00000239672
hsa-miR-182-3p	No	0.002	0.012	4.28927	ENSG00000072274,ENSG00000113328,ENSG00000134853,ENSG00000143633,ENSG00000170248
hsa-miR-140-5p	No	0.0022	0.013	1.88216	ENSG00000039319,ENSG00000058272,ENSG00000082146,ENSG00000084733,ENSG00000087502,ENSG00000111530,ENSG00000112667,ENSG00000119969,ENSG00000127995,ENSG00000135837,ENSG00000136267,ENSG00000145907,ENSG00000147162,ENSG00000150625,ENSG00000150627,ENSG00000164292,ENSG00000171928,ENSG00000173209,ENSG00000174482,ENSG00000177888,ENSG00000182670
hsa-miR-92b-3p	No	0.0022	0.013	1.75426	ENSG00000008282,ENSG00000036257,ENSG00000050165,ENSG00000084112,ENSG00000084234,ENSG00000086232,ENSG00000106299,ENSG00000107581,ENSG00000119402,ENSG00000121274,ENSG00000126822,ENSG00000135148,ENSG00000135316,ENSG00000135862,ENSG00000137075,ENSG00000143401,ENSG00000144228,ENSG00000152104,ENSG00000153187,ENSG00000163349,ENSG00000163900,ENSG00000170852,ENSG00000172939,ENSG00000174437,ENSG00000187109…
hsa-miR-29b-3p	No	0.0023	0.014	1.4241	ENSG00000005700,ENSG00000006652,ENSG00000018189,ENSG00000031003,ENSG00000053900,ENSG00000075420,ENSG00000082258,ENSG00000083223,ENSG00000083857,ENSG00000085224,ENSG00000092148,ENSG00000092847,ENSG00000100505,ENSG00000100596,ENSG00000100934,ENSG00000104093,ENSG00000105810,ENSG00000108021,ENSG00000109339,ENSG00000110344,ENSG00000111530,ENSG00000115020,ENSG00000116984,ENSG00000117139,ENSG00000119866…
hsa-miR-129-2-3p	No	0.0024	0.014	1.50963	ENSG00000012963,ENSG00000031698,ENSG00000067066,ENSG00000078369,ENSG00000082515,ENSG00000088356,ENSG00000100316,ENSG00000100823,ENSG00000107581,ENSG00000109929,ENSG00000111906,ENSG00000115170,ENSG00000121057,ENSG00000121274,ENSG00000129473,ENSG00000129625,ENSG00000131143,ENSG00000131981,ENSG00000132383,ENSG00000132388,ENSG00000133884,ENSG00000135148,ENSG00000136636,ENSG00000136930,ENSG00000138785…
hsa-let-7g-3p	No	0.0024	0.014	3.60299	ENSG00000085365,ENSG00000115825,ENSG00000139163,ENSG00000168172,ENSG00000177707,ENSG00000189266
hsa-miR-544a	No	0.0026	0.015	1.77925	ENSG00000065548,ENSG00000085365,ENSG00000086619,ENSG00000102531,ENSG00000112796,ENSG00000115159,ENSG00000115947,ENSG00000117528,ENSG00000126814,ENSG00000131051,ENSG00000131507,ENSG00000132424,ENSG00000139218,ENSG00000140285,ENSG00000143157,ENSG00000144827,ENSG00000158290,ENSG00000163377,ENSG00000168172,ENSG00000168283,ENSG00000198380,ENSG00000198677,ENSG00000221866,ENSG00000227051
hsa-miR-487a-5p	Yes	0.0028	0.016	2.32451	ENSG00000010404,ENSG00000018408,ENSG00000090382,ENSG00000102753,ENSG00000109929,ENSG00000110696,ENSG00000121579,ENSG00000123575,ENSG00000137075,ENSG00000168461,ENSG00000173674,ENSG00000255302
hsa-miR-133b	No	0.0028	0.016	2.70224	ENSG00000104093,ENSG00000106484,ENSG00000113231,ENSG00000132640,ENSG00000150625,ENSG00000156011,ENSG00000169255,ENSG00000179163,ENSG00000198668
hsa-miR-409-5p	Yes	0.0028	0.016	2.70224	ENSG00000084234,ENSG00000101439,ENSG00000104695,ENSG00000118271,ENSG00000120885,ENSG00000178988,ENSG00000198786,ENSG00000198830,ENSG00000220205
hsa-miR-488-3p	No	0.0032	0.018	1.61478	ENSG00000006747,ENSG00000018236,ENSG00000050030,ENSG00000083223,ENSG00000089335,ENSG00000100697,ENSG00000108582,ENSG00000109452,ENSG00000113810,ENSG00000124486,ENSG00000131711,ENSG00000136010,ENSG00000136169,ENSG00000138078,ENSG00000144642,ENSG00000144674,ENSG00000151025,ENSG00000155324,ENSG00000155975,ENSG00000162702,ENSG00000163618,ENSG00000164597,ENSG00000170776,ENSG00000171862,ENSG00000173559…
hsa-miR-889-5p	Yes	0.0033	0.018	1.7707	ENSG00000005893,ENSG00000010030,ENSG00000034713,ENSG00000100823,ENSG00000101439,ENSG00000108561,ENSG00000109332,ENSG00000114503,ENSG00000115762,ENSG00000116171,ENSG00000116251,ENSG00000124813,ENSG00000127125,ENSG00000138069,ENSG00000138279,ENSG00000141429,ENSG00000151239,ENSG00000162889,ENSG00000174013,ENSG00000198125,ENSG00000213551,ENSG00000220205,ENSG00000228253
hsa-miR-212-3p	Yes	0.0033	0.018	1.49276	ENSG00000009307,ENSG00000047315,ENSG00000067066,ENSG00000069345,ENSG00000072803,ENSG00000075415,ENSG00000084234,ENSG00000100664,ENSG00000101439,ENSG00000104695,ENSG00000109332,ENSG00000109929,ENSG00000114120,ENSG00000115241,ENSG00000116251,ENSG00000117569,ENSG00000117758,ENSG00000120727,ENSG00000122042,ENSG00000129473,ENSG00000135316,ENSG00000136451,ENSG00000136636,ENSG00000136842,ENSG00000137210…
hsa-miR-141-5p	No	0.0035	0.019	1.44459	ENSG00000006432,ENSG00000006652,ENSG00000010292,ENSG00000013375,ENSG00000018189,ENSG00000075292,ENSG00000080345,ENSG00000082898,ENSG00000083123,ENSG00000096401,ENSG00000100934,ENSG00000101310,ENSG00000109971,ENSG00000111530,ENSG00000114316,ENSG00000115159,ENSG00000115368,ENSG00000115419,ENSG00000116984,ENSG00000117139,ENSG00000119969,ENSG00000121310,ENSG00000122952,ENSG00000131473,ENSG00000135837…
hsa-miR-214-3p	No	0.0037	0.02	1.60133	ENSG00000006432,ENSG00000036828,ENSG00000060709,ENSG00000078674,ENSG00000100614,ENSG00000101367,ENSG00000102081,ENSG00000103194,ENSG00000108061,ENSG00000108582,ENSG00000109184,ENSG00000112200,ENSG00000113580,ENSG00000119396,ENSG00000119969,ENSG00000123836,ENSG00000131711,ENSG00000132554,ENSG00000135387,ENSG00000138796,ENSG00000139116,ENSG00000139977,ENSG00000144228,ENSG00000147003,ENSG00000153391…
hsa-miR-219a-5p	No	0.0037	0.02	1.73638	ENSG00000008311,ENSG00000053524,ENSG00000074211,ENSG00000076242,ENSG00000101746,ENSG00000107518,ENSG00000109339,ENSG00000112200,ENSG00000116675,ENSG00000123612,ENSG00000132424,ENSG00000133401,ENSG00000134121,ENSG00000134962,ENSG00000140374,ENSG00000156011,ENSG00000159459,ENSG00000163322,ENSG00000169855,ENSG00000179331,ENSG00000184867,ENSG00000185728,ENSG00000186487,ENSG00000188227
hsa-miR-29a-5p	No	0.0037	0.02	1.64287	ENSG00000009307,ENSG00000035681,ENSG00000065559,ENSG00000075292,ENSG00000075420,ENSG00000075711,ENSG00000081154,ENSG00000083223,ENSG00000094975,ENSG00000103342,ENSG00000108021,ENSG00000108582,ENSG00000112200,ENSG00000136021,ENSG00000136051,ENSG00000137992,ENSG00000140285,ENSG00000143195,ENSG00000151834,ENSG00000152254,ENSG00000155324,ENSG00000170242,ENSG00000170248,ENSG00000170776,ENSG00000174799…
hsa-miR-500a-5p	No	0.0038	0.02	2.25187	ENSG00000012660,ENSG00000095787,ENSG00000107581,ENSG00000108654,ENSG00000113580,ENSG00000132388,ENSG00000135316,ENSG00000144228,ENSG00000165527,ENSG00000166200,ENSG00000170871,ENSG00000215301
hsa-miR-146b-5p	No	0.0039	0.021	1.80149	ENSG00000006576,ENSG00000009413,ENSG00000036828,ENSG00000078053,ENSG00000082258,ENSG00000099954,ENSG00000108506,ENSG00000109184,ENSG00000115827,ENSG00000132640,ENSG00000139910,ENSG00000144837,ENSG00000159708,ENSG00000164292,ENSG00000169855,ENSG00000170242,ENSG00000171817,ENSG00000182827,ENSG00000185728,ENSG00000186197,ENSG00000197608
hsa-miR-487a-3p	No	0.0042	0.022	2.57356	ENSG00000000419,ENSG00000008282,ENSG00000084234,ENSG00000117906,ENSG00000126945,ENSG00000155508,ENSG00000169714,ENSG00000170852,ENSG00000173598
hsa-miR-500b-5p	No	0.0042	0.022	2.57356	ENSG00000012660,ENSG00000107581,ENSG00000108654,ENSG00000130826,ENSG00000135316,ENSG00000144228,ENSG00000158615,ENSG00000170871,ENSG00000177733
hsa-miR-148a-5p	No	0.0043	0.022	1.71571	ENSG00000017260,ENSG00000031003,ENSG00000036549,ENSG00000053770,ENSG00000090060,ENSG00000102921,ENSG00000107771,ENSG00000108582,ENSG00000113580,ENSG00000115419,ENSG00000117054,ENSG00000132640,ENSG00000135049,ENSG00000138757,ENSG00000146151,ENSG00000151779,ENSG00000162521,ENSG00000165115,ENSG00000168172,ENSG00000168876,ENSG00000171634,ENSG00000173681,ENSG00000196712,ENSG00000198380
hsa-miR-4521	No	0.005	0.025	2.27775	ENSG00000034713,ENSG00000101367,ENSG00000135535,ENSG00000144848,ENSG00000145293,ENSG00000163346,ENSG00000164754,ENSG00000168522,ENSG00000171160,ENSG00000173598,ENSG00000265681
hsa-miR-17-3p	Yes	0.0051	0.026	1.34527	ENSG00000005700,ENSG00000006468,ENSG00000010322,ENSG00000023516,ENSG00000027075,ENSG00000028203,ENSG00000035681,ENSG00000036549,ENSG00000054654,ENSG00000069702,ENSG00000077279,ENSG00000082258,ENSG00000085719,ENSG00000086619,ENSG00000092148,ENSG00000092847,ENSG00000094916,ENSG00000100697,ENSG00000105926,ENSG00000107864,ENSG00000108506,ENSG00000109654,ENSG00000114861,ENSG00000115159,ENSG00000115504…
hsa-miR-582-3p	Yes	0.0054	0.027	1.61672	ENSG00000008086,ENSG00000009335,ENSG00000028203,ENSG00000074266,ENSG00000075420,ENSG00000085365,ENSG00000095564,ENSG00000102531,ENSG00000105053,ENSG00000105810,ENSG00000105926,ENSG00000116984,ENSG00000127995,ENSG00000132950,ENSG00000135655,ENSG00000136021,ENSG00000136531,ENSG00000138286,ENSG00000151914,ENSG00000162873,ENSG00000166206,ENSG00000167555,ENSG00000171126,ENSG00000176771,ENSG00000178177…
hsa-miR-9-3p	No	0.0057	0.028	1.42692	ENSG00000006576,ENSG00000050030,ENSG00000053770,ENSG00000065559,ENSG00000076554,ENSG00000078114,ENSG00000080503,ENSG00000082258,ENSG00000082898,ENSG00000085788,ENSG00000096717,ENSG00000100697,ENSG00000104381,ENSG00000106392,ENSG00000107771,ENSG00000109184,ENSG00000109339,ENSG00000109572,ENSG00000109654,ENSG00000112200,ENSG00000112541,ENSG00000114331,ENSG00000115419,ENSG00000117222,ENSG00000120251…
hsa-miR-142-3p	No	0.0061	0.03	1.31359	ENSG00000011566,ENSG00000028203,ENSG00000029363,ENSG00000039123,ENSG00000061918,ENSG00000066855,ENSG00000067208,ENSG00000075420,ENSG00000082258,ENSG00000082898,ENSG00000083312,ENSG00000083857,ENSG00000084733,ENSG00000085365,ENSG00000091039,ENSG00000091831,ENSG00000092148,ENSG00000094975,ENSG00000100697,ENSG00000100934,ENSG00000102531,ENSG00000104497,ENSG00000107290,ENSG00000108021,ENSG00000109184…
hsa-miR-320d	No	0.0061	0.03	2.45658	ENSG00000006576,ENSG00000074211,ENSG00000100941,ENSG00000127328,ENSG00000147224,ENSG00000158560,ENSG00000159267,ENSG00000175426,ENSG00000185559
hsa-miR-410-3p	No	0.0062	0.03	2.00166	ENSG00000035862,ENSG00000078401,ENSG00000113384,ENSG00000121274,ENSG00000128683,ENSG00000134153,ENSG00000143333,ENSG00000154640,ENSG00000163735,ENSG00000176903,ENSG00000177551,ENSG00000177733,ENSG00000183853,ENSG00000220205
hsa-miR-153-3p	Yes	0.0065	0.031	1.33229	ENSG00000006576,ENSG00000013375,ENSG00000023516,ENSG00000036549,ENSG00000058272,ENSG00000066651,ENSG00000070159,ENSG00000078114,ENSG00000080345,ENSG00000092847,ENSG00000094916,ENSG00000104093,ENSG00000104497,ENSG00000107771,ENSG00000109654,ENSG00000111530,ENSG00000112541,ENSG00000114062,ENSG00000116833,ENSG00000117222,ENSG00000124198,ENSG00000126070,ENSG00000131051,ENSG00000134982,ENSG00000135387…
hsa-miR-769-5p	No	0.0065	0.031	2.05433	ENSG00000039319,ENSG00000057252,ENSG00000086619,ENSG00000111696,ENSG00000113161,ENSG00000120805,ENSG00000134042,ENSG00000137642,ENSG00000143067,ENSG00000170949,ENSG00000184863,ENSG00000197061,ENSG00000198380
hsa-miR-100-5p	No	0.0065	0.031	2.30961	ENSG00000085831,ENSG00000092068,ENSG00000107104,ENSG00000116120,ENSG00000132640,ENSG00000138801,ENSG00000153147,ENSG00000165113,ENSG00000167037,ENSG00000185009
hsa-miR-655-3p	No	0.0067	0.032	2.20182	ENSG00000034713,ENSG00000108960,ENSG00000111799,ENSG00000113384,ENSG00000114784,ENSG00000136244,ENSG00000138119,ENSG00000150093,ENSG00000187109,ENSG00000196776,ENSG00000262655
hsa-miR-670-3p	No	0.0071	0.033	1.53727	ENSG00000006468,ENSG00000031003,ENSG00000035403,ENSG00000068366,ENSG00000072110,ENSG00000077232,ENSG00000080345,ENSG00000083223,ENSG00000100461,ENSG00000105810,ENSG00000113739,ENSG00000115020,ENSG00000115091,ENSG00000116984,ENSG00000126804,ENSG00000142583,ENSG00000144642,ENSG00000144730,ENSG00000145725,ENSG00000147459,ENSG00000154127,ENSG00000155324,ENSG00000165959,ENSG00000168172,ENSG00000169432…
hsa-miR-221-3p	No	0.0078	0.037	2.52841	ENSG00000062650,ENSG00000086232,ENSG00000099942,ENSG00000102900,ENSG00000131375,ENSG00000138069,ENSG00000184203,ENSG00000215301
hsa-miR-125a-5p	No	0.0079	0.037	1.82294	ENSG00000074410,ENSG00000074800,ENSG00000099800,ENSG00000104904,ENSG00000115286,ENSG00000125845,ENSG00000125971,ENSG00000131462,ENSG00000135390,ENSG00000140988,ENSG00000145592,ENSG00000165264,ENSG00000177674,ENSG00000182117,ENSG00000185624,ENSG00000233927,ENSG00000239672
hsa-miR-199a-5p	Yes	0.0083	0.038	1.39452	ENSG00000006432,ENSG00000006576,ENSG00000065559,ENSG00000075407,ENSG00000080503,ENSG00000082438,ENSG00000092847,ENSG00000094916,ENSG00000099954,ENSG00000100461,ENSG00000102531,ENSG00000109572,ENSG00000109654,ENSG00000110344,ENSG00000113407,ENSG00000115159,ENSG00000132639,ENSG00000132640,ENSG00000133704,ENSG00000135387,ENSG00000135837,ENSG00000136870,ENSG00000137642,ENSG00000137845,ENSG00000138078…
hsa-miR-6505-3p	No	0.0083	0.038	2.00166	ENSG00000067560,ENSG00000105171,ENSG00000108829,ENSG00000113384,ENSG00000115540,ENSG00000119185,ENSG00000124767,ENSG00000137547,ENSG00000140740,ENSG00000145592,ENSG00000172380,ENSG00000173674,ENSG00000197766
hsa-miR-374b-5p	No	0.0083	0.038	2.00166	ENSG00000080371,ENSG00000090054,ENSG00000091140,ENSG00000108061,ENSG00000108588,ENSG00000108654,ENSG00000111142,ENSG00000138231,ENSG00000143337,ENSG00000146963,ENSG00000150687,ENSG00000170385,ENSG00000171150
hsa-miR-34c-5p	No	0.0085	0.039	1.42053	ENSG00000010322,ENSG00000028203,ENSG00000057252,ENSG00000060709,ENSG00000072134,ENSG00000082397,ENSG00000092847,ENSG00000100697,ENSG00000106344,ENSG00000107864,ENSG00000108061,ENSG00000109572,ENSG00000112164,ENSG00000114861,ENSG00000115419,ENSG00000117222,ENSG00000119969,ENSG00000124198,ENSG00000132793,ENSG00000133316,ENSG00000136531,ENSG00000136870,ENSG00000138078,ENSG00000142687,ENSG00000142875…
hsa-miR-106b-5p	No	0.0086	0.039	1.45462	ENSG00000006432,ENSG00000006468,ENSG00000023516,ENSG00000058272,ENSG00000078114,ENSG00000091831,ENSG00000094975,ENSG00000100697,ENSG00000107290,ENSG00000109436,ENSG00000113615,ENSG00000115504,ENSG00000116001,ENSG00000117139,ENSG00000124198,ENSG00000124486,ENSG00000126070,ENSG00000127946,ENSG00000132424,ENSG00000133704,ENSG00000137040,ENSG00000137710,ENSG00000138336,ENSG00000144406,ENSG00000152700…
hsa-miR-545-5p	No	0.0094	0.042	1.55685	ENSG00000005700,ENSG00000006576,ENSG00000008086,ENSG00000009335,ENSG00000014824,ENSG00000080345,ENSG00000100697,ENSG00000107290,ENSG00000107771,ENSG00000108187,ENSG00000109046,ENSG00000109654,ENSG00000112200,ENSG00000115760,ENSG00000126070,ENSG00000127914,ENSG00000137710,ENSG00000139163,ENSG00000144406,ENSG00000147162,ENSG00000149311,ENSG00000163697,ENSG00000163939,ENSG00000168172,ENSG00000169905…
hsa-miR-22-3p	No	0.0095	0.042	1.79096	ENSG00000063127,ENSG00000081019,ENSG00000090060,ENSG00000108588,ENSG00000108654,ENSG00000115504,ENSG00000133884,ENSG00000135148,ENSG00000163013,ENSG00000165406,ENSG00000165914,ENSG00000166716,ENSG00000168280,ENSG00000177733,ENSG00000185728,ENSG00000188021,ENSG00000215301
hsa-miR-6794-3p	No	0.0096	0.042	1.7287	ENSG00000011566,ENSG00000054116,ENSG00000062650,ENSG00000068878,ENSG00000080371,ENSG00000087263,ENSG00000099968,ENSG00000107560,ENSG00000108671,ENSG00000109332,ENSG00000118620,ENSG00000163827,ENSG00000166200,ENSG00000166963,ENSG00000170852,ENSG00000172159,ENSG00000172201,ENSG00000174106,ENSG00000197045
hsa-miR-483-3p	No	0.01	0.045	1.95162	ENSG00000075426,ENSG00000091436,ENSG00000104689,ENSG00000132475,ENSG00000135446,ENSG00000149925,ENSG00000157800,ENSG00000162889,ENSG00000165434,ENSG00000166068,ENSG00000170852,ENSG00000187840,ENSG00000188706
hsa-let-7d-5p	No	0.01	0.045	1.62488	ENSG00000002834,ENSG00000013306,ENSG00000023445,ENSG00000074800,ENSG00000078401,ENSG00000100347,ENSG00000104774,ENSG00000110955,ENSG00000112081,ENSG00000131462,ENSG00000135446,ENSG00000136986,ENSG00000141753,ENSG00000147065,ENSG00000163347,ENSG00000163735,ENSG00000167085,ENSG00000167996,ENSG00000172893,ENSG00000182054,ENSG00000187840,ENSG00000196230,ENSG00000277443
hsa-miR-539-3p	No	0.01	0.045	1.46975	ENSG00000005700,ENSG00000006576,ENSG00000006652,ENSG00000018189,ENSG00000067208,ENSG00000083223,ENSG00000085365,ENSG00000104093,ENSG00000106526,ENSG00000109654,ENSG00000111530,ENSG00000112541,ENSG00000115271,ENSG00000134152,ENSG00000137992,ENSG00000139218,ENSG00000147852,ENSG00000150627,ENSG00000164756,ENSG00000168092,ENSG00000168172,ENSG00000168502,ENSG00000170248,ENSG00000171109,ENSG00000171817…
hsa-miR-30a-3p	No	0.011	0.045	1.43677	ENSG00000018236,ENSG00000066032,ENSG00000067992,ENSG00000082898,ENSG00000083123,ENSG00000102531,ENSG00000105926,ENSG00000108021,ENSG00000109184,ENSG00000109339,ENSG00000109654,ENSG00000115419,ENSG00000116120,ENSG00000117228,ENSG00000120694,ENSG00000123612,ENSG00000137642,ENSG00000139163,ENSG00000139921,ENSG00000144445,ENSG00000145907,ENSG00000148935,ENSG00000151025,ENSG00000156011,ENSG00000158290…
hsa-miR-656-3p	No	0.011	0.048	1.7029	ENSG00000087253,ENSG00000104870,ENSG00000109929,ENSG00000112299,ENSG00000112697,ENSG00000119048,ENSG00000129625,ENSG00000132388,ENSG00000143401,ENSG00000147676,ENSG00000152518,ENSG00000163735,ENSG00000165757,ENSG00000166181,ENSG00000170852,ENSG00000172201,ENSG00000181061,ENSG00000188042,ENSG00000220205
hsa-miR-885-5p	No	0.011	0.048	2.06421	ENSG00000010017,ENSG00000106609,ENSG00000110321,ENSG00000125868,ENSG00000130305,ENSG00000141741,ENSG00000141753,ENSG00000163466,ENSG00000173674,ENSG00000181588,ENSG00000183762
hsa-miR-181d-5p	Yes	0.011	0.047	2.00166	ENSG00000035862,ENSG00000046604,ENSG00000103769,ENSG00000106299,ENSG00000106780,ENSG00000109189,ENSG00000112697,ENSG00000136986,ENSG00000153187,ENSG00000164924,ENSG00000168461,ENSG00000187109
hsa-miR-376c-3p	No	0.011	0.047	2.40199	ENSG00000113369,ENSG00000114013,ENSG00000116044,ENSG00000127955,ENSG00000140285,ENSG00000156136,ENSG00000164221,ENSG00000180011
hsa-miR-133a-3p	No	0.012	0.05	1.86821	ENSG00000080546,ENSG00000102531,ENSG00000104093,ENSG00000106089,ENSG00000109107,ENSG00000113161,ENSG00000132639,ENSG00000132640,ENSG00000145287,ENSG00000146151,ENSG00000151414,ENSG00000182670,ENSG00000198668,ENSG00000198954
hsa-miR-409-3p	Yes	0.012	0.049	2.25187	ENSG00000111802,ENSG00000115540,ENSG00000131508,ENSG00000154518,ENSG00000162889,ENSG00000163513,ENSG00000169756,ENSG00000170348,ENSG00000176658

## Sheet: Table_S7B_Column_Description
Enrichment was performed with the R package hyperR
Column Description (applies to all sheets):
miRNA_DE_in_T2D: miRNA is differentially expressed in T2D vs ND islets
enrichment_pvalue: raw p-value from the hypergeometric test
enrichment_pvalue_FDR: Multiple-testing corrected p-value (Benjamini-Hochberg FDR)
Fold_Enrichment: Statistic measuring the strength of association between the miRNA set and the disease term from the hypergeometric test
