# Supplementary material for: Network-based insights into miRNA regulation of β-cell insulin secretion in type 2 diabetes
Source: iScience. 2025 Nov 22;28(12):114200. doi: 10.1016/j.isci.2025.114200 (PMC12721147; doi:10.1016/j.isci.2025.114200)
Supplement: Table S8. WGCNA clusters of mRNA target clusters, related to Figure 4 [file mmc9.xlsx]

## Sheet: Sheet 1
Table S8: Weighted correlation network analysis (WGCNA) clustering of 4951 mRNAs targeted by 70 differentially expressed (DE) miRNAs
Cluster	Number of mRNA targets in Cluster	mRNA target number known to be DE in T2D in Cluster	Number of miRNAs targeting the mRNAS in Cluster	mRNA target names in Cluster	mRNA target names known to be DE in T2D in Cluster	miRNA names targeting mRNAs in Cluster
Cluster_1	968	205	46	C1orf112,NFYA,KRIT1,KDM1A,VPS50,CALCR,SKAP2,LIG3,IBTK,MYCBP2,ETV1,VPS41,KIAA0100,ADAM22,AASS,BAZ1B,LARS2,EHD3,PGM3,ANGEL1,COX15,NPC1L1,ATP2C1,MRE11,CPS1,UBR2,AGPAT4,SNX1,TFB1M,NUP160,FAM13B,PNPLA6,FUT8,UBA6,VCL,CASR,MTREX,ZFYVE16,STAU2,CDH10,INPP4A,MED17,CUL7,GEMIN8,USP28,MSMO1,KIF1B,ATP9A,FAM168A,FAM114A2,PUM2,DCBLD2,SOAT1,CDK14,ALDH18A1,GATB,PIGV,GUCY1B1,VMP1,APPBP2,ADCK1,ST3GAL6,SNX24,ANKS1A,K…	VPS50,IBTK,ETV1,VPS41,AASS,PGM3,NPC1L1,ATP2C1,FAM13B,VCL,CASR,MTREX,ZFYVE16,SOAT1,GUCY1B1,VMP1,ELP1,PTPN3,SLC44A1,HLTF,EPN2,SMC1A,FRY,NSF,CLNS1A,EED,ZNF37A,TMEM131,DLG1,MLH1,DNAJC10,AMPH,FAP,ME2,XPO1,BCKDHB,TUT7,RAB10,TTC39A,ERGIC2,PIR,RCOR1,EXOC1,SLC7A8,XBP1,SEC23B,MYOM1,FNDC3A,USP10,RBL2,AP3B2,EMC2,SNX16,VRK3,BCAT2,OGDH,MEST,MEGF9,PPP3CB,CLCN3,ELP4,HSPA8,VWA5A,CHORDC1,GNPTAB,C2CD5,MAN1A1,GLP1R,…	hsa-miR-30d-3p,hsa-miR-30a-5p,hsa-miR-203a-3p,hsa-miR-452-5p,hsa-miR-497-5p,hsa-miR-138-5p,hsa-miR-17-3p,hsa-miR-101-3p,hsa-miR-142-5p,hsa-miR-20b-5p,hsa-miR-93-5p,hsa-miR-29c-3p,hsa-miR-141-3p,hsa-miR-200a-3p,hsa-miR-30e-5p,hsa-miR-199a-5p,hsa-miR-32-5p,hsa-miR-19b-3p,hsa-miR-338-3p,hsa-miR-20a-5p,hsa-miR-21-3p,hsa-miR-363-3p,hsa-miR-130a-3p,hsa-miR-455-5p,hsa-miR-20a-3p,hsa-miR-153-3p,hsa-miR-1…
Cluster_2	816	181	39	ANKIB1,ALS2,KMT2E,ZFX,AGK,CDKL5,SPAG9,UBE3C,REV3L,BTBD7,RNF216,PIK3C2A,MAP4K3,RGPD5,SLC45A4,KPNA6,PRKCH,BCLAF1,SLC39A9,PIAS1,SLC4A7,RNF19A,NSMAF,CLEC16A,DNAH5,SPATA7,HDAC9,RSF1,VPS13D,ADAMTS6,ARID1B,MAPK9,PLEKHA5,KMT2C,ZNF280C,ATP11B,PPP1R12A,CDK17,QSER1,ANKRD44,MAP2K4,CDK13,SLC9A7,TRMT11,THUMPD1,ATG2B,MYO9A,EVI5,NAV3,PDK3,MAST4,RORA,NEDD4,SNX13,AFF4,TRHDE,NFATC3,KDM5A,PICALM,CLASP1,ZZEF1,ZNF638,…	AGK,CDKL5,SPAG9,UBE3C,REV3L,RNF216,MAP4K3,PRKCH,BCLAF1,NSMAF,PPP1R12A,MAP2K4,TRMT11,EVI5,PDK3,MAST4,SNX13,ZNF638,FNDC3B,PCM1,RIF1,COBLL1,TNPO1,FAT1,SSH1,DDHD2,PTPN4,TASP1,OSBPL8,HECTD1,CBX5,SUCO,CECR2,RBM23,DICER1,SEC23A,N4BP1,CDK6,C1GALT1,SETX,ATRNL1,CCSER2,CPEB3,TASOR2,TMEM33,TBC1D9,UBE4A,SOX6,CAND1,ZNF451,PDE10A,SENP6,NR3C1,SEC24A,UBE3A,ACAP2,ATP6V1A,KLHL24,FOXP1,NEK4,KANSL3,PIKFYVE,BIRC6,PRKD…	hsa-miR-17-3p,hsa-miR-20a-3p,hsa-miR-142-5p,hsa-miR-20a-5p,hsa-miR-20b-5p,hsa-miR-130a-3p,hsa-miR-19b-3p,hsa-miR-32-5p,hsa-miR-363-3p,hsa-miR-30e-5p,hsa-miR-30d-3p,hsa-miR-93-5p,hsa-miR-30a-5p,hsa-miR-200a-3p,hsa-miR-199a-5p,hsa-miR-141-3p,hsa-miR-455-5p,hsa-miR-101-3p,hsa-miR-497-5p,hsa-miR-29c-3p,hsa-miR-582-3p,hsa-miR-9-5p,hsa-miR-452-5p,hsa-miR-153-3p,hsa-miR-21-3p,hsa-miR-138-5p,hsa-miR-338-…
Cluster_3	455	178	54	DPM1,FUCA2,ENPP4,TFPI,POLDIP2,RPS20,CSDE1,VTA1,RANBP9,PSMC4,ZMYND11,WWTR1,FAS,IFNGR1,MRPS10,KITLG,GINM1,NCKAP1,MRPS35,CS,OAT,YBX1,TRAM1,RHOA,NUCKS1,DNAJA2,ATP1B3,UFD1,CDC42,PDCD2,SLC25A3,TULP3,DLG3,LYRM2,STARD7,SEPHS1,RBM22,RTRAF,RPLP0,CCNK,MUL1,SPG21,MAP3K20,FH,HNRNPC,ARCN1,CREM,HSP90AB1,CIRBP,PES1,EIF3L,SNU13,HMOX1,DHRS7,ERH,PSMC1,PSMA6,ABHD12,IFT52,RAB5IF,POFUT1,KIF3B,PSMD10,NXT2,RP2,KPNA3,POL…	DPM1,ENPP4,TFPI,CSDE1,RANBP9,ZMYND11,WWTR1,IFNGR1,GINM1,OAT,YBX1,TRAM1,RHOA,DNAJA2,SLC25A3,SEPHS1,RPLP0,SPG21,MAP3K20,HNRNPC,ARCN1,HSP90AB1,CIRBP,DHRS7,PSMD10,KPNA3,CYB5B,WDR83OS,WASL,RHEB,C1QBP,CCDC47,LRRC59,DHX15,SC5D,EIF4G2,FBXO3,C11orf58,METAP2,SRSF9,SERINC1,SNX3,TMEM30A,GOLPH3,MRPL19,MOB4,ODC1,PLEKHB2,GORASP2,SUMO1,ERRFI1,MRPS15,PPP1R8,RCN2,FBXL5,TCP1,PAIP2,SERP1,LYPLA1,NAA50,UBL3,RPL5,SRGN,…	hsa-miR-323a-5p,hsa-miR-329-5p,hsa-miR-30e-5p,hsa-miR-19b-3p,hsa-miR-21-3p,hsa-miR-432-5p,hsa-miR-132-3p,hsa-miR-299-5p,hsa-miR-182-5p,hsa-miR-212-3p,hsa-miR-183-5p,hsa-miR-151a-5p,hsa-miR-487a-5p,hsa-miR-431-5p,hsa-miR-5001-3p,hsa-miR-183-3p,hsa-miR-5010-3p,hsa-miR-654-3p,hsa-miR-494-3p,hsa-miR-382-5p,hsa-miR-323b-3p,hsa-miR-877-3p,hsa-miR-543,hsa-miR-342-5p,hsa-miR-4667-3p,hsa-miR-23b-3p,hsa-mi…
Cluster_4	355	67	51	RHBDD2,ZNF263,GTF2IRD1,ARHGAP44,RHBDF1,ETV7,PLAUR,DPEP1,PLEKHO1,B4GALT7,MCUR1,HEBP2,TRAPPC3,F7,FLYWCH1,CCAR1,EPN1,MED29,GPC1,NDUFB4,ASB1,ELAVL1,PDZD4,PLEKHH3,GAL,DGCR2,NCK2,NCBP3,XAB2,FBLN1,SDF4,ITPKC,TRIP6,SF3B2,PDRG1,SMOX,KDM2B,YPEL3,EFNB1,IL11,SETD1A,GADD45B,MKNK2,SH3BP1,MCM5,BRD1,VCPKMT,PIGH,PCIF1,PYGB,TPD52L2,DNAJC5,GID8,GMEB2,SPEF1,CDK5RAP1,CST3,PORCN,STK24,MEDAG,ANTKMT,CDIPT,BRF2,EEF1D,NFK…	RHBDD2,ETV7,DPEP1,TRAPPC3,MED29,PLEKHH3,FBLN1,SDF4,PDRG1,PCIF1,CST3,KLC3,POP4,EIF4H,C12orf57,COX6A1,CUTA,IL1R2,MIF4GD,PPCS,RAB3IP,LIF,UCK1,UBE2M,EMC8,UBE2D2,SERPINF1,RPL35,DCTN3,ZCCHC14,UCK2,NHP2,LUC7L2,ALDOA,CHTOP,LMNA,SQSTM1,SRSF2,RNASEK-C17orf49,MAPKAPK2,RAB4A,ING2,KLF13,PDCD6IP,RPL38,MRGPRF,RELA,C1QTNF1,BRMS1,RPL15,COX8A,PLAAT3,HNRNPA0,SSR4,IBA57,PCGF3,LAMP1,KRT10,PRELP,APOD,TLE1,RNPS1,UBE2QL…	hsa-miR-151a-5p,hsa-miR-23b-3p,hsa-miR-493-5p,hsa-miR-323a-5p,hsa-miR-495-5p,hsa-miR-342-5p,hsa-miR-889-5p,hsa-miR-182-5p,hsa-miR-382-5p,hsa-miR-32-5p,hsa-miR-432-5p,hsa-miR-433-3p,hsa-miR-543,hsa-miR-877-3p,hsa-miR-487b-3p,hsa-miR-134-5p,hsa-miR-212-3p,hsa-miR-132-3p,hsa-miR-183-5p,hsa-miR-5010-3p,hsa-miR-370-5p,hsa-miR-183-3p,hsa-miR-409-5p,hsa-miR-187-3p,hsa-miR-487a-5p,hsa-miR-4667-3p,hsa-miR…
Cluster_5	324	81	48	CDC27,MYLIP,IDS,UBR7,RWDD2A,HSF2,CTNNA1,POLR2B,WWC3,RRM2B,VAMP3,TRAF3IP2,PITHD1,WAPL,ZNF275,RNF4,BTBD1,FAM107B,SMARCD1,MSANTD3,FECH,SP100,CBFB,MAPK6,ZXDC,CSNK2A2,UBE2D1,FBXW11,MKRN2,PIK3C3,SYNJ2,KCNN2,PCDHB4,BZW1,NUFIP1,CYLD,YTHDC1,OVGP1,PPP1R15A,UIMC1,ADD1,MAPKAPK5,DHX32,CDV3,APOH,SUPT16H,SEC22C,IFT74,ABL1,PIK3IP1,GTPBP1,TIMP3,MIEF1,EIF5,VRK1,YY1,COL20A1,NDUFAF5,CSNK2A1,VAPA,RNMT,RBM3,ZNF629,PSM…	IDS,UBR7,RWDD2A,POLR2B,WAPL,SP100,CBFB,FBXW11,PIK3C3,KCNN2,APOH,EIF5,RBM3,PSMD7,NAMPT,SMC3,SHOC2,UBE2D3,GTF2H1,UHRF1BP1L,SLC25A36,UNC50,MARK1,PTBP2,STX12,FBXW2,KDSR,CUTC,TENT4B,DESI2,RWDD3,FAM199X,DEK,RNF6,ARPP19,EAPP,PER2,PRKAA1,UBE2G1,WASF3,USP30,TMOD1,RNF38,RTF1,FBXO11,TOR1AIP1,SPOPL,PRSS23,MTMR12,MFSD6,IFIT5,CLGN,RAB39B,SAMD8,PPP1R15B,LSM12,GMEB1,JAK1,PAQR3,HIPK1,RYBP,DDX21,MOAP1,SPRED1,ATMIN…	hsa-miR-433-3p,hsa-miR-5010-3p,hsa-miR-21-3p,hsa-miR-20a-5p,hsa-miR-487a-5p,hsa-miR-543,hsa-miR-132-3p,hsa-miR-23b-3p,hsa-miR-877-3p,hsa-miR-212-3p,hsa-miR-151a-5p,hsa-miR-382-5p,hsa-miR-323a-3p,hsa-miR-323a-5p,hsa-miR-182-5p,hsa-miR-889-5p,hsa-miR-4667-3p,hsa-miR-183-3p,hsa-miR-138-5p,hsa-miR-29c-3p,hsa-miR-409-5p,hsa-miR-370-5p,hsa-miR-497-5p,hsa-miR-432-5p,hsa-miR-9-5p,hsa-miR-493-5p,hsa-miR-3…
Cluster_6	238	67	34	MTMR7,MAP3K9,PHTF2,RABGAP1,SLC7A14,CNTN1,AKAP11,RABEP1,MYO16,NEXMIF,SLC4A8,MPHOSPH9,MCF2L2,CYFIP2,RIMBP2,TAF2,HIPK2,SNAP91,CTNNA2,DIP2B,POLR1A,SRBD1,LRP6,ATP2B1,RPS6KA6,PLXNA2,ACACB,PAK3,DCX,NEBL,RUNX1T1,RFX3,PCDHA6,PGR,EPB41L3,ERC1,TRPM3,EFR3B,ATRX,SCAMP1,EPS15,ERO1B,NLK,KLHL42,DOCK3,WDR7,RGS17,TRPM7,AGO1,DPYSL2,KLHL22,GRK3,NIN,PLCB4,NOL4,ZC3H12B,NALCN,FGF14,VWA8,KATNAL1,ZDHHC2,GDAP1,ZNF14,SIPA1…	MAP3K9,PHTF2,CNTN1,AKAP11,NEXMIF,SLC4A8,MCF2L2,RIMBP2,TAF2,CTNNA2,DCX,NEBL,EPB41L3,TRPM3,ATRX,SCAMP1,ERO1B,DOCK3,AGO1,PLCB4,NOL4,ZC3H12B,GDAP1,INTS2,DCUN1D4,MAPK10,TRIM2,NT5DC3,EXOC2,OPRD1,DNAJC6,NRDE2,PFKFB2,ARFGEF2,BTBD3,MTUS2,SETDB2,SCN2A,SORL1,ETNK1,ILDR2,CDC42BPA,UNC80,STXBP5L,WDR17,GPR158,RANBP2,LARP1,VPS37A,DYNC1I1,HLCS,CADPS,GABRB3,TMEM135,RAB3B,ROBO1,NECTIN3,LCORL,RAB39A,NRXN1,TTC3,KCNB2…	hsa-miR-17-3p,hsa-miR-101-3p,hsa-miR-455-5p,hsa-miR-199a-5p,hsa-miR-1247-5p,hsa-miR-93-5p,hsa-miR-19b-3p,hsa-miR-130a-3p,hsa-miR-497-5p,hsa-miR-20a-5p,hsa-miR-20b-5p,hsa-miR-21-3p,hsa-miR-32-5p,hsa-miR-30e-5p,hsa-miR-30a-5p,hsa-miR-200a-3p,hsa-miR-9-5p,hsa-miR-153-3p,hsa-miR-141-3p,hsa-miR-29c-3p,hsa-miR-203a-3p,hsa-miR-142-5p,hsa-miR-363-3p,hsa-miR-452-5p,hsa-miR-338-3p,hsa-miR-138-5p,hsa-miR-20…
Cluster_7	223	34	35	RBM6,KDM7A,LUC7L,HEATR5B,MBTD1,TTC17,ANAPC4,SYNE2,PLEKHH1,MON2,ZNF112,TRO,HDAC4,HEATR6,IP6K2,ZFYVE26,PDE8A,TUBE1,EIF4G3,FRYL,IGSF9B,DELE1,GCN1,ZNF302,MZF1,LZTR1,CABIN1,CHKB,CACNA1I,FAM118A,PABPC1L,WDR59,GGA2,DMXL2,SPG11,MYEF2,IKBKB,TNPO2,KXD1,ZNF862,RIC1,ANKRD26,CDK5RAP3,DHX58,EZH1,LUC7L3,WSB1,ACCS,NAA40,FAM184A,MED23,VEGFA,APBB3,SMC4,ACVR2B,ABCC5,RTKN,ELMOD3,ORC2,TIA1,PRPF3,RSRP1,RNF146,MLH3,SLF…	ANAPC4,SYNE2,ZNF302,CHKB,FAM118A,DMXL2,WSB1,SMC4,TIA1,PRPF3,RSRP1,RNF146,GRIA2,IFT81,AKAP9,TEP1,GIT2,ULK3,CACNA1A,NVL,UBXN4,OGT,MTG1,ATM,INTS8,ZNF83,RAB26,AHSA2P,NFATC2IP,WDR73,WDR27,ZNF793,DNASE1,TRMT9B	hsa-miR-30e-5p,hsa-miR-30d-3p,hsa-miR-130a-3p,hsa-miR-153-3p,hsa-miR-101-3p,hsa-miR-19b-3p,hsa-miR-200a-3p,hsa-miR-29c-3p,hsa-miR-141-3p,hsa-miR-363-3p,hsa-miR-17-3p,hsa-miR-497-5p,hsa-miR-455-5p,hsa-miR-142-5p,hsa-miR-32-5p,hsa-miR-452-5p,hsa-miR-93-5p,hsa-miR-199a-5p,hsa-miR-30a-5p,hsa-miR-20a-3p,hsa-miR-21-3p,hsa-miR-138-5p,hsa-miR-203a-3p,hsa-miR-20a-5p,hsa-miR-20b-5p,hsa-miR-9-5p,hsa-miR-582…
Cluster_8	203	33	48	RBM5,IFRD1,CDK11A,NISCH,APBA3,MAP4K5,CLK1,RUFY3,ARID4A,ZCCHC8,BOD1L1,TRIO,TPR,PER3,ARID4B,PHF21B,PARP12,SPEN,SEC61A2,CACNB1,ROCK1,CLEC2D,SREBF1,ACADVL,MAP2K7,LRCH4,FAM76B,MLLT10,CBFA2T2,THOC1,CCNT2,ANKRD10,TNRC6A,PITPNM2,BTAF1,TRMT2A,PNN,ARHGEF7,SLC7A6OS,MLYCD,HERC1,DMPK,PDE4C,EDRF1,RAI1,STIM2,LRP2BP,FNBP4,CAPRIN2,DDX55,MDN1,CLK4,PPWD1,NPHP3,NKTR,DNAJC27,USP34,GON4L,SRSF11,SIPA1L2,PRRC2C,RCOR3,SG…	IFRD1,NISCH,CLK1,RUFY3,PHF21B,CCNT2,BTAF1,PNN,KLC1,UBR4,MIS18BP1,RBM39,PNISR,RELCH,ARGLU1,SLTM,ITGA10,DST,SREK1,CHD1,ANKRD23,CCNL1,KIF27,ENTR1,DIPK1B,ANKRD49,C12orf76,ATR,FAM227A,LRRC37B,JAKMIP3,SRSF10,SMC5	hsa-miR-17-3p,hsa-miR-9-5p,hsa-miR-21-3p,hsa-miR-30a-5p,hsa-miR-138-5p,hsa-miR-29c-3p,hsa-miR-203a-3p,hsa-miR-877-3p,hsa-miR-101-3p,hsa-miR-455-5p,hsa-miR-497-5p,hsa-miR-452-5p,hsa-miR-153-3p,hsa-miR-19b-3p,hsa-miR-20b-5p,hsa-miR-30e-5p,hsa-miR-20a-5p,hsa-miR-142-5p,hsa-miR-582-3p,hsa-miR-32-5p,hsa-miR-30d-3p,hsa-miR-93-5p,hsa-miR-543,hsa-miR-187-3p,hsa-miR-199a-5p,hsa-miR-132-3p,hsa-miR-212-3p,h…
Cluster_9	162	40	42	TSPAN6,LASP1,ITGA3,TMEM98,MGST1,NFIX,CD9,RAB27B,ADAM28,BARX2,DSG2,OPN3,FOXC1,YBX3,ATP11A,BCL3,CA12,FOSL2,GPC4,CAPN6,B4GALT1,LPCAT2,SLC8B1,LYZ,TSPAN15,ABHD4,HIF1A,PRPS2,PLS3,SLC25A15,HAS3,RHOV,CA2,TNFRSF10A,PLIN3,SLC1A1,PDLIM1,CCL2,SLC9A3R1,UNC93B1,ALDH2,CLINT1,CLDN16,AMOTL2,UPK1B,EFEMP1,FHL2,QSOX1,NR5A2,AKAP7,CCN2,ONECUT2,TRIM6,CHST3,ITIH5,C4BPB,LRRFIP1,MYRF,BMP4,BMP2,LRRN4,ACKR4,AJUBA,ACTN4,RHPN…	TSPAN6,LASP1,DSG2,FOXC1,YBX3,ATP11A,BCL3,CA12,FOSL2,LPCAT2,LYZ,HIF1A,TNFRSF10A,PLIN3,SLC1A1,CLINT1,UPK1B,EFEMP1,NR5A2,BMP2,LGALS3,GOLM1,GLUL,MYOF,NECTIN4,CTDSP1,TPBG,RASGRP3,ENAH,CLDN1,OXSR1,TGIF1,IDH2,TSKU,KIRREL1,ZFP36L1,SBK1,MYO6,SIRPA,SLC44A4	hsa-miR-183-5p,hsa-miR-182-5p,hsa-miR-432-5p,hsa-miR-4667-3p,hsa-miR-23b-3p,hsa-miR-181d-5p,hsa-miR-877-3p,hsa-miR-329-5p,hsa-miR-101-3p,hsa-miR-493-5p,hsa-miR-323a-5p,hsa-miR-342-5p,hsa-miR-5010-3p,hsa-miR-433-3p,hsa-miR-338-3p,hsa-miR-487a-5p,hsa-miR-9-5p,hsa-miR-299-5p,hsa-miR-132-3p,hsa-miR-151a-5p,hsa-miR-889-5p,hsa-miR-543,hsa-miR-134-5p,hsa-miR-183-3p,hsa-miR-153-3p,hsa-miR-199a-5p,hsa-miR…
Cluster_10	139	48	45	KLHL13,LAMP2,AP2B1,SYPL1,TSPAN9,MBTPS2,ELOVL5,BAK1,HEXB,ELOVL1,NEO1,PKM,IARS2,NUCB2,CDHR2,TP53INP2,APLP2,PIGS,FKBP1A,FXYD3,ITPK1,PSMB5,APEX1,ADNP,RAB11A,DECR1,PPP2CB,TBC1D13,RNF167,ATP5F1B,PTGES3,TDP2,HDDC2,MRPL18,PERP,CCR6,SKP1,ATP6V0E1,RBP1,NCBP2,PPM1G,RTN4,CNPPD1,PPP1R7,PCYOX1,SCP2,RPL22,PARK7,RAP1A,RPA2,PTPA,FCF1,FAM210B,PIGT,GOT2,TWSG1,CAP1,TUBG1,WBP2,CTNNBL1,TSHB,ARF3,CDK4,HNRNPA1,CKAP4,ABH…	LAMP2,SYPL1,ELOVL5,HEXB,PKM,IARS2,NUCB2,APLP2,FXYD3,PSMB5,APEX1,ADNP,RAB11A,PPP2CB,ATP5F1B,PTGES3,TDP2,HDDC2,PERP,SKP1,ATP6V0E1,NCBP2,PPM1G,PPP1R7,SCP2,RPL22,PIGT,CAP1,TUBG1,CDK4,HNRNPA1,DERL1,UQCRC2,ZFP36L2,HNRNPU,ATP5MC3,AP2M1,ARPC5,B2M,DCTN5,TUBA1A,C1GALT1C1,POLR1C,ORMDL3,UBE2N,ATP6AP2,MRPS18B,OST4	hsa-miR-493-5p,hsa-miR-5010-3p,hsa-miR-543,hsa-miR-654-3p,hsa-miR-889-5p,hsa-miR-494-3p,hsa-miR-877-3p,hsa-miR-23b-3p,hsa-miR-342-5p,hsa-miR-382-5p,hsa-miR-323b-3p,hsa-miR-183-5p,hsa-miR-487b-3p,hsa-miR-130a-3p,hsa-miR-132-3p,hsa-miR-212-3p,hsa-miR-409-5p,hsa-miR-432-5p,hsa-miR-151a-5p,hsa-miR-181d-5p,hsa-miR-409-3p,hsa-miR-5001-3p,hsa-miR-431-5p,hsa-miR-182-5p,hsa-miR-323a-3p,hsa-miR-134-5p,hsa-…
Cluster_11	95	24	35	ATP6V0A1,GABARAPL2,TIMP2,OTUD5,ATP6AP1,PRKACA,RAB7A,STXBP2,UBE2K,PXN,ERP29,FUS,MLF2,PCBP4,BRPF3,PABPN1,TRPC4AP,MANBAL,HTATSF1,TLE5,PLD3,PLPPR2,USF2,GPRC5D,ATN1,B3GAT2,EIF1B,LRRC42,UBE2B,CLU,KHDRBS1,NECAB1,IKZF4,OARD1,BCL2L2,PRKCSH,PIAS3,RFXAP,ERG28,ITM2C,DPM2,TMEM8B,MDC1,FXYD6,FAXC,IDI2,TGOLN2,TSR2,CXCR5,SELENON,CAMK2N1,PYGO2,NSMF,PATL1,FTH1,LTBP3,CNNM3,CHST14,PCBP1,CMTM8,GABARAP,CLSTN1,SYNPO,GRK…	GABARAPL2,TIMP2,ATP6AP1,UBE2K,EIF1B,UBE2B,CLU,BCL2L2,FXYD6,PYGO2,FTH1,PCBP1,CMTM8,SYNPO,MYO1D,PNMA1,NAP1L1,PSAP,MT-ND6,MT-ND2,MT-ND5,MT-ND4,VAMP2,MT-ATP8	hsa-miR-433-3p,hsa-miR-889-5p,hsa-miR-323b-3p,hsa-miR-432-5p,hsa-miR-181d-5p,hsa-miR-23b-3p,hsa-miR-323a-5p,hsa-miR-183-5p,hsa-miR-151a-5p,hsa-miR-212-3p,hsa-miR-877-3p,hsa-miR-494-3p,hsa-miR-182-5p,hsa-miR-495-5p,hsa-miR-342-5p,hsa-miR-379-5p,hsa-miR-487b-3p,hsa-miR-382-5p,hsa-miR-134-5p,hsa-miR-431-5p,hsa-miR-299-5p,hsa-miR-323a-3p,hsa-miR-132-3p,hsa-miR-183-3p,hsa-miR-409-5p,hsa-miR-329-5p,hsa…
Cluster_12	74	3	31	E2F2,ANLN,CALCOCO1,DEPDC1,MSR1,DKK3,CTSA,ASPM,NDC80,BIRC5,CLSPN,MYL9,SMARCA1,FLT1,OLFM4,COL1A1,NEIL3,NCAPG,FOXM1,ING4,PTK7,KIF20A,ITGA4,LOXL3,FN1,IGFBP5,NID1,CENPF,NPC2,PLXDC2,CALD1,PCK1,TOP2A,KANK4,C1QTNF6,NREP,GPNMB,ITGA11,CEP55,SEMA6C,DTL,CCNA2,DOCK11,ADAM12,CCDC102B,THY1,SKA1,PIEZO2,C1QC,PLXDC1,FMNL3,DDR2,EBF1,PCLAF,CERCAM,UGT1A6,CAVIN2,SHCBP1,ESCO2,RRM2,SLFN11,EXO1,FZD4,F2R,NTM,CDCA2,KIF18B,…	DKK3,BIRC5,OLFM4	hsa-miR-101-3p,hsa-miR-141-3p,hsa-miR-153-3p,hsa-miR-30e-5p,hsa-miR-21-3p,hsa-miR-19b-3p,hsa-miR-32-5p,hsa-miR-30d-3p,hsa-miR-151a-5p,hsa-miR-877-3p,hsa-miR-654-3p,hsa-miR-140-3p,hsa-miR-200a-3p,hsa-miR-30a-5p,hsa-miR-29c-3p,hsa-miR-142-5p,hsa-miR-203a-3p,hsa-miR-495-5p,hsa-miR-299-5p,hsa-miR-17-3p,hsa-miR-20a-5p,hsa-miR-494-3p,hsa-miR-323b-3p,hsa-miR-493-5p,hsa-miR-433-3p,hsa-miR-497-5p,hsa-miR-…
