# Supplementary material for: Network-based insights into miRNA regulation of β-cell insulin secretion in type 2 diabetes
Source: iScience. 2025 Nov 22;28(12):114200. doi: 10.1016/j.isci.2025.114200 (PMC12721147; doi:10.1016/j.isci.2025.114200)
Supplement: Table S9. Pathway overrepresentation analysis of mRNA targets within WGCNA clusters, related to Figure 4 [file mmc10.xlsx]

## Sheet: Column Description
Table S9: Pathway enrichment analysis of co-expressed miRNA mRNA targets for each WGCNA cluster
Pathway analysis was performed with WebGestaltR (v. 0.4.4) using the Gene Ontology Biological Process database
Input: Co-expressed mRNA targets in each cluster
geneSet - Name of the enriched term/pathway
description - Human-readable form of the enriched term/pathway
link - URL to the term in the original database
size - Total number of genes annotated to the term in the reference set (background)
overlap - The number of genes in the input list (of mRNA targets in the cluster) that overlap with the term
expect - The expected number of overlapping mRNA targets based on random chance
enrichmentRatio - The ratio of the observed overlap to the expected overlap, indicating the level of enrichment
pValue - The p-value from the hypergeometric test
FDR - BH adjusted p-values
overlapId - The identifiers (entrez gene IDs) of the overlapping genes (genes in pathway)
userId - The overlapping gene identifiers (genes in pathway)

## Sheet: Cluster_1
geneSet	description	link	size	overlap	expect	enrichmentRatio	pValue	FDR	overlapId	userId
GO:2000104	negative regulation of DNA-dependent DNA replication	http://amigo.geneontology.org/amigo/term/GO:2000104	25	11	1.17905	9.32957	5.81992e-09	3.67004e-05	3980;4361;4437;7013;8243;10533;11200;26271;84083;84893;91603	LIG3;MRE11;SMC1A;FBXO5;MSH3;ZRANB3;FBH1;TERF1;CHEK2;ATG7;ZNF830
GO:0006892	post-Golgi vesicle-mediated transport	http://amigo.geneontology.org/amigo/term/GO:0006892	104	21	4.90484	4.28149	1.34392e-08	4.23738e-05	288;583;2803;4905;8120;8548;8729;10139;10640;10890;23233;23256;30845;51479;54536;55614;55763;57020;60412;150684;261729	EHD3;EXOC5;NSF;RAB10;KIF16B;EXOC1;SCFD1;ARFRP1;VPS35L;AP3B2;GBF1;BLZF1;BBS2;EXOC4;EXOC6;EXOC6B;GOLGA4;ANK3;STEAP2;COMMD1;ANKFY1
GO:0006520	cellular amino acid metabolic process	http://amigo.geneontology.org/amigo/term/GO:0006520	318	39	14.9975	2.60044	4.55184e-08	9.56796e-05	538;549;587;594;883;1371;1373;1491;1806;2673;2744;3712;5188;5723;5831;5832;6472;7915;9054;10056;10157;10247;10295;10352;10955;11112;23395;23409;23428;26275;55157;57505;64087;64802;79731;79814;80017;84706;132949	AASS;LARS2;CPS1;ALDH18A1;GATB;CPOX;BCKDHB;SIRT4;SLC7A8;BCKDK;BCAT2;HIBADH;ALDH5A1;GLS;FARSB;CTH;AGMAT;WARS2;DARS2;AARS2;IVD;MCCC2;RIDA;SERINC3;DGLUCY;NARS2;PSPH;AUH;AASDH;ATP7A;GPT2;KYAT1;NMNAT1;SHMT2;PYCR1;DPYD;HIBCH;GFPT1;NFS1
GO:0048193	Golgi vesicle transport	http://amigo.geneontology.org/amigo/term/GO:0048193	366	42	17.2613	2.4332	9.28462e-08	0.000142447	288;583;1314;1781;2803;4905;5584;6642;8120;8548;8615;8729;8934;9276;9554;9632;10079;10139;10483;10640;10890;22872;22920;23233;23256;29127;30845;51290;51479;51594;54536;54943;55614;55763;57020;57511;60412;60684;64225;90522;150684;261729	EHD3;SNX1;ATP9A;EXOC5;NSF;KIFAP3;DYNC1I2;RAB10;ERGIC2;KIF16B;EXOC1;SCFD1;ARFRP1;SEC23B;VPS35L;AP3B2;GBF1;RAB29;BLZF1;ATL2;COPA;BBS2;EXOC4;COG6;EXOC6;SEC31A;USO1;EXOC6B;GOLGA4;ANK3;NBAS;STEAP2;RACGAP1;PRKCI;YIF1B;TRAPPC11;COMMD1;SEC24C;DNAJC28;COPB2;ANKFY1;SEC22B
GO:0006302	double-strand break repair	http://amigo.geneontology.org/amigo/term/GO:0006302	218	30	10.2813	2.91792	1.33431e-07	0.000142447	142;3980;4292;4361;4436;4683;4968;5422;5591;5890;5892;7158;8317;10111;11200;23028;25788;25939;27343;51659;55086;55100;55218;56916;57599;64210;64859;84142;84893;157777	KDM1A;LIG3;MRE11;TP53BP1;MLH1;EXD2;WDR70;MSH2;CDC7;SAMHD1;POLA1;NBN;RAD50;OGG1;WDR48;GINS2;FBH1;PARP1;RADX;MMS19;SMARCAD1;ABRAXAS1;POLL;NABP1;MCMDC2;RAD51B;CHEK2;RAD51D;RAD54B;PRKDC
GO:0000724	double-strand break repair via homologous recombination	http://amigo.geneontology.org/amigo/term/GO:0000724	119	21	5.61226	3.74181	1.55888e-07	0.000142447	142;3980;4361;4683;5890;5892;7158;8317;10111;23028;25788;25939;27343;51659;55086;55218;57599;64210;64859;84893;157777	KDM1A;LIG3;MRE11;TP53BP1;EXD2;CDC7;SAMHD1;NBN;RAD50;WDR48;GINS2;FBH1;PARP1;RADX;MMS19;POLL;NABP1;MCMDC2;RAD51B;RAD51D;RAD54B
GO:0006893	Golgi to plasma membrane transport	http://amigo.geneontology.org/amigo/term/GO:0006893	63	15	2.9712	5.04847	1.63281e-07	0.000142447	288;583;2803;4905;8548;10139;10640;10890;23233;54536;55763;57020;60412;150684;261729	EXOC5;NSF;RAB10;EXOC1;ARFRP1;VPS35L;BLZF1;BBS2;EXOC4;EXOC6;EXOC6B;GOLGA4;ANK3;STEAP2;COMMD1
GO:0000725	recombinational repair	http://amigo.geneontology.org/amigo/term/GO:0000725	120	21	5.65943	3.71062	1.80713e-07	0.000142447	142;3980;4361;4683;5890;5892;7158;8317;10111;23028;25788;25939;27343;51659;55086;55218;57599;64210;64859;84893;157777	KDM1A;LIG3;MRE11;TP53BP1;EXD2;CDC7;SAMHD1;NBN;RAD50;WDR48;GINS2;FBH1;PARP1;RADX;MMS19;POLL;NABP1;MCMDC2;RAD51B;RAD51D;RAD54B
GO:1990778	protein localization to cell periphery	http://amigo.geneontology.org/amigo/term/GO:1990778	301	36	14.1957	2.53597	2.80569e-07	0.000179733	102;288;367;583;1739;2035;2803;4905;5028;5584;5962;7871;8417;8548;8631;8825;8934;9847;10082;10098;10139;10640;10890;23043;23095;23167;30845;55667;55737;57628;84100;84455;115827;245812;254887;283576	EHD3;KIF1B;VPS35;EXOC5;NSF;DLG1;STX7;RAB10;ARFRP1;LIN7A;C2CD5;ARL6;RAB29;BLZF1;BBS2;EFR3A;DENND4C;RDX;ADAM10;SKAP1;GOLGA4;ANK3;RAB3C;TNIK;EPB41;PRKCI;SLMAP;CNPY4;TSPAN5;AR;P2RY1;DPP10;ZDHHC22;GPC6;ZDHHC23;EFCAB7
GO:0098876	vesicle-mediated transport to the plasma membrane	http://amigo.geneontology.org/amigo/term/GO:0098876	93	18	4.38606	4.10392	2.8502e-07	0.000179733	288;583;2803;4905;8548;10139;10640;10890;23233;54536;55737;55763;57020;57182;60412;84079;150684;261729	VPS35;EXOC5;NSF;RAB10;EXOC1;ARFRP1;VPS35L;ANKRD27;BLZF1;BBS2;EXOC4;EXOC6;EXOC6B;GOLGA4;ANK3;ANKRD50;STEAP2;COMMD1
GO:0090329	regulation of DNA-dependent DNA replication	http://amigo.geneontology.org/amigo/term/GO:0090329	52	13	2.45242	5.30089	5.95256e-07	0.000341244	3980;4361;4437;4683;7013;8243;8317;10533;11200;26271;84083;84893;91603	LIG3;MRE11;SMC1A;CDC7;NBN;FBXO5;MSH3;ZRANB3;FBH1;TERF1;CHEK2;ATG7;ZNF830
GO:0009081	branched-chain amino acid metabolic process	http://amigo.geneontology.org/amigo/term/GO:0009081	19	8	0.896076	8.92782	1.12283e-06	0.000537334	549;587;594;3712;10295;11112;26275;64087	BCKDHB;BCKDK;BCAT2;HIBADH;IVD;MCCC2;AUH;HIBCH
GO:0009083	branched-chain amino acid catabolic process	http://amigo.geneontology.org/amigo/term/GO:0009083	19	8	0.896076	8.92782	1.12283e-06	0.000537334	549;587;594;3712;10295;11112;26275;64087	BCKDHB;BCKDK;BCAT2;HIBADH;IVD;MCCC2;AUH;HIBCH
GO:0008156	negative regulation of DNA replication	http://amigo.geneontology.org/amigo/term/GO:0008156	39	11	1.83931	5.98049	1.19294e-06	0.000537334	3980;4361;4437;7013;8243;10533;11200;26271;84083;84893;91603	LIG3;MRE11;SMC1A;FBXO5;MSH3;ZRANB3;FBH1;TERF1;CHEK2;ATG7;ZNF830
GO:0070085	glycosylation	http://amigo.geneontology.org/amigo/term/GO:0070085	257	31	12.1206	2.55763	1.561e-06	0.000656242	2135;2218;2530;2673;3703;4121;4351;5238;7841;8706;8707;10402;10565;10690;29929;51809;55624;55650;55858;56983;57134;57511;63917;79796;79947;80267;147991;170384;201595;286148;440138	PGM3;FUT8;PIGV;ST3GAL6;ARFGEF1;POMGNT1;ALG9;ALG6;FKTN;GALNT7;MAN1A1;MOGS;EDEM3;MAN1C1;DHDDS;COG6;TMEM165;STT3A;DPY19L4;B3GALT2;EXTL2;POGLUT1;STT3B;B3GALNT1;FUT9;GALNT11;MPI;DPY19L3;FUT11;GFPT1;ALG11
GO:0006310	DNA recombination	http://amigo.geneontology.org/amigo/term/GO:0006310	273	32	12.8752	2.4854	1.9895e-06	0.000784112	142;3980;4292;4361;4436;4437;4683;5591;5890;5892;7158;7292;8317;8607;10111;23028;23304;25788;25939;27343;51010;51377;51659;55086;55218;56916;57599;64210;64859;84083;84893;157777	KDM1A;LIG3;MRE11;UBR2;TP53BP1;MLH1;EXD2;MSH2;CDC7;SAMHD1;NBN;EXOSC3;MSH3;RAD50;WDR48;UCHL5;TNFSF4;ZRANB3;GINS2;FBH1;PARP1;RADX;MMS19;SMARCAD1;POLL;NABP1;RUVBL1;MCMDC2;RAD51B;RAD51D;RAD54B;PRKDC
GO:0006487	protein N-linked glycosylation	http://amigo.geneontology.org/amigo/term/GO:0006487	71	14	3.34849	4.18098	4.71862e-06	0.00175033	2530;2673;3703;5238;7841;8706;8707;29929;55858;57134;79796;79947;201595;440138	PGM3;FUT8;ALG9;ALG6;MOGS;MAN1C1;DHDDS;TMEM165;STT3A;B3GALT2;STT3B;B3GALNT1;GFPT1;ALG11
GO:0006486	protein glycosylation	http://amigo.geneontology.org/amigo/term/GO:0006486	248	29	11.6961	2.47945	6.24687e-06	0.0020733	2135;2218;2530;2673;3703;4121;4351;5238;7841;8706;8707;10402;10565;10690;29929;51809;55624;55858;56983;57134;63917;79796;79947;80267;147991;170384;201595;286148;440138	PGM3;FUT8;ST3GAL6;ARFGEF1;POMGNT1;ALG9;ALG6;FKTN;GALNT7;MAN1A1;MOGS;EDEM3;MAN1C1;DHDDS;TMEM165;STT3A;DPY19L4;B3GALT2;EXTL2;POGLUT1;STT3B;B3GALNT1;FUT9;GALNT11;MPI;DPY19L3;FUT11;GFPT1;ALG11
GO:0043413	macromolecule glycosylation	http://amigo.geneontology.org/amigo/term/GO:0043413	248	29	11.6961	2.47945	6.24687e-06	0.0020733	2135;2218;2530;2673;3703;4121;4351;5238;7841;8706;8707;10402;10565;10690;29929;51809;55624;55858;56983;57134;63917;79796;79947;80267;147991;170384;201595;286148;440138	PGM3;FUT8;ST3GAL6;ARFGEF1;POMGNT1;ALG9;ALG6;FKTN;GALNT7;MAN1A1;MOGS;EDEM3;MAN1C1;DHDDS;TMEM165;STT3A;DPY19L4;B3GALT2;EXTL2;POGLUT1;STT3B;B3GALNT1;FUT9;GALNT11;MPI;DPY19L3;FUT11;GFPT1;ALG11
GO:0072659	protein localization to plasma membrane	http://amigo.geneontology.org/amigo/term/GO:0072659	251	29	11.8376	2.44981	7.90542e-06	0.00249258	288;367;583;1739;2803;4905;5028;5584;5962;7871;8417;8548;8631;9847;10098;10139;10640;10890;23043;23167;30845;55667;55737;57628;84100;115827;245812;254887;283576	EHD3;VPS35;EXOC5;NSF;DLG1;STX7;RAB10;ARFRP1;C2CD5;ARL6;BLZF1;BBS2;EFR3A;DENND4C;RDX;SKAP1;GOLGA4;ANK3;RAB3C;TNIK;PRKCI;SLMAP;CNPY4;TSPAN5;AR;P2RY1;DPP10;ZDHHC22;ZDHHC23
GO:0048278	vesicle docking	http://amigo.geneontology.org/amigo/term/GO:0048278	66	13	3.11268	4.17646	1.04059e-05	0.00312475	4905;8417;8615;10497;10640;10890;11311;23025;23233;23256;54536;60412;115827	EXOC5;NSF;STX7;RAB10;SCFD1;UNC13A;EXOC4;VPS45;EXOC6;USO1;EXOC6B;RAB3C;UNC13B
GO:1901605	alpha-amino acid metabolic process	http://amigo.geneontology.org/amigo/term/GO:1901605	217	26	10.2341	2.54052	1.20811e-05	0.00342193	538;549;587;883;1371;1373;1491;2673;2744;3712;5723;5831;5832;6472;7915;10157;10247;10955;11112;23409;26275;64087;64802;79814;80017;84706	AASS;CPS1;ALDH18A1;CPOX;SIRT4;BCAT2;HIBADH;ALDH5A1;GLS;CTH;AGMAT;IVD;MCCC2;RIDA;SERINC3;DGLUCY;PSPH;AUH;ATP7A;GPT2;KYAT1;NMNAT1;SHMT2;PYCR1;HIBCH;GFPT1
GO:0070129	regulation of mitochondrial translation	http://amigo.geneontology.org/amigo/term/GO:0070129	25	8	1.17905	6.78514	1.24809e-05	0.00342193	6472;10128;23107;55005;84300;84881;285367;387338	MRPS27;NSUN4;UQCC2;LRPPRC;RMND1;RPUSD3;RPUSD4;SHMT2
GO:0140053	mitochondrial gene expression	http://amigo.geneontology.org/amigo/term/GO:0140053	159	21	7.49874	2.80047	1.89269e-05	0.00483104	5188;6472;9238;10128;10352;23107;23395;25821;51095;55005;55157;57505;64969;65008;79590;84300;84340;84881;130916;285367;387338	LARS2;GATB;TRNT1;MRPS27;WARS2;NSUN4;DARS2;MTERF4;AARS2;MTO1;TBRG4;UQCC2;LRPPRC;MRPL24;MRPS5;RMND1;RPUSD3;GFM2;RPUSD4;MRPL1;SHMT2
GO:0051053	negative regulation of DNA metabolic process	http://amigo.geneontology.org/amigo/term/GO:0051053	147	20	6.9328	2.88484	1.91525e-05	0.00483104	142;3980;4292;4361;4436;4437;4683;4968;7013;7158;8243;10111;10533;11200;26271;55086;64802;84083;84893;91603	LIG3;MRE11;TP53BP1;SMC1A;MLH1;MSH2;NBN;FBXO5;MSH3;RAD50;OGG1;ZRANB3;FBH1;PARP1;RADX;TERF1;NMNAT1;CHEK2;ATG7;ZNF830
GO:0009101	glycoprotein biosynthetic process	http://amigo.geneontology.org/amigo/term/GO:0009101	325	33	15.3276	2.15298	2.93418e-05	0.0071165	538;2135;2218;2530;2673;3703;4121;4351;5238;6646;7841;8706;8707;10402;10565;10690;26035;29929;51809;55624;55858;56983;57134;63917;79796;79947;80267;83539;147991;170384;201595;286148;440138	PGM3;FUT8;SOAT1;ST3GAL6;ARFGEF1;POMGNT1;ALG9;ALG6;FKTN;GALNT7;MAN1A1;MOGS;EDEM3;MAN1C1;DHDDS;TMEM165;STT3A;GLCE;CHST9;DPY19L4;B3GALT2;EXTL2;POGLUT1;STT3B;ATP7A;B3GALNT1;FUT9;GALNT11;MPI;DPY19L3;FUT11;GFPT1;ALG11
GO:0072350	tricarboxylic acid metabolic process	http://amigo.geneontology.org/amigo/term/GO:0072350	38	9	1.79215	5.0219	5.23075e-05	0.0122167	47;3417;4200;4967;5160;8803;23409;23530;81889	ME2;SIRT4;OGDH;NNT;ACLY;PDHA1;SUCLA2;IDH1;FAHD1
GO:0032543	mitochondrial translation	http://amigo.geneontology.org/amigo/term/GO:0032543	134	18	6.31969	2.84824	5.85245e-05	0.0131805	5188;6472;10128;10352;23107;23395;55005;55157;57505;64969;65008;79590;84300;84340;84881;130916;285367;387338	LARS2;GATB;MRPS27;WARS2;NSUN4;DARS2;MTERF4;AARS2;UQCC2;LRPPRC;MRPL24;MRPS5;RMND1;RPUSD3;GFM2;RPUSD4;MRPL1;SHMT2
GO:0016050	vesicle organization	http://amigo.geneontology.org/amigo/term/GO:0016050	313	31	14.7617	2.10003	8.09901e-05	0.0176112	1182;1385;4905;5584;8417;8615;8729;8867;9554;9632;9765;9847;10451;10483;10497;22872;23025;23256;23317;23325;23607;26271;27072;51028;51361;51479;54809;54874;64601;84079;158866	VPS41;ZFYVE16;NSF;STX7;SCFD1;SEC23B;ZDHHC15;ANKRD27;GBF1;CLCN3;C2CD5;FBXO5;CREB1;UNC13A;VAV3;HOOK1;WASHC4;VPS36;FNBP1L;DNAJC13;SEC31A;USO1;SYNJ1;PRKCI;SEC24C;ANKFY1;CD2AP;UNC13B;SAMD9;VPS16;SEC22B
GO:0070131	positive regulation of mitochondrial translation	http://amigo.geneontology.org/amigo/term/GO:0070131	17	6	0.801752	7.48361	8.53855e-05	0.017948	23107;55005;84300;84881;285367;387338	MRPS27;NSUN4;UQCC2;RMND1;RPUSD3;RPUSD4
GO:0051052	regulation of DNA metabolic process	http://amigo.geneontology.org/amigo/term/GO:0051052	405	37	19.1006	1.93712	9.58667e-05	0.0189763	142;409;3980;4292;4361;4436;4437;4683;4968;7013;7158;7292;8243;8317;9131;10111;10533;10891;11200;22948;23028;23201;25849;26271;51010;55086;55100;56916;64210;64802;84083;84142;84893;91603;140609;170506;253461	KDM1A;LIG3;MRE11;FAM168A;TP53BP1;SMC1A;MLH1;WDR70;MSH2;CDC7;NBN;EXOSC3;PPARGC1A;FBXO5;MSH3;RAD50;OGG1;TNFSF4;ZRANB3;FBH1;ARRB2;PARP1;RADX;TERF1;CCT5;NEK7;MMS19;AIFM1;SMARCAD1;ABRAXAS1;PARM1;NMNAT1;DHX36;ZBTB38;CHEK2;ATG7;ZNF830
GO:0000959	mitochondrial RNA metabolic process	http://amigo.geneontology.org/amigo/term/GO:0000959	41	9	1.93364	4.65444	9.90159e-05	0.0189763	9238;10128;10352;25821;51095;55157;57505;79675;130916	TRNT1;WARS2;DARS2;MTERF4;AARS2;MTO1;TBRG4;LRPPRC;FASTKD1
GO:0009451	RNA modification	http://amigo.geneontology.org/amigo/term/GO:0009451	152	19	7.16861	2.65045	9.93051e-05	0.0189763	104;1787;8518;10785;25821;26610;29974;51106;54482;57505;63892;64172;84881;93587;130916;150962;196074;285367;387338	TFB1M;ELP1;TRDMT1;ELP4;THADA;NSUN4;MTERF4;TRMT13;AARS2;OSGEPL1;MTO1;TRMT10A;A1CF;RPUSD3;WDR4;PUS10;RPUSD4;METTL15;ADARB1
GO:0051650	establishment of vesicle localization	http://amigo.geneontology.org/amigo/term/GO:0051650	289	29	13.6298	2.12769	0.000108207	0.0200693	107;583;4905;5028;5871;8120;8615;8729;8825;8867;9554;9581;9632;10125;10483;10497;10947;22872;22920;23025;23095;23256;54874;55212;55717;60412;64149;79443;84100	KIF1B;AP3M2;NSF;KIFAP3;SCFD1;SEC23B;AP3B2;GBF1;C17orf75;LIN7A;ARL6;WDR11;BBS2;UNC13A;EXOC4;FNBP1L;PREPL;SEC31A;BBS7;USO1;SYNJ1;FYCO1;ADCY1;MAP4K2;P2RY1;RASGRP1;SEC24C;UNC13B;SEC22B
GO:0008652	cellular amino acid biosynthetic process	http://amigo.geneontology.org/amigo/term/GO:0008652	83	13	3.91444	3.32104	0.000128583	0.021954	587;883;1373;1491;1806;2744;5723;5831;5832;6472;10157;10955;84706	AASS;CPS1;ALDH18A1;BCAT2;GLS;CTH;SERINC3;PSPH;GPT2;KYAT1;SHMT2;PYCR1;DPYD
GO:0009063	cellular amino acid catabolic process	http://amigo.geneontology.org/amigo/term/GO:0009063	118	16	5.5651	2.87506	0.000132727	0.021954	549;587;594;883;1491;2744;3712;6472;7915;10157;10247;10295;11112;26275;64087;84706	AASS;BCKDHB;BCKDK;BCAT2;HIBADH;ALDH5A1;GLS;CTH;IVD;MCCC2;RIDA;AUH;GPT2;KYAT1;SHMT2;HIBCH
GO:0016054	organic acid catabolic process	http://amigo.geneontology.org/amigo/term/GO:0016054	264	27	12.4507	2.16855	0.000134873	0.021954	549;587;594;883;1491;1962;2475;2744;3295;3712;5106;6472;7915;9942;10007;10157;10247;10295;11112;26275;55825;64087;80896;83752;84706;160428;197257	AASS;BCKDHB;XYLB;PCK2;LONP2;BCKDK;BCAT2;HIBADH;ALDH5A1;GNPDA1;EHHADH;GLS;PECR;CTH;IVD;MCCC2;RIDA;HSD17B4;NPL;ALDH1L2;AUH;GPT2;LDHD;KYAT1;SHMT2;HIBCH;MTOR
GO:0046395	carboxylic acid catabolic process	http://amigo.geneontology.org/amigo/term/GO:0046395	264	27	12.4507	2.16855	0.000134873	0.021954	549;587;594;883;1491;1962;2475;2744;3295;3712;5106;6472;7915;9942;10007;10157;10247;10295;11112;26275;55825;64087;80896;83752;84706;160428;197257	AASS;BCKDHB;XYLB;PCK2;LONP2;BCKDK;BCAT2;HIBADH;ALDH5A1;GNPDA1;EHHADH;GLS;PECR;CTH;IVD;MCCC2;RIDA;HSD17B4;NPL;ALDH1L2;AUH;GPT2;LDHD;KYAT1;SHMT2;HIBCH;MTOR
GO:0000018	regulation of DNA recombination	http://amigo.geneontology.org/amigo/term/GO:0000018	95	14	4.48038	3.12474	0.000140536	0.021954	4292;4361;4436;4437;7158;7292;10111;23028;51010;55086;56916;64210;84083;84893	KDM1A;MRE11;TP53BP1;MLH1;MSH2;EXOSC3;MSH3;RAD50;TNFSF4;ZRANB3;FBH1;RADX;MMS19;SMARCAD1
GO:0015980	energy derivation by oxidation of organic compounds	http://amigo.geneontology.org/amigo/term/GO:0015980	265	27	12.4979	2.16036	0.000143621	0.021954	158;178;1355;2475;2673;2820;2997;3417;4200;4711;4967;5160;5257;5507;6472;7360;7915;8803;9238;10891;23530;79675;80025;81889;83943;90624;388753	COX15;ME2;PHKB;GYS1;OGDH;PPARGC1A;ALDH5A1;NNT;GPD2;PPP1R3C;PANK2;PDHA1;SUCLA2;TBRG4;NDUFB5;FASTKD1;IDH1;AGL;COA6;UGP2;FAHD1;SHMT2;IMMP2L;LYRM7;GFPT1;MTOR;ADSL
GO:0006101	citrate metabolic process	http://amigo.geneontology.org/amigo/term/GO:0006101	34	8	1.6035	4.98907	0.000143668	0.021954	47;3417;4200;4967;5160;8803;23530;81889	ME2;OGDH;NNT;ACLY;PDHA1;SUCLA2;IDH1;FAHD1
GO:0043648	dicarboxylic acid metabolic process	http://amigo.geneontology.org/amigo/term/GO:0043648	107	15	5.04632	2.97246	0.000146221	0.021954	47;1371;2744;3417;4200;4967;5832;6472;7915;8803;64802;80017;84706;113235;160428	ALDH18A1;SLC46A1;CPOX;ME2;OGDH;ALDH5A1;GLS;ACLY;DGLUCY;ALDH1L2;SUCLA2;IDH1;GPT2;NMNAT1;SHMT2
GO:0044282	small molecule catabolic process	http://amigo.geneontology.org/amigo/term/GO:0044282	430	38	20.2796	1.8738	0.000154455	0.022651	549;587;594;883;953;1491;1806;1962;2475;2530;2585;2744;2820;3295;3712;5106;6120;6472;7915;8867;9583;9942;10007;10157;10247;10295;10690;11112;11164;26275;51816;55825;64087;80896;83752;84706;160428;197257	AASS;FUT8;BCKDHB;ADA2;XYLB;PCK2;LONP2;BCKDK;BCAT2;HIBADH;ALDH5A1;GNPDA1;EHHADH;GPD2;GLS;PECR;CTH;IVD;MCCC2;RIDA;HSD17B4;NPL;ALDH1L2;ENTPD1;AUH;GALK2;SYNJ1;NUDT5;GPT2;LDHD;KYAT1;FUT9;SHMT2;DPYD;ENTPD4;RPE;HIBCH;MTOR
GO:0006631	fatty acid metabolic process	http://amigo.geneontology.org/amigo/term/GO:0006631	357	33	16.8368	1.95999	0.000181115	0.0259571	47;549;1962;2053;2475;3295;3712;3992;5106;5563;6307;7494;7915;9415;10891;22937;23409;26027;26275;28976;51495;55825;57546;57678;79071;79993;80025;83752;84869;132949;145482;221955;285440	MSMO1;HACD3;SIRT4;XBP1;PCK2;LONP2;PPARGC1A;ALDH5A1;EHHADH;SCAP;PECR;GPAM;EPHX2;PANK2;IVD;ACLY;HSD17B4;FADS2;PTGR2;CBR4;CYP4V2;AUH;FADS1;AASDH;ACOT11;PRKAA2;ELOVL7;DAGLB;ELOVL6;PDP2;ACAD9;HIBCH;MTOR
GO:0006904	vesicle docking involved in exocytosis	http://amigo.geneontology.org/amigo/term/GO:0006904	45	9	2.12228	4.24071	0.000211516	0.0291418	10497;10890;11311;23025;23233;23256;54536;60412;115827	RAB10;SCFD1;UNC13A;EXOC4;VPS45;EXOC6;EXOC6B;RAB3C;UNC13B
GO:0006261	DNA-dependent DNA replication	http://amigo.geneontology.org/amigo/term/GO:0006261	148	18	6.97996	2.57881	0.000212579	0.0291418	3980;4361;4437;4683;5422;7013;8243;8317;10533;11169;11200;25939;26271;51659;84083;84893;91603;157777	LIG3;MRE11;SMC1A;CDC7;SAMHD1;POLA1;NBN;FBXO5;MSH3;ZRANB3;GINS2;FBH1;TERF1;MCMDC2;CHEK2;ATG7;WDHD1;ZNF830
GO:0045333	cellular respiration	http://amigo.geneontology.org/amigo/term/GO:0045333	176	20	8.30049	2.4095	0.00024517	0.0328945	158;1355;2820;3417;4200;4711;4967;5160;6472;7915;8803;9238;10891;23530;79675;80025;81889;83943;90624;388753	COX15;ME2;OGDH;PPARGC1A;ALDH5A1;NNT;GPD2;PANK2;PDHA1;SUCLA2;TBRG4;NDUFB5;FASTKD1;IDH1;COA6;FAHD1;SHMT2;IMMP2L;LYRM7;ADSL
GO:0009225	nucleotide-sugar metabolic process	http://amigo.geneontology.org/amigo/term/GO:0009225	37	8	1.74499	4.58455	0.000269522	0.0351758	2135;2530;2673;4351;5238;7358;7360;10007	PGM3;FUT8;UGDH;GNPDA1;EXTL2;UGP2;MPI;GFPT1
GO:0051648	vesicle localization	http://amigo.geneontology.org/amigo/term/GO:0051648	305	29	14.3844	2.01608	0.000273329	0.0351758	107;583;4905;5028;5871;8120;8615;8729;8825;8867;9554;9581;9632;10125;10483;10497;10947;22872;22920;23025;23095;23256;54874;55212;55717;60412;64149;79443;84100	KIF1B;AP3M2;NSF;KIFAP3;SCFD1;SEC23B;AP3B2;GBF1;C17orf75;LIN7A;ARL6;WDR11;BBS2;UNC13A;EXOC4;FNBP1L;PREPL;SEC31A;BBS7;USO1;SYNJ1;FYCO1;ADCY1;MAP4K2;P2RY1;RASGRP1;SEC24C;UNC13B;SEC22B
GO:0031503	protein-containing complex localization	http://amigo.geneontology.org/amigo/term/GO:0031503	280	27	13.2053	2.04463	0.000351063	0.044276	102;1739;4686;6426;7013;7514;8417;8867;10082;22920;23059;23279;26019;27020;51068;55110;55153;55333;55737;55746;55763;57560;65109;79809;81929;112752;348995	NUP160;IFT80;NUP133;VPS35;DLG1;KIFAP3;STX7;XPO1;SEH1L;EXOC1;CLUAP1;MAGOHB;IFT43;NUP43;TTC21B;UPF3B;SRSF1;NCBP1;ADAM10;TERF1;UPF2;NPTN;SYNJ1;NMD3;GPC6;SDAD1;SYNJ2BP

## Sheet: Cluster_2
geneSet	description	link	size	overlap	expect	enrichmentRatio	pValue	FDR	overlapId	userId
GO:0016569	covalent chromatin modification	http://amigo.geneontology.org/amigo/term/GO:0016569	468	43	16.9329	2.53943	2.0882e-08	7.51808e-05	2005;3070;3717;4089;4297;4524;5927;6018;6314;7468;7799;7994;8202;9252;9320;9733;9734;9958;9960;10765;22823;23081;25836;26036;29072;51111;51773;54790;54904;55167;55183;55683;55870;55904;57708;58508;64324;79718;80312;84159;151050;166968;284058	KMT2E;HDAC9;RSF1;KMT2C;KDM5A;SART3;RIF1;KAT6A;JAK2;RPS6KA5;KDM4C;NSD2;KMT5B;ZNF451;KANSL3;ASH1L;PRDM2;RLF;KDM5B;KMT2A;HELLS;KANSL1;NCOA3;USP15;TET1;USP3;SMAD4;MTF2;KANSL1L;NSD3;ARID5B;TRIP12;MIER3;ELK4;ATXN7;NIPBL;NSD1;TET2;MSL2;MTHFR;TBL1XR1;SETD2;MIER1
GO:0016570	histone modification	http://amigo.geneontology.org/amigo/term/GO:0016570	455	42	16.4626	2.55124	2.68375e-08	7.51808e-05	2005;3717;4089;4297;4524;5927;6018;6314;7468;7799;7994;8202;9252;9320;9733;9734;9958;9960;10765;22823;23081;25836;26036;29072;51111;51773;54790;54904;55167;55183;55683;55870;55904;57708;58508;64324;79718;80312;84159;151050;166968;284058	KMT2E;HDAC9;RSF1;KMT2C;KDM5A;SART3;RIF1;KAT6A;JAK2;RPS6KA5;KDM4C;NSD2;KMT5B;ZNF451;KANSL3;ASH1L;PRDM2;RLF;KDM5B;KMT2A;KANSL1;NCOA3;USP15;TET1;USP3;SMAD4;MTF2;KANSL1L;NSD3;ARID5B;TRIP12;MIER3;ELK4;ATXN7;NIPBL;NSD1;TET2;MSL2;MTHFR;TBL1XR1;SETD2;MIER1
GO:0009896	positive regulation of catabolic process	http://amigo.geneontology.org/amigo/term/GO:0009896	409	39	14.7982	2.63545	3.57663e-08	7.51808e-05	154;324;1612;3064;3416;4193;4734;5049;5465;5581;5601;5728;5747;7405;8554;9698;9781;11043;22849;23112;23274;25897;26058;26137;54467;55147;55187;55294;55626;57690;57721;83737;122809;149041;154214;160418;220441;246175;285671	ANKIB1;PIAS1;RNF19A;CLEC16A;VPS13D;MAPK9;NEDD4;TNRC6C;ITCH;MID2;TNRC6B;RBM23;CPEB3;FBXW7;AMBRA1;IDE;PUM1;APC;MDM2;RC3H1;CNOT6L;TMTC3;METTL14;RNF217;RNF144A;RNF180;PAFAH1B2;ADRB2;PTK2;PRKCE;PTEN;RNF152;SOCS4;ZBTB20;PPARA;DAPK1;HTT;UVRAG;GIGYF2
GO:0031331	positive regulation of cellular catabolic process	http://amigo.geneontology.org/amigo/term/GO:0031331	348	35	12.5911	2.77973	4.89255e-08	7.7131e-05	154;1612;3064;4193;5049;5465;5601;5728;5747;7405;8554;9698;9781;11043;22849;23112;23274;25897;26058;26137;54467;55147;55187;55294;55626;57690;57721;83737;122809;149041;154214;160418;220441;246175;285671	ANKIB1;PIAS1;RNF19A;CLEC16A;VPS13D;MAPK9;TNRC6C;ITCH;MID2;TNRC6B;RBM23;CPEB3;FBXW7;AMBRA1;PUM1;MDM2;RC3H1;CNOT6L;TMTC3;METTL14;RNF217;RNF144A;RNF180;PAFAH1B2;ADRB2;PTK2;PTEN;RNF152;SOCS4;ZBTB20;PPARA;DAPK1;HTT;UVRAG;GIGYF2
GO:0018205	peptidyl-lysine modification	http://amigo.geneontology.org/amigo/term/GO:0018205	360	35	13.0253	2.68707	1.13284e-07	0.000142874	4089;4193;4297;6018;7468;7799;7994;8202;8554;9063;9252;9734;10208;22823;23081;26036;26054;29072;51111;51773;54552;54790;54904;55167;55183;55683;55870;55904;57691;58508;59343;64324;151050;205564;284058	KMT2E;PIAS1;HDAC9;RSF1;KMT2C;PIAS2;RIF1;KAT6A;RPS6KA5;KDM4C;NSD2;KMT5B;ZNF451;SENP6;KANSL3;ASH1L;PRDM2;RLF;KMT2A;SENP5;KANSL1;NCOA3;GNL3L;USPL1;MDM2;SMAD4;MTF2;KANSL1L;NSD3;SENP2;NSD1;KIAA1586;TET2;MSL2;SETD2
GO:0016571	histone methylation	http://amigo.geneontology.org/amigo/term/GO:0016571	134	18	4.84831	3.71263	1.61298e-06	0.00169524	4089;4297;4524;6018;7468;7799;22823;23081;29072;51111;54790;54904;55183;55870;55904;58508;64324;80312	KMT2E;KMT2C;RIF1;KDM4C;NSD2;KMT5B;ASH1L;PRDM2;RLF;KMT2A;TET1;SMAD4;MTF2;NSD3;NSD1;TET2;MTHFR;SETD2
GO:0034968	histone lysine methylation	http://amigo.geneontology.org/amigo/term/GO:0034968	110	16	3.97996	4.02014	2.10439e-06	0.00189575	4089;4297;6018;7468;7799;22823;23081;29072;51111;54790;54904;55183;55870;55904;58508;64324	KMT2E;KMT2C;RIF1;KDM4C;NSD2;KMT5B;ASH1L;PRDM2;RLF;KMT2A;SMAD4;MTF2;NSD3;NSD1;TET2;SETD2
GO:0017148	negative regulation of translation	http://amigo.geneontology.org/amigo/term/GO:0017148	126	17	4.55886	3.729	2.94331e-06	0.00225202	1612;4848;5813;6774;9698;10658;22849;23112;26058;54464;55147;57690;57721;79727;149041;192669;246175	TNRC6C;TNRC6B;RBM23;CPEB3;CNOT2;XRN1;AGO3;LIN28A;PUM1;RC3H1;CNOT6L;METTL14;CELF1;STAT3;PURA;DAPK1;GIGYF2
GO:0043087	regulation of GTPase activity	http://amigo.geneontology.org/amigo/term/GO:0043087	472	38	17.0776	2.22513	3.67154e-06	0.00225202	394;1122;1793;4649;4763;4983;5747;5922;6360;6792;7813;8301;9162;9462;9681;9732;9743;9910;10484;23158;23161;23232;23236;23365;23527;26037;26130;50807;51735;55785;57679;81565;84144;90627;121512;163486;253260;253959	ALS2;CDKL5;MYO9A;EVI5;SNX13;PICALM;RASAL2;OPHN1;SYDE2;DEPDC5;ARHGAP5;SEC23A;TBC1D12;TBC1D9;ACAP2;DOCK4;STARD13;ARHGAP32;FGD4;DOCK1;RABGAP1L;ASAP1;RASA2;DGKI;RAPGEF6;RICTOR;GAPVD1;NDEL1;PTK2;RALGAPA1;FGD6;PLCB1;NF1;ARHGEF12;SIPA1L1;CHML;DENND1B;CCL16
GO:0019827	stem cell population maintenance	http://amigo.geneontology.org/amigo/term/GO:0019827	143	18	5.17395	3.47897	4.155e-06	0.00225202	673;1656;2309;3516;4089;4848;5108;6774;8202;22823;23081;25836;27086;55183;57721;79727;80312;84376	PCM1;RIF1;KDM4C;DDX6;CNOT2;FOXP1;FOXO3;NCOA3;LIN28A;TET1;SMAD4;MTF2;METTL14;BRAF;NIPBL;HOOK3;RBPJ;STAT3
GO:0016458	gene silencing	http://amigo.geneontology.org/amigo/term/GO:0016458	202	22	7.30865	3.01013	4.231e-06	0.00225202	3070;4848;5530;6774;8467;9611;9698;9931;10658;23112;23347;23405;26058;54454;55183;55553;57690;57708;79727;80312;192669;246175	TNRC6C;RIF1;TNRC6B;DICER1;SMCHD1;SOX6;CNOT2;ATAD2B;HELLS;AGO3;LIN28A;PUM1;TET1;CNOT6L;PPP3CA;NCOR1;CELF1;SMARCA5;STAT3;MIER1;HELZ;GIGYF2
GO:0018105	peptidyl-serine phosphorylation	http://amigo.geneontology.org/amigo/term/GO:0018105	282	27	10.2032	2.64624	4.28548e-06	0.00225202	673;1456;1756;1859;2074;5144;5165;5581;5583;5594;5601;6198;6789;8658;9113;9252;9475;9530;10114;23049;23515;53944;64324;96459;146057;253260;375449	PRKCH;MAPK9;PDK3;MAST4;MAPK1;RPS6KA5;STK4;RPS6KB1;HIPK3;PDE4D;TTBK2;LATS1;ROCK2;CSNK1G3;BAG4;SMG1;DYRK1A;BRAF;MORC3;RICTOR;NSD1;CSNK1G1;PRKCE;TNKS;DMD;FNIP1;ERCC6
GO:0098727	maintenance of cell number	http://amigo.geneontology.org/amigo/term/GO:0098727	146	18	5.28249	3.40748	5.59133e-06	0.00271223	673;1656;2309;3516;4089;4848;5108;6774;8202;22823;23081;25836;27086;55183;57721;79727;80312;84376	PCM1;RIF1;KDM4C;DDX6;CNOT2;FOXP1;FOXO3;NCOA3;LIN28A;TET1;SMAD4;MTF2;METTL14;BRAF;NIPBL;HOOK3;RBPJ;STAT3
GO:0000209	protein polyubiquitination	http://amigo.geneontology.org/amigo/term/GO:0000209	255	25	9.22627	2.70965	6.38286e-06	0.00287502	331;4012;4734;7337;8658;9320;9354;9690;9781;25831;25897;26191;27246;51132;54467;54476;55294;83737;84085;84961;149041;154214;220441;257218;285671	ANKIB1;UBE3C;RNF216;RNF19A;NEDD4;ITCH;HECTD1;XIAP;FBXL20;FBXW7;UBE4A;LNPEP;UBE3A;FBXO30;RLIM;PTPN22;RC3H1;RNF217;SHPRH;RNF144A;TRIP12;RNF180;TNKS;RNF152;RNF115
GO:0040029	regulation of gene expression, epigenetic	http://amigo.geneontology.org/amigo/term/GO:0040029	258	25	9.33481	2.67815	7.83867e-06	0.00329538	2074;3070;5530;6774;8467;9425;9611;9698;9931;10658;22823;23112;23347;23405;26058;51132;54454;55183;57492;57690;57708;64783;79727;80312;192669	ARID1B;TNRC6C;RIF1;TNRC6B;DICER1;SMCHD1;ATAD2B;HELLS;AGO3;RLIM;LIN28A;PUM1;TET1;PPP3CA;NCOR1;MTF2;CELF1;CDYL;SMARCA5;RBM15;STAT3;MIER1;HELZ;GIGYF2;ERCC6
GO:0033044	regulation of chromosome organization	http://amigo.geneontology.org/amigo/term/GO:0033044	329	29	11.9037	2.43622	9.64973e-06	0.00359192	324;4089;4216;4297;4524;5514;5594;5927;8658;9252;9320;9733;22823;23049;23081;25836;26036;26054;54454;54464;54552;54904;55183;55904;57708;64324;80312;167227;348654	KMT2E;KDM5A;SART3;RIF1;MAP3K4;MAPK1;RPS6KA5;KDM4C;ZNF451;SENP6;XRN1;KMT2A;ATAD2B;GNL3L;APC;TET1;SMAD4;MTF2;NSD3;TRIP12;SMG1;NIPBL;NSD1;DCP2;TNKS;MTHFR;GEN1;MIER1;PPP1R10
GO:0043547	positive regulation of GTPase activity	http://amigo.geneontology.org/amigo/term/GO:0043547	400	33	14.4726	2.28017	9.68325e-06	0.00359192	394;1122;1793;4649;4763;4983;5922;6360;6792;7813;8301;9462;9681;9732;9743;9910;10484;23158;23161;23232;23236;23365;23527;26037;26130;50807;51735;57679;81565;84144;90627;163486;253959	ALS2;CDKL5;MYO9A;EVI5;SNX13;PICALM;RASAL2;OPHN1;SYDE2;DEPDC5;ARHGAP5;SEC23A;TBC1D12;TBC1D9;ACAP2;DOCK4;STARD13;ARHGAP32;DOCK1;RABGAP1L;ASAP1;RASA2;RAPGEF6;GAPVD1;NDEL1;RALGAPA1;PLCB1;NF1;ARHGEF12;SIPA1L1;CHML;DENND1B;CCL16
GO:0034248	regulation of cellular amide metabolic process	http://amigo.geneontology.org/amigo/term/GO:0034248	385	32	13.9299	2.29722	1.13471e-05	0.00377575	1612;2309;4848;5163;5165;5594;5813;6198;6774;8301;8439;9147;9444;9475;9698;9728;10658;22849;23112;26046;26058;54464;55147;57690;57721;63899;79727;89978;113251;149041;192669;246175	NSMAF;PDK3;PICALM;TNRC6C;MAPK1;TNRC6B;RBM23;CPEB3;RPS6KB1;CNOT2;QKI;XRN1;FOXO3;AGO3;LIN28A;DPH6;ROCK2;PUM1;RC3H1;SECISBP2L;CNOT6L;METTL14;CELF1;PDK1;LARP4;NEMF;STAT3;NSUN3;PURA;DAPK1;LTN1;GIGYF2
GO:0018022	peptidyl-lysine methylation	http://amigo.geneontology.org/amigo/term/GO:0018022	125	16	4.52268	3.53772	1.13763e-05	0.00377575	4089;4297;6018;7468;7799;22823;23081;29072;51111;54790;54904;55183;55870;55904;58508;64324	KMT2E;KMT2C;RIF1;KDM4C;NSD2;KMT5B;ASH1L;PRDM2;RLF;KMT2A;SMAD4;MTF2;NSD3;NSD1;TET2;SETD2
GO:0018209	peptidyl-serine modification	http://amigo.geneontology.org/amigo/term/GO:0018209	305	27	11.0353	2.44668	1.80382e-05	0.0052418	673;1456;1756;1859;2074;5144;5165;5581;5583;5594;5601;6198;6789;8658;9113;9252;9475;9530;10114;23049;23515;53944;64324;96459;146057;253260;375449	PRKCH;MAPK9;PDK3;MAST4;MAPK1;RPS6KA5;STK4;RPS6KB1;HIPK3;PDE4D;TTBK2;LATS1;ROCK2;CSNK1G3;BAG4;SMG1;DYRK1A;BRAF;MORC3;RICTOR;NSD1;CSNK1G1;PRKCE;TNKS;DMD;FNIP1;ERCC6
GO:0034249	negative regulation of cellular amide metabolic process	http://amigo.geneontology.org/amigo/term/GO:0034249	144	17	5.21013	3.26288	1.80591e-05	0.0052418	1612;4848;5813;6774;9698;10658;22849;23112;26058;54464;55147;57690;57721;79727;149041;192669;246175	TNRC6C;TNRC6B;RBM23;CPEB3;CNOT2;XRN1;AGO3;LIN28A;PUM1;RC3H1;CNOT6L;METTL14;CELF1;STAT3;PURA;DAPK1;GIGYF2
GO:0070646	protein modification by small protein removal	http://amigo.geneontology.org/amigo/term/GO:0070646	288	26	10.4203	2.49514	1.82873e-05	0.0052418	154;324;3607;4089;4193;4194;5728;6314;8239;9101;9733;9738;9958;9960;10208;26054;29761;54726;54891;55031;55777;57695;59343;80124;83737;205564	SART3;ITCH;CCP110;SENP6;INO80D;SENP5;USP9X;USPL1;APC;USP15;MDM2;USP37;USP8;USP3;FOXK2;SMAD4;USP25;ATXN7;SENP2;OTUD4;ADRB2;USP47;PTEN;VCPIP1;MDM4;MBD5
GO:0050804	modulation of chemical synaptic transmission	http://amigo.geneontology.org/amigo/term/GO:0050804	416	33	15.0515	2.19248	2.16444e-05	0.00593433	148;154;673;783;1269;1607;1630;2903;3717;4761;4763;4983;5530;5581;5594;5728;5802;6774;8526;9101;9162;9456;9699;22849;22999;23236;23613;25897;26037;54434;54476;84961;729993	RNF216;RNF19A;OPHN1;RIMS1;SSH1;JAK2;MAPK1;ZMYND8;PTPRS;CPEB3;FBXL20;ADRA1A;DGKB;USP8;PPP3CA;HOMER1;DGKE;DGKI;BRAF;CACNB2;STAT3;ADRB2;PRKCE;NEUROD2;PTEN;RIMS2;PLCB1;GRIN2A;DCC;CNR2;NF1;SIPA1L1;SHISA9
GO:0099177	regulation of trans-synaptic signaling	http://amigo.geneontology.org/amigo/term/GO:0099177	417	33	15.0877	2.18722	2.27194e-05	0.00596953	148;154;673;783;1269;1607;1630;2903;3717;4761;4763;4983;5530;5581;5594;5728;5802;6774;8526;9101;9162;9456;9699;22849;22999;23236;23613;25897;26037;54434;54476;84961;729993	RNF216;RNF19A;OPHN1;RIMS1;SSH1;JAK2;MAPK1;ZMYND8;PTPRS;CPEB3;FBXL20;ADRA1A;DGKB;USP8;PPP3CA;HOMER1;DGKE;DGKI;BRAF;CACNB2;STAT3;ADRB2;PRKCE;NEUROD2;PTEN;RIMS2;PLCB1;GRIN2A;DCC;CNR2;NF1;SIPA1L1;SHISA9
GO:0061014	positive regulation of mRNA catabolic process	http://amigo.geneontology.org/amigo/term/GO:0061014	45	9	1.62817	5.52769	2.7637e-05	0.00697117	9698;22849;23112;26058;55147;57690;57721;149041;246175	TNRC6C;TNRC6B;RBM23;CPEB3;PUM1;RC3H1;CNOT6L;METTL14;GIGYF2
GO:0044843	cell cycle G1/S phase transition	http://amigo.geneontology.org/amigo/term/GO:0044843	247	23	8.93682	2.57362	3.389e-05	0.00821963	571;894;1021;4193;4194;4848;4850;5530;5728;6198;8554;9113;23236;23594;26057;26058;55294;55904;57695;59343;123879;143384;246175	KMT2E;PIAS1;CNOT4;ORC6;CDK6;RPS6KB1;FBXW7;CNOT2;CCND2;LATS1;ANKRD17;MDM2;USP37;CNOT6L;PPP3CA;CACUL1;BACH1;SENP2;PTEN;PLCB1;DCUN1D3;MDM4;GIGYF2
GO:0061157	mRNA destabilization	http://amigo.geneontology.org/amigo/term/GO:0061157	27	7	0.976899	7.16553	3.70014e-05	0.00839832	9698;22849;26058;55147;57721;149041;246175	RBM23;CPEB3;PUM1;RC3H1;CNOT6L;METTL14;GIGYF2
GO:0000082	G1/S transition of mitotic cell cycle	http://amigo.geneontology.org/amigo/term/GO:0000082	232	22	8.3941	2.62089	3.78983e-05	0.00839832	571;894;1021;4193;4194;4848;4850;5530;5728;6198;8554;9113;23236;23594;26057;26058;55904;57695;59343;123879;143384;246175	KMT2E;PIAS1;CNOT4;ORC6;CDK6;RPS6KB1;CNOT2;CCND2;LATS1;ANKRD17;MDM2;USP37;CNOT6L;PPP3CA;CACUL1;BACH1;SENP2;PTEN;PLCB1;DCUN1D3;MDM4;GIGYF2
GO:0010452	histone H3-K36 methylation	http://amigo.geneontology.org/amigo/term/GO:0010452	12	5	0.434177	11.516	3.90944e-05	0.00839832	7468;29072;54904;55870;64324	NSD2;ASH1L;NSD3;NSD1;SETD2
GO:0010608	posttranscriptional regulation of gene expression	http://amigo.geneontology.org/amigo/term/GO:0010608	486	36	17.5842	2.04729	3.9954e-05	0.00839832	1612;2309;3842;4848;5530;5594;5813;6198;6774;8021;9147;9444;9611;9698;9728;9931;10658;22849;23112;23405;25819;26046;26058;54464;55147;57690;57721;63899;79727;89978;113251;149041;167153;167227;192669;246175	TNRC6C;TNPO1;MAPK1;TNRC6B;RBM23;DICER1;CPEB3;RPS6KB1;CNOT2;QKI;XRN1;FOXO3;AGO3;NUP214;LIN28A;DPH6;PUM1;RC3H1;SECISBP2L;CNOT6L;PPP3CA;NCOR1;METTL14;CELF1;NOCT;LARP4;TENT2;NEMF;STAT3;DCP2;NSUN3;PURA;DAPK1;HELZ;LTN1;GIGYF2
GO:1903320	regulation of protein modification by small protein conjugation or removal	http://amigo.geneontology.org/amigo/term/GO:1903320	217	21	7.85137	2.67469	4.19969e-05	0.00854297	154;331;5581;5601;5728;7337;8554;9320;9683;9733;26191;54552;54726;55294;55527;59343;79699;83737;123879;285671;440590	PIAS1;MAPK9;SART3;ITCH;XIAP;N4BP1;FBXW7;UBE3A;GNL3L;PTPN22;FEM1A;TRIP12;ZYG11B;SENP2;OTUD4;RNF180;ADRB2;PRKCE;PTEN;DCUN1D3;ZYG11A
GO:0000288	nuclear-transcribed mRNA catabolic process, deadenylation-dependent decay	http://amigo.geneontology.org/amigo/term/GO:0000288	72	11	2.60506	4.22254	5.1661e-05	0.0101804	1656;4848;4850;22849;23112;25819;57690;149041;167227;246175;255967	TNRC6C;CNOT4;TNRC6B;CPEB3;DDX6;CNOT2;RC3H1;CNOT6L;NOCT;PAN3;DCP2
GO:0031056	regulation of histone modification	http://amigo.geneontology.org/amigo/term/GO:0031056	142	16	5.13777	3.11419	5.62148e-05	0.0107421	4089;4297;4524;5927;9252;9320;9733;22823;23081;25836;26036;54904;55183;55904;64324;80312	KMT2E;KDM5A;SART3;RIF1;RPS6KA5;KDM4C;ZNF451;KMT2A;TET1;SMAD4;MTF2;NSD3;TRIP12;NIPBL;NSD1;MTHFR
GO:0050779	RNA destabilization	http://amigo.geneontology.org/amigo/term/GO:0050779	29	7	1.04926	6.67136	6.10645e-05	0.0108111	9698;22849;26058;55147;57721;149041;246175	RBM23;CPEB3;PUM1;RC3H1;CNOT6L;METTL14;GIGYF2
GO:0006479	protein methylation	http://amigo.geneontology.org/amigo/term/GO:0006479	174	18	6.29557	2.85915	6.17191e-05	0.0108111	4089;4297;4524;6018;7468;7799;22823;23081;29072;51111;54790;54904;55183;55870;55904;58508;64324;80312	KMT2E;KMT2C;RIF1;KDM4C;NSD2;KMT5B;ASH1L;PRDM2;RLF;KMT2A;TET1;SMAD4;MTF2;NSD3;NSD1;TET2;MTHFR;SETD2
GO:0008213	protein alkylation	http://amigo.geneontology.org/amigo/term/GO:0008213	174	18	6.29557	2.85915	6.17191e-05	0.0108111	4089;4297;4524;6018;7468;7799;22823;23081;29072;51111;54790;54904;55183;55870;55904;58508;64324;80312	KMT2E;KMT2C;RIF1;KDM4C;NSD2;KMT5B;ASH1L;PRDM2;RLF;KMT2A;TET1;SMAD4;MTF2;NSD3;NSD1;TET2;MTHFR;SETD2
GO:1903050	regulation of proteolysis involved in cellular protein catabolic process	http://amigo.geneontology.org/amigo/term/GO:1903050	207	20	7.48956	2.67038	6.50192e-05	0.0110814	4193;4983;5601;5728;5747;7110;7337;8554;9113;9683;9781;23274;25897;29761;54467;55294;122809;154214;160418;285671	ANKIB1;PIAS1;RNF19A;CLEC16A;MAPK9;OPHN1;N4BP1;FBXW7;UBE3A;LATS1;MDM2;TMTC3;TMF1;RNF217;RNF144A;USP25;RNF180;PTK2;PTEN;SOCS4
GO:0033962	cytoplasmic mRNA processing body assembly	http://amigo.geneontology.org/amigo/term/GO:0033962	21	6	0.75981	7.89671	7.4586e-05	0.0121387	1656;4848;25819;149041;246175;255967	DDX6;CNOT2;RC3H1;CNOT6L;NOCT;PAN3
GO:1902275	regulation of chromatin organization	http://amigo.geneontology.org/amigo/term/GO:1902275	177	18	6.40412	2.81069	7.71573e-05	0.0121387	4089;4297;4524;5927;9252;9320;9733;22823;23081;25836;26036;54454;54904;55183;55904;57708;64324;80312	KMT2E;KDM5A;SART3;RIF1;RPS6KA5;KDM4C;ZNF451;KMT2A;ATAD2B;TET1;SMAD4;MTF2;NSD3;TRIP12;NIPBL;NSD1;MTHFR;MIER1
GO:0006417	regulation of translation	http://amigo.geneontology.org/amigo/term/GO:0006417	332	27	12.0122	2.24771	7.88503e-05	0.0121387	1612;2309;4848;5594;5813;6198;6774;9147;9444;9698;9728;10658;22849;23112;26046;26058;54464;55147;57690;57721;63899;79727;89978;113251;149041;192669;246175	TNRC6C;MAPK1;TNRC6B;RBM23;CPEB3;RPS6KB1;CNOT2;QKI;XRN1;FOXO3;AGO3;LIN28A;DPH6;PUM1;RC3H1;SECISBP2L;CNOT6L;METTL14;CELF1;LARP4;NEMF;STAT3;NSUN3;PURA;DAPK1;LTN1;GIGYF2
GO:0048638	regulation of developmental growth	http://amigo.geneontology.org/amigo/term/GO:0048638	314	26	11.361	2.28854	7.92596e-05	0.0121387	154;1630;2066;3516;4131;4211;5465;5728;5747;5802;6198;6774;6789;6792;8879;9113;9472;9699;22999;23236;25836;55636;55777;80031;81565;374946	CDKL5;RIMS1;STK4;PTPRS;RPS6KB1;LATS1;MAP1B;SEMA6D;MEIS1;AKAP6;DRAXIN;NIPBL;SGPL1;NDEL1;RBPJ;STAT3;ADRB2;PTK2;CHD7;PTEN;RIMS2;ERBB4;PLCB1;PPARA;DCC;MBD5
GO:0031060	regulation of histone methylation	http://amigo.geneontology.org/amigo/term/GO:0031060	63	10	2.27943	4.38706	8.08475e-05	0.0121387	4089;4297;4524;22823;23081;54904;55183;55904;64324;80312	KMT2E;RIF1;KDM4C;KMT2A;TET1;SMAD4;MTF2;NSD3;NSD1;MTHFR
GO:0042176	regulation of protein catabolic process	http://amigo.geneontology.org/amigo/term/GO:0042176	370	29	13.3871	2.16626	8.37027e-05	0.0122751	324;2903;3084;3416;4193;4194;4734;4983;5601;5728;5747;7110;7337;8554;9101;9113;9683;9781;23274;25897;29761;54467;55294;83737;84961;122809;154214;160418;285671	ANKIB1;PIAS1;RNF19A;CLEC16A;MAPK9;NEDD4;ITCH;OPHN1;N4BP1;FBXL20;FBXW7;UBE3A;IDE;LATS1;APC;MDM2;USP8;TMTC3;TMF1;RNF217;RNF144A;USP25;NRG1;RNF180;PTK2;PTEN;SOCS4;GRIN2A;MDM4
GO:0016925	protein sumoylation	http://amigo.geneontology.org/amigo/term/GO:0016925	52	9	1.88144	4.78358	9.15777e-05	0.0131247	4193;8554;9063;26036;26054;54552;57691;59343;205564	PIAS1;PIAS2;ZNF451;SENP6;SENP5;GNL3L;MDM2;SENP2;KIAA1586
GO:0000289	nuclear-transcribed mRNA poly(A) tail shortening	http://amigo.geneontology.org/amigo/term/GO:0000289	31	7	1.12162	6.24095	9.66093e-05	0.0135382	4848;4850;22849;23112;57690;246175;255967	TNRC6C;CNOT4;TNRC6B;CPEB3;CNOT2;CNOT6L;PAN3
GO:2000058	regulation of ubiquitin-dependent protein catabolic process	http://amigo.geneontology.org/amigo/term/GO:2000058	149	16	5.39104	2.96789	0.000100349	0.0137565	4193;5601;5728;5747;7337;8554;9113;9683;9781;23274;25897;54467;55294;122809;154214;285671	ANKIB1;PIAS1;RNF19A;CLEC16A;MAPK9;N4BP1;FBXW7;UBE3A;LATS1;MDM2;RNF217;RNF144A;RNF180;PTK2;PTEN;SOCS4
GO:0022604	regulation of cell morphogenesis	http://amigo.geneontology.org/amigo/term/GO:0022604	473	34	17.1138	1.9867	0.000116949	0.0156911	673;1630;1793;4131;4289;4734;5530;5728;5747;5802;6239;6498;6792;7750;9202;9205;9699;10484;10602;22836;22999;26037;54434;55023;55604;55785;57619;79830;80031;81565;113251;121512;157922;374946	CDKL5;NEDD4;CARMIL1;RIMS1;SSH1;SEC23A;PTPRS;ZMYM2;RREB1;MKLN1;CAMSAP1;MAP1B;ZMYM5;SKIL;SEMA6D;SHROOM3;PPP3CA;FGD4;PHIP;ZMYM4;DOCK1;BRAF;LARP4;DRAXIN;CDC42EP3;RHOBTB3;NDEL1;PTK2;PTEN;RIMS2;FGD6;DCC;ZMYM1;SIPA1L1
GO:0007026	negative regulation of microtubule depolymerization	http://amigo.geneontology.org/amigo/term/GO:0007026	24	6	0.868355	6.90962	0.000168638	0.0218846	324;23332;57551;89795;146057;157922	NAV3;CLASP1;TTBK2;CAMSAP1;APC;TAOK1
GO:0051052	regulation of DNA metabolic process	http://amigo.geneontology.org/amigo/term/GO:0051052	405	30	14.6535	2.04729	0.000173475	0.0218846	2074;2956;3364;4216;4297;5514;5594;6018;6416;7468;7644;8239;8658;9320;23049;23347;26057;29072;54464;54552;54726;55183;55294;57695;59343;80312;81931;167227;200558;254225	MAP2K4;RIF1;MAP3K4;MAPK1;SMCHD1;FBXW7;NSD2;XRN1;MSH6;RLF;KMT2A;USP9X;GNL3L;ANKRD17;USP37;HUS1;TET1;TRIP12;SMG1;SENP2;OTUD4;RNF169;ZNF91;APLF;DCP2;TNKS;SETD2;ZNF93;PPP1R10;ERCC6
GO:2000060	positive regulation of ubiquitin-dependent protein catabolic process	http://amigo.geneontology.org/amigo/term/GO:2000060	96	12	3.47342	3.45481	0.000175883	0.0218846	4193;5601;5728;5747;8554;9781;25897;54467;55294;122809;154214;285671	ANKIB1;PIAS1;RNF19A;MAPK9;FBXW7;MDM2;RNF217;RNF144A;RNF180;PTK2;PTEN;SOCS4
GO:0030219	megakaryocyte differentiation	http://amigo.geneontology.org/amigo/term/GO:0030219	69	10	2.49652	4.00558	0.000177087	0.0218846	4211;4297;4850;6670;23112;55904;57690;58508;64783;192669	KMT2E;KMT2C;TNRC6C;CNOT4;TNRC6B;KMT2A;AGO3;MEIS1;RBM15;SP3
GO:0038127	ERBB signaling pathway	http://amigo.geneontology.org/amigo/term/GO:0038127	141	15	5.10158	2.94026	0.000182066	0.0218846	2066;2241;2549;3084;3516;5286;5594;5747;5795;9185;9252;10254;27246;55294;122809	PIK3C2A;MAPK1;RPS6KA5;GAB1;FBXW7;STAM2;PTPRJ;FER;NRG1;RBPJ;PTK2;REPS2;ERBB4;SOCS4;RNF115
GO:0051056	regulation of small GTPase mediated signal transduction	http://amigo.geneontology.org/amigo/term/GO:0051056	331	26	11.9761	2.171	0.000185878	0.0218846	19;148;394;3084;3717;4649;4763;4983;5922;9162;9743;11214;23362;23365;26037;55103;55785;57679;64283;79933;84144;90627;121512;221178;253959;286205	ALS2;MYO9A;OPHN1;JAK2;SYDE2;ARHGAP5;RALGPS2;ADRA1A;STARD13;ARHGAP32;FGD4;RASA2;PSD3;NRG1;DGKI;ABCA1;SYNPO2L;AKAP13;SCAI;RALGAPA1;FGD6;SPATA13;NF1;ARHGEF12;SIPA1L1;ARHGEF28
GO:0046834	lipid phosphorylation	http://amigo.geneontology.org/amigo/term/GO:0046834	126	14	4.55886	3.07094	0.000187404	0.0218846	1607;2066;2549;3084;5286;5287;5288;8526;9162;23049;55750;160851;200576;285172	AGK;PIK3C2A;DGKH;GAB1;PIKFYVE;PIK3C2B;DGKB;PIK3C2G;DGKE;FAM126B;SMG1;NRG1;DGKI;ERBB4
GO:0016441	posttranscriptional gene silencing	http://amigo.geneontology.org/amigo/term/GO:0016441	98	12	3.54578	3.3843	0.000214213	0.024172	5530;6774;9611;9698;9931;10658;23112;23405;26058;57690;79727;192669	TNRC6C;TNRC6B;DICER1;AGO3;LIN28A;PUM1;PPP3CA;NCOR1;CELF1;STAT3;HELZ;GIGYF2
GO:0031111	negative regulation of microtubule polymerization or depolymerization	http://amigo.geneontology.org/amigo/term/GO:0031111	35	7	1.26635	5.52769	0.0002179	0.024172	324;1859;23332;57551;89795;146057;157922	NAV3;CLASP1;TTBK2;CAMSAP1;APC;DYRK1A;TAOK1
GO:1902115	regulation of organelle assembly	http://amigo.geneontology.org/amigo/term/GO:1902115	209	19	7.56192	2.51259	0.000218491	0.024172	3064;4089;4848;5601;5802;6792;7813;8897;9662;9738;10274;11214;26054;50807;79598;91807;200576;246175;255967	CDKL5;MAPK9;EVI5;MTMR3;CCP110;PTPRS;CNOT2;SENP6;PIKFYVE;STAG1;CNOT6L;MYLK3;SMAD4;PAN3;ASAP1;AKAP13;CEP135;CEP97;HTT
GO:0010721	negative regulation of cell development	http://amigo.geneontology.org/amigo/term/GO:0010721	319	25	11.5419	2.16602	0.000254408	0.0276603	1630;1656;2066;2309;3084;4089;4193;4211;4763;5108;5465;5530;5728;5747;5802;6774;23405;50807;55294;57534;79727;80031;84376;85458;374946	PCM1;DICER1;MIB1;PTPRS;FBXW7;DDX6;FOXO3;LIN28A;MDM2;SEMA6D;PPP3CA;SMAD4;MEIS1;DIXDC1;ASAP1;NRG1;DRAXIN;HOOK3;STAT3;PTK2;PTEN;ERBB4;PPARA;DCC;NF1
GO:0099170	postsynaptic modulation of chemical synaptic transmission	http://amigo.geneontology.org/amigo/term/GO:0099170	17	5	0.615085	8.12896	0.000262733	0.0280812	1630;5530;9101;23236;25897	RNF19A;USP8;PPP3CA;PLCB1;DCC
GO:0031114	regulation of microtubule depolymerization	http://amigo.geneontology.org/amigo/term/GO:0031114	26	6	0.940718	6.37811	0.000271216	0.0285048	324;23332;57551;89795;146057;157922	NAV3;CLASP1;TTBK2;CAMSAP1;APC;TAOK1
GO:0051053	negative regulation of DNA metabolic process	http://amigo.geneontology.org/amigo/term/GO:0051053	147	15	5.31867	2.82025	0.000288068	0.0297796	2956;3364;4297;7644;8658;9320;23347;54464;54552;55183;55294;80312;81931;167227;254225	RIF1;SMCHD1;FBXW7;XRN1;MSH6;KMT2A;GNL3L;HUS1;TET1;TRIP12;RNF169;ZNF91;DCP2;TNKS;ZNF93
GO:0042428	serotonin metabolic process	http://amigo.geneontology.org/amigo/term/GO:0042428	10	4	0.361814	11.0554	0.00029935	0.0301821	2903;114781;121278;285671	TPH2;RNF180;GRIN2A;BTBD9
GO:0010506	regulation of autophagy	http://amigo.geneontology.org/amigo/term/GO:0010506	304	24	10.9992	2.18198	0.000301533	0.0301821	27;148;154;523;1612;3064;4734;4864;5049;5747;7405;8897;11043;23255;23274;26191;55187;55294;55626;66036;149371;200576;220441;256471	CLEC16A;VPS13D;NEDD4;MID2;MTMR3;MTMR9;FBXW7;AMBRA1;ATP6V1A;PIKFYVE;EXOC8;ADRA1A;PTPN22;NPC1;ABL2;MFSD8;PAFAH1B2;MTCL1;ADRB2;PTK2;RNF152;DAPK1;HTT;UVRAG
GO:0051493	regulation of cytoskeleton organization	http://amigo.geneontology.org/amigo/term/GO:0051493	500	34	18.0907	1.87942	0.00033025	0.0325399	27;324;673;1859;2241;4089;5314;5581;5594;5747;7840;9113;9475;9530;10274;10602;11214;23116;23332;26054;54434;55604;57551;79598;79933;85458;89795;91147;91807;146057;157922;253260;342184;348654	NAV3;CLASP1;CARMIL1;SSH1;MAPK1;SENP6;ALMS1;STAG1;TTBK2;CAMSAP1;LATS1;ROCK2;APC;MYLK3;SMAD4;ABL2;DIXDC1;FER;BAG4;DYRK1A;BRAF;TAOK1;CDC42EP3;RICTOR;TMEM67;SYNPO2L;PTK2;AKAP13;PKHD1;PRKCE;GEN1;CEP97;TOGARAM1;FMN1
GO:1903052	positive regulation of proteolysis involved in cellular protein catabolic process	http://amigo.geneontology.org/amigo/term/GO:1903052	118	13	4.26941	3.04492	0.000342486	0.0332264	4193;5601;5728;5747;8554;9781;25897;54467;55294;122809;154214;160418;285671	ANKIB1;PIAS1;RNF19A;MAPK9;FBXW7;MDM2;TMTC3;RNF217;RNF144A;RNF180;PTK2;PTEN;SOCS4
GO:0001701	in utero embryonic development	http://amigo.geneontology.org/amigo/term/GO:0001701	345	26	12.4826	2.0829	0.000354721	0.033892	2186;3516;4089;4836;4848;5594;6498;6670;6789;9113;23081;26115;29072;54663;55553;55636;57448;57534;57679;59343;79718;80312;81565;129685;130507;374900	ALS2;MAPK1;STK4;MIB1;KDM4C;SOX6;CNOT2;BIRC6;LATS1;WDR74;NMT1;SKIL;TAF8;TET1;SMAD4;UBR3;SENP2;NDEL1;RBPJ;TANC2;CHD7;BPTF;SP3;TBL1XR1;SETD2;ZNF568
GO:0032259	methylation	http://amigo.geneontology.org/amigo/term/GO:0032259	346	26	12.5188	2.07688	0.000370811	0.0340209	4089;4297;4524;4548;4552;6018;7468;7799;22823;23081;29072;51111;54790;54904;55183;55870;55904;57721;58508;60487;63899;64324;64783;79730;80312;84190	KMT2E;KMT2C;TRMT11;RIF1;KDM4C;NSD2;KMT5B;ASH1L;PRDM2;MTR;RLF;KMT2A;MTRR;METTL25;TET1;SMAD4;MTF2;METTL14;NSD3;RBM15;NSD1;TET2;MTHFR;NSUN3;NSUN7;SETD2
GO:0001825	blastocyst formation	http://amigo.geneontology.org/amigo/term/GO:0001825	38	7	1.37489	5.0913	0.000372255	0.0340209	4848;6498;6670;9113;23081;54663;80312	KDM4C;CNOT2;LATS1;WDR74;SKIL;TET1;SP3
GO:0031062	positive regulation of histone methylation	http://amigo.geneontology.org/amigo/term/GO:0031062	38	7	1.37489	5.0913	0.000372255	0.0340209	4089;4297;22823;54904;55183;55904;80312	KMT2E;RIF1;KMT2A;TET1;SMAD4;MTF2;NSD3
GO:0016579	protein deubiquitination	http://amigo.geneontology.org/amigo/term/GO:0016579	272	22	9.84135	2.23546	0.00038122	0.0343425	154;324;3607;4089;4193;4194;5728;6314;8239;9101;9733;9738;9958;9960;29761;54726;54891;55031;55777;57695;80124;83737	SART3;ITCH;CCP110;INO80D;USP9X;APC;USP15;MDM2;USP37;USP8;USP3;FOXK2;SMAD4;USP25;ATXN7;OTUD4;ADRB2;USP47;PTEN;VCPIP1;MDM4;MBD5
GO:0043414	macromolecule methylation	http://amigo.geneontology.org/amigo/term/GO:0043414	291	23	10.5288	2.18448	0.000393447	0.0347184	4089;4297;4524;4552;6018;7468;7799;22823;23081;29072;51111;54790;54904;55183;55870;55904;57721;58508;60487;63899;64324;64783;80312	KMT2E;KMT2C;TRMT11;RIF1;KDM4C;NSD2;KMT5B;ASH1L;PRDM2;RLF;KMT2A;MTRR;TET1;SMAD4;MTF2;METTL14;NSD3;RBM15;NSD1;TET2;MTHFR;NSUN3;SETD2
GO:0055017	cardiac muscle tissue growth	http://amigo.geneontology.org/amigo/term/GO:0055017	76	10	2.74979	3.63664	0.000396405	0.0347184	148;2066;3516;4211;5465;5728;6416;9472;11214;196528	MAP2K4;ADRA1A;MEIS1;AKAP6;RBPJ;AKAP13;PTEN;ERBB4;PPARA;ARID2
GO:0048863	stem cell differentiation	http://amigo.geneontology.org/amigo/term/GO:0048863	202	18	7.30865	2.46283	0.00040449	0.0349413	2066;3084;3516;4089;4297;5594;6774;8621;9698;22823;23081;23528;29072;51755;55553;79727;80031;83737	CDK13;ITCH;MAPK1;KDM4C;SOX6;KMT2A;LIN28A;PUM1;SEMA6D;SMAD4;MTF2;NRG1;ZNF281;CDK12;RBPJ;STAT3;ERBB4;SETD2
GO:1903362	regulation of cellular protein catabolic process	http://amigo.geneontology.org/amigo/term/GO:1903362	238	20	8.61118	2.32256	0.000425344	0.035998	4193;4983;5601;5728;5747;7110;7337;8554;9113;9683;9781;23274;25897;29761;54467;55294;122809;154214;160418;285671	ANKIB1;PIAS1;RNF19A;CLEC16A;MAPK9;OPHN1;N4BP1;FBXW7;UBE3A;LATS1;MDM2;TMTC3;TMF1;RNF217;RNF144A;USP25;RNF180;PTK2;PTEN;SOCS4
GO:0044772	mitotic cell cycle phase transition	http://amigo.geneontology.org/amigo/term/GO:0044772	487	33	17.6204	1.87283	0.00042814	0.035998	324;571;894;1021;2956;3364;4193;4194;4848;4850;5108;5530;5728;6198;7840;8554;9113;9662;9738;23236;23332;23594;26057;26058;55031;55904;57551;57695;59343;123879;143384;246175;348654	KMT2E;PIAS1;CLASP1;PCM1;CNOT4;ORC6;CCP110;CDK6;RPS6KB1;CNOT2;MSH6;ALMS1;CCND2;LATS1;ANKRD17;APC;MDM2;USP37;HUS1;CNOT6L;PPP3CA;CACUL1;BACH1;TAOK1;SENP2;USP47;PTEN;CEP135;GEN1;PLCB1;DCUN1D3;MDM4;GIGYF2
GO:0061458	reproductive system development	http://amigo.geneontology.org/amigo/term/GO:0061458	428	30	15.4857	1.93728	0.000443527	0.036738	92;2186;2309;3516;4089;4216;5324;5594;5728;5747;5927;6670;6789;7110;7543;8879;10765;22836;25836;29072;54477;55636;55870;56977;57448;59343;64783;80000;84159;374900	ZFX;PLEKHA5;KDM5A;MAP3K4;MAPK1;STK4;BIRC6;ASH1L;KDM5B;FOXO3;ACVR2A;GREB1L;SMAD4;TMF1;ARID5B;RBM15;SENP2;NIPBL;RHOBTB3;SGPL1;RBPJ;PTK2;CHD7;BPTF;PTEN;SP3;STOX2;SETD2;PLAG1;ZNF568
GO:0071383	cellular response to steroid hormone stimulus	http://amigo.geneontology.org/amigo/term/GO:0071383	257	21	9.29863	2.2584	0.000448593	0.036738	2309;2908;3717;4306;4734;4848;4864;5465;6095;6198;7337;8202;8554;9063;9101;9113;9611;9969;11214;27086;29966	PIAS1;RORA;NEDD4;PIAS2;JAK2;RPS6KB1;MED13;CNOT2;NR3C1;UBE3A;FOXP1;FOXO3;NCOA3;LATS1;USP8;NCOR1;NPC1;NR3C2;AKAP13;PPARA;STRN3
GO:0010498	proteasomal protein catabolic process	http://amigo.geneontology.org/amigo/term/GO:0010498	449	31	16.2455	1.90822	0.000463055	0.037037	4193;4734;4983;5601;7110;7337;8554;9147;9354;9683;9781;23274;25852;25897;26046;29761;51185;54467;54476;55294;56886;79718;83737;84236;84961;91147;122809;130507;154214;160418;285671	ANKIB1;RNF216;PIAS1;RNF19A;CLEC16A;MAPK9;NEDD4;ITCH;OPHN1;N4BP1;FBXL20;FBXW7;UBE4A;CRBN;UBE3A;ARMC8;MDM2;UGGT1;TMTC3;UBR3;RHBDD1;TMF1;RNF217;RNF144A;USP25;RNF180;TMEM67;NEMF;TBL1XR1;SOCS4;LTN1
GO:0090257	regulation of muscle system process	http://amigo.geneontology.org/amigo/term/GO:0090257	222	19	8.03228	2.36546	0.000468381	0.037037	148;154;287;1131;1756;3759;4089;4660;5144;5465;5530;5747;6198;7402;9110;9472;9475;9732;29119	PPP1R12B;MTMR4;RPS6KB1;PDE4D;ADRA1A;KCNJ2;DOCK4;CHRM3;ROCK2;PPP3CA;SMAD4;ANK2;AKAP6;UTRN;ADRB2;PTK2;CTNNA3;PPARA;DMD
GO:0031047	gene silencing by RNA	http://amigo.geneontology.org/amigo/term/GO:0031047	122	13	4.41414	2.94508	0.000474138	0.037037	4848;5530;6774;9611;9698;9931;10658;23112;23405;57690;79727;192669;246175	TNRC6C;TNRC6B;DICER1;CNOT2;AGO3;LIN28A;PUM1;CNOT6L;PPP3CA;NCOR1;CELF1;STAT3;HELZ
GO:0010639	negative regulation of organelle organization	http://amigo.geneontology.org/amigo/term/GO:0010639	371	27	13.4233	2.01143	0.000475737	0.037037	324;1859;4089;5927;8658;9320;9530;9738;22823;23081;23274;23332;26036;54454;54464;54552;54978;55604;57551;79598;80312;89795;91147;146057;157922;167227;348654	CLEC16A;NAV3;KDM5A;CLASP1;CARMIL1;CCP110;KDM4C;ZNF451;XRN1;ATAD2B;TTBK2;GNL3L;CAMSAP1;APC;TET1;SMAD4;MTF2;TRIP12;BAG4;DYRK1A;TAOK1;TMEM67;DCP2;TNKS;GEN1;CEP97;SLC35F6
GO:0050768	negative regulation of neurogenesis	http://amigo.geneontology.org/amigo/term/GO:0050768	278	22	10.0584	2.18722	0.000513468	0.0388577	1630;1656;2066;2309;3084;4193;4211;4763;5108;5530;5728;5747;5802;6774;23405;50807;57534;79727;80031;84376;85458;374946	PCM1;DICER1;MIB1;PTPRS;DDX6;FOXO3;LIN28A;MDM2;SEMA6D;PPP3CA;MEIS1;DIXDC1;ASAP1;NRG1;DRAXIN;HOOK3;STAT3;PTK2;PTEN;ERBB4;DCC;NF1
GO:0010948	negative regulation of cell cycle process	http://amigo.geneontology.org/amigo/term/GO:0010948	278	22	10.0584	2.18722	0.000513468	0.0388577	324;2956;3364;4193;4194;4848;4850;5514;5728;8658;10795;23269;23468;26058;55031;55294;57551;80012;91147;123879;246175;348654	CNOT4;ZNF268;CBX5;FBXW7;CNOT2;MSH6;APC;MDM2;HUS1;CNOT6L;TAOK1;TMEM67;USP47;PTEN;TNKS;PHC3;MGA;GEN1;DCUN1D3;MDM4;GIGYF2;PPP1R10
GO:0043401	steroid hormone mediated signaling pathway	http://amigo.geneontology.org/amigo/term/GO:0043401	189	17	6.83829	2.486	0.000521181	0.0388577	2908;3717;4306;4734;4848;5465;6095;7337;8202;8554;9063;9113;9611;9969;11214;27086;29966	PIAS1;RORA;NEDD4;PIAS2;JAK2;MED13;CNOT2;NR3C1;UBE3A;FOXP1;NCOA3;LATS1;NCOR1;NR3C2;AKAP13;PPARA;STRN3
GO:0051961	negative regulation of nervous system development	http://amigo.geneontology.org/amigo/term/GO:0051961	297	23	10.7459	2.14035	0.000523771	0.0388577	1630;1656;2066;2309;3084;4193;4211;4761;4763;5108;5530;5728;5747;5802;6774;23405;50807;57534;79727;80031;84376;85458;374946	PCM1;DICER1;MIB1;PTPRS;DDX6;FOXO3;LIN28A;MDM2;SEMA6D;PPP3CA;MEIS1;DIXDC1;ASAP1;NRG1;DRAXIN;HOOK3;STAT3;PTK2;NEUROD2;PTEN;ERBB4;DCC;NF1
GO:0048511	rhythmic process	http://amigo.geneontology.org/amigo/term/GO:0048511	279	22	10.0946	2.17938	0.000539014	0.0395235	463;1859;2309;4297;4988;5465;5601;5728;5927;6095;6667;7337;8239;8879;9475;9611;10499;10765;23064;25819;114781;121278	MAPK9;RORA;KDM5A;SETX;OPRM1;UBE3A;KDM5B;KMT2A;FOXO3;USP9X;ROCK2;TPH2;NCOA2;ZFHX3;NCOR1;NOCT;DYRK1A;SGPL1;PTEN;BTBD9;SP1;PPARA
GO:0009411	response to UV	http://amigo.geneontology.org/amigo/term/GO:0009411	140	14	5.0654	2.76385	0.000557693	0.0404231	2074;2956;3364;4193;4216;4734;6738;8491;9683;51426;55031;84236;123879;348654	MAP4K3;NEDD4;MAP3K4;N4BP1;MSH6;RO60;POLK;MDM2;HUS1;RHBDD1;USP47;GEN1;DCUN1D3;ERCC6
GO:1905269	positive regulation of chromatin organization	http://amigo.geneontology.org/amigo/term/GO:1905269	94	11	3.40106	3.23429	0.000576258	0.0412941	4089;4297;9252;9733;22823;25836;54904;55183;55904;57708;80312	KMT2E;SART3;RIF1;RPS6KA5;KMT2A;TET1;SMAD4;MTF2;NSD3;NIPBL;MIER1
GO:0031396	regulation of protein ubiquitination	http://amigo.geneontology.org/amigo/term/GO:0031396	191	17	6.91066	2.45997	0.000587882	0.0413441	154;331;5581;5601;5728;7337;9320;9683;26191;54552;55294;55527;59343;79699;123879;285671;440590	MAPK9;XIAP;N4BP1;FBXW7;UBE3A;GNL3L;PTPN22;FEM1A;TRIP12;ZYG11B;SENP2;RNF180;ADRB2;PRKCE;PTEN;DCUN1D3;ZYG11A
GO:0045652	regulation of megakaryocyte differentiation	http://amigo.geneontology.org/amigo/term/GO:0045652	53	8	1.91762	4.17185	0.000590068	0.0413441	4297;4850;23112;55904;57690;58508;64783;192669	KMT2E;KMT2C;TNRC6C;CNOT4;TNRC6B;KMT2A;AGO3;RBM15
GO:0070507	regulation of microtubule cytoskeleton organization	http://amigo.geneontology.org/amigo/term/GO:0070507	175	16	6.33175	2.52695	0.000630189	0.04367	324;1859;5314;9475;10274;23116;23332;26054;57551;79598;85458;89795;91147;146057;157922;348654	NAV3;CLASP1;SENP6;STAG1;TTBK2;CAMSAP1;ROCK2;APC;DIXDC1;DYRK1A;TAOK1;TMEM67;PKHD1;GEN1;CEP97;TOGARAM1
GO:0003157	endocardium development	http://amigo.geneontology.org/amigo/term/GO:0003157	12	4	0.434177	9.21282	0.000665917	0.045471	3084;3516;4089;6789	STK4;SMAD4;NRG1;RBPJ
GO:0061136	regulation of proteasomal protein catabolic process	http://amigo.geneontology.org/amigo/term/GO:0061136	176	16	6.36793	2.51259	0.000670599	0.045471	4193;4983;5601;7110;8554;9683;9781;23274;25897;29761;54467;55294;122809;154214;160418;285671	ANKIB1;PIAS1;RNF19A;CLEC16A;MAPK9;OPHN1;N4BP1;FBXW7;MDM2;TMTC3;TMF1;RNF217;RNF144A;USP25;RNF180;SOCS4
GO:0030522	intracellular receptor signaling pathway	http://amigo.geneontology.org/amigo/term/GO:0030522	284	22	10.2755	2.14101	0.000684045	0.045787	331;2908;3717;4734;4848;5165;5465;6095;6774;7337;8202;8554;9063;9113;9611;9698;9969;26057;26191;27086;29966;83737	PIAS1;PDK3;RORA;NEDD4;PIAS2;ITCH;JAK2;XIAP;MED13;CNOT2;NR3C1;UBE3A;FOXP1;NCOA3;LATS1;ANKRD17;PTPN22;PUM1;NCOR1;STAT3;PPARA;STRN3
GO:0061013	regulation of mRNA catabolic process	http://amigo.geneontology.org/amigo/term/GO:0061013	143	14	5.17395	2.70586	0.000689783	0.045787	3842;8021;9698;22849;23112;25819;26058;54464;55147;57690;57721;149041;167227;246175	TNRC6C;TNPO1;TNRC6B;RBM23;CPEB3;XRN1;NUP214;PUM1;RC3H1;CNOT6L;METTL14;NOCT;DCP2;GIGYF2
GO:0034504	protein localization to nucleus	http://amigo.geneontology.org/amigo/term/GO:0034504	267	21	9.66045	2.17381	0.00073863	0.0485187	3717;3841;3842;4193;4763;5514;5530;5594;6774;7227;8021;9631;9818;23345;23515;23633;26108;114882;129685;163590;200576	KPNA6;TNPO1;OSBPL8;JAK2;MAPK1;TRPS1;NUP155;PIKFYVE;NUP214;SYNE1;MDM2;TAF8;PPP3CA;NUP58;MORC3;STAT3;TOR1AIP2;PYGO1;NF1;KPNA5;PPP1R10
GO:0035194	posttranscriptional gene silencing by RNA	http://amigo.geneontology.org/amigo/term/GO:0035194	97	11	3.5096	3.13426	0.000753162	0.0489633	5530;6774;9611;9698;9931;10658;23112;23405;57690;79727;192669	TNRC6C;TNRC6B;DICER1;AGO3;LIN28A;PUM1;PPP3CA;NCOR1;CELF1;STAT3;HELZ

## Sheet: Cluster_3
geneSet	description	link	size	overlap	expect	enrichmentRatio	pValue	FDR	overlapId	userId
GO:0006413	translational initiation	http://amigo.geneontology.org/amigo/term/GO:0006413	192	33	4.63123	7.12554	0	0	1964;1973;1982;3692;4690;4869;5433;6125;6133;6134;6135;6136;6139;6154;6167;6175;6194;6203;6204;6205;6207;6210;6222;6224;6228;6233;6235;8872;9349;10605;51247;51386;51441	RPS20;RPLP0;EIF3L;EIF4G2;RPS13;PAIP2;RPL5;RPS10;RPL23;RPS15A;RPS6;RPS11;RPL11;RPS27A;POLR2D;RPL37;RPL10;CDC123;NCK1;EIF4A1;RPL26;RPL9;RPS9;PAIP1;EIF1AX;NPM1;RPS23;RPL12;YTHDF2;RPS29;RPS18;EIF6;RPL17
GO:0006613	cotranslational protein targeting to membrane	http://amigo.geneontology.org/amigo/term/GO:0006613	99	23	2.38798	9.63159	1.11022e-16	3.50053e-13	6125;6133;6134;6135;6136;6139;6154;6167;6175;6194;6203;6204;6205;6207;6210;6222;6224;6228;6233;6235;9349;23204;23471	RPS20;TRAM1;RPLP0;RPS13;RPL5;RPS10;RPL23;RPS15A;RPS6;RPS11;RPL11;RPS27A;RPL37;RPL10;RPL26;RPL9;ARL6IP1;RPS9;RPS23;RPL12;RPS29;RPS18;RPL17
GO:0006614	SRP-dependent cotranslational protein targeting to membrane	http://amigo.geneontology.org/amigo/term/GO:0006614	95	22	2.29149	9.60073	6.66134e-16	1.40021e-12	6125;6133;6134;6135;6136;6139;6154;6167;6175;6194;6203;6204;6205;6207;6210;6222;6224;6228;6233;6235;9349;23471	RPS20;TRAM1;RPLP0;RPS13;RPL5;RPS10;RPL23;RPS15A;RPS6;RPS11;RPL11;RPS27A;RPL37;RPL10;RPL26;RPL9;RPS9;RPS23;RPL12;RPS29;RPS18;RPL17
GO:0045047	protein targeting to ER	http://amigo.geneontology.org/amigo/term/GO:0045047	107	22	2.58094	8.52402	8.65974e-15	1.36521e-11	6125;6133;6134;6135;6136;6139;6154;6167;6175;6194;6203;6204;6205;6207;6210;6222;6224;6228;6233;6235;9349;23471	RPS20;TRAM1;RPLP0;RPS13;RPL5;RPS10;RPL23;RPS15A;RPS6;RPS11;RPL11;RPS27A;RPL37;RPL10;RPL26;RPL9;RPS9;RPS23;RPL12;RPS29;RPS18;RPL17
GO:0072599	establishment of protein localization to endoplasmic reticulum	http://amigo.geneontology.org/amigo/term/GO:0072599	111	22	2.67743	8.21684	1.94289e-14	2.45037e-11	6125;6133;6134;6135;6136;6139;6154;6167;6175;6194;6203;6204;6205;6207;6210;6222;6224;6228;6233;6235;9349;23471	RPS20;TRAM1;RPLP0;RPS13;RPL5;RPS10;RPL23;RPS15A;RPS6;RPS11;RPL11;RPS27A;RPL37;RPL10;RPL26;RPL9;RPS9;RPS23;RPL12;RPS29;RPS18;RPL17
GO:0006612	protein targeting to membrane	http://amigo.geneontology.org/amigo/term/GO:0006612	187	27	4.51062	5.98587	7.28306e-14	7.6545e-11	6125;6133;6134;6135;6136;6139;6154;6167;6175;6194;6203;6204;6205;6207;6210;6222;6224;6228;6233;6235;6845;9349;23204;23471;51114;51304;55625	RPS20;TRAM1;RPLP0;RPS13;RPL5;VAMP7;RPS10;RPL23;RPS15A;RPS6;RPS11;RPL11;RPS27A;RPL37;RPL10;ZDHHC7;RPL26;RPL9;ZDHHC3;ARL6IP1;RPS9;RPS23;ZDHHC9;RPL12;RPS29;RPS18;RPL17
GO:0000184	nuclear-transcribed mRNA catabolic process, nonsense-mediated decay	http://amigo.geneontology.org/amigo/term/GO:0000184	120	22	2.89452	7.60058	1.05804e-13	9.53145e-11	6125;6133;6134;6135;6136;6139;6154;6167;6175;6194;6203;6204;6205;6207;6210;6222;6224;6228;6233;6235;9349;9939	RPS20;RPLP0;RPS13;RPL5;RPS10;RPL23;RPS15A;RPS6;RPS11;RPL11;RPS27A;RPL37;RPL10;RPL26;RPL9;RPS9;RPS23;RPL12;RPS29;RPS18;RBM8A;RPL17
GO:0006402	mRNA catabolic process	http://amigo.geneontology.org/amigo/term/GO:0006402	308	34	7.42926	4.5765	1.29452e-13	1.02041e-10	1153;3183;4869;4904;5433;6125;6133;6134;6135;6136;6139;6154;6167;6175;6194;6203;6204;6205;6207;6210;6222;6224;6228;6233;6235;7534;7812;9337;9349;9939;10236;10605;27258;51441	RPS20;CSDE1;YBX1;RPLP0;HNRNPC;CIRBP;RPS13;RPL5;RPS10;RPL23;HNRNPR;RPS15A;RPS6;RPS11;RPL11;RPS27A;POLR2D;RPL37;RPL10;CNOT8;RPL26;RPL9;YWHAZ;LSM3;RPS9;PAIP1;NPM1;RPS23;RPL12;YTHDF2;RPS29;RPS18;RBM8A;RPL17
GO:0090150	establishment of protein localization to membrane	http://amigo.geneontology.org/amigo/term/GO:0090150	313	34	7.54986	4.50339	2.07057e-13	1.45078e-10	5366;6125;6133;6134;6135;6136;6139;6154;6167;6175;6194;6203;6204;6205;6207;6210;6222;6224;6228;6233;6235;6845;7534;9349;10399;10434;10971;23204;23471;26003;51114;51304;55625;64083	RPS20;TRAM1;RPLP0;RPS13;GOLPH3;GORASP2;LYPLA1;RPL5;VAMP7;RPS10;RPL23;YWHAQ;RPS15A;RPS6;PMAIP1;RPS11;RPL11;RPS27A;RPL37;RPL10;ZDHHC7;RPL26;RPL9;ZDHHC3;YWHAZ;ARL6IP1;RPS9;RPS23;ZDHHC9;RPL12;RACK1;RPS29;RPS18;RPL17
GO:0006401	RNA catabolic process	http://amigo.geneontology.org/amigo/term/GO:0006401	341	35	8.22525	4.25519	4.84279e-13	3.05387e-10	1153;3183;4869;4904;5433;5511;6125;6133;6134;6135;6136;6139;6154;6167;6175;6194;6203;6204;6205;6207;6210;6222;6224;6228;6233;6235;7534;7812;9337;9349;9939;10236;10605;27258;51441	RPS20;CSDE1;YBX1;RPLP0;HNRNPC;CIRBP;RPS13;PPP1R8;RPL5;RPS10;RPL23;HNRNPR;RPS15A;RPS6;RPS11;RPL11;RPS27A;POLR2D;RPL37;RPL10;CNOT8;RPL26;RPL9;YWHAZ;LSM3;RPS9;PAIP1;NPM1;RPS23;RPL12;YTHDF2;RPS29;RPS18;RBM8A;RPL17
GO:0042273	ribosomal large subunit biogenesis	http://amigo.geneontology.org/amigo/term/GO:0042273	73	17	1.76083	9.65454	1.16374e-12	6.67138e-10	2971;3692;4809;4869;6125;6134;6135;6136;6154;6175;23481;26156;51187;51388;55299;84154;285855	RPLP0;PES1;SNU13;BRIX1;GTF3A;RPL5;NIP7;RSL24D1;RPL11;RPL7L1;RPL10;RPL26;RSL1D1;NPM1;RPF2;RPL12;EIF6
GO:0070972	protein localization to endoplasmic reticulum	http://amigo.geneontology.org/amigo/term/GO:0070972	137	22	3.30457	6.65744	1.75482e-12	9.22157e-10	6125;6133;6134;6135;6136;6139;6154;6167;6175;6194;6203;6204;6205;6207;6210;6222;6224;6228;6233;6235;9349;23471	RPS20;TRAM1;RPLP0;RPS13;RPL5;RPS10;RPL23;RPS15A;RPS6;RPS11;RPL11;RPS27A;RPL37;RPL10;RPL26;RPL9;RPS9;RPS23;RPL12;RPS29;RPS18;RPL17
GO:0000956	nuclear-transcribed mRNA catabolic process	http://amigo.geneontology.org/amigo/term/GO:0000956	206	26	4.96892	5.23253	5.10547e-12	2.47655e-09	5433;6125;6133;6134;6135;6136;6139;6154;6167;6175;6194;6203;6204;6205;6207;6210;6222;6224;6228;6233;6235;7812;9337;9349;9939;27258	RPS20;CSDE1;RPLP0;RPS13;RPL5;RPS10;RPL23;RPS15A;RPS6;RPS11;RPL11;RPS27A;POLR2D;RPL37;RPL10;CNOT8;RPL26;RPL9;LSM3;RPS9;RPS23;RPL12;RPS29;RPS18;RBM8A;RPL17
GO:0022613	ribonucleoprotein complex biogenesis	http://amigo.geneontology.org/amigo/term/GO:0022613	440	38	10.6132	3.58044	9.70701e-12	4.37232e-09	708;1153;2971;3326;3692;4809;4869;5036;5433;5901;6125;6134;6135;6136;6154;6175;6194;6203;6204;6228;6631;6632;8683;10978;23481;25980;26156;26168;27258;29960;51187;51386;51388;55299;55696;84154;84946;285855	RBM22;RPLP0;HSP90AB1;CIRBP;PES1;EIF3L;SNU13;C1QBP;SRSF9;BRIX1;GTF3A;RPL5;MRM2;SNRPC;RPS10;AAR2;RAN;NIP7;LTV1;RPS6;RSL24D1;RPL11;POLR2D;RPL7L1;RPL10;SENP3;RPL26;SNRPD1;PA2G4;LSM3;RPS9;RSL1D1;CLP1;NPM1;RPS23;RPF2;RPL12;EIF6
GO:0022618	ribonucleoprotein complex assembly	http://amigo.geneontology.org/amigo/term/GO:0022618	231	26	5.57194	4.66624	6.95076e-11	2.9221e-08	708;1153;3326;3692;4809;4869;5433;6125;6134;6135;6136;6175;6204;6228;6631;6632;8683;10978;25980;27258;51187;51386;51388;55299;55696;84154	RBM22;RPLP0;HSP90AB1;CIRBP;EIF3L;SNU13;C1QBP;SRSF9;BRIX1;RPL5;SNRPC;RPS10;AAR2;NIP7;RSL24D1;RPL11;POLR2D;RPL10;SNRPD1;LSM3;CLP1;NPM1;RPS23;RPF2;RPL12;EIF6
GO:0008380	RNA splicing	http://amigo.geneontology.org/amigo/term/GO:0008380	417	35	10.0584	3.47966	1.46405e-10	5.77018e-08	708;1153;1665;3183;3185;3188;3190;4809;4841;4904;5432;5433;5511;6207;6434;6629;6631;6632;7009;8683;9128;9360;9588;9939;10236;10284;10465;10929;10978;25980;27258;51637;55696;64121;339487	YBX1;RBM22;RTRAF;HNRNPC;CIRBP;SNU13;POLR2C;C1QBP;DHX15;RPS13;SRSF9;RRAGC;PRDX6;PPP1R8;SNRPC;SNRPB2;HNRNPR;HNRNPH2;AAR2;TRA2B;PRPF4;PPIG;TMBIM6;POLR2D;NONO;SAP18;HNRNPK;SNRPD1;HNRNPF;LSM3;PPIH;CLP1;ZBTB8OS;SRSF8;RBM8A
GO:0071826	ribonucleoprotein complex subunit organization	http://amigo.geneontology.org/amigo/term/GO:0071826	245	26	5.90964	4.39959	2.56865e-10	9.5282e-08	708;1153;3326;3692;4809;4869;5433;6125;6134;6135;6136;6175;6204;6228;6631;6632;8683;10978;25980;27258;51187;51386;51388;55299;55696;84154	RBM22;RPLP0;HSP90AB1;CIRBP;EIF3L;SNU13;C1QBP;SRSF9;BRIX1;RPL5;SNRPC;RPS10;AAR2;NIP7;RSL24D1;RPL11;POLR2D;RPL10;SNRPD1;LSM3;CLP1;NPM1;RPS23;RPF2;RPL12;EIF6
GO:0010608	posttranscriptional regulation of gene expression	http://amigo.geneontology.org/amigo/term/GO:0010608	486	37	11.7228	3.15625	6.7371e-10	2.36023e-07	387;708;1153;1982;1984;3183;3692;4690;4691;4869;4904;5036;5432;5433;5511;5901;6125;6134;6154;6203;6233;7534;8872;9337;9939;10102;10236;10399;10605;10978;11236;27230;51247;51335;51441;51714;136319	YBX1;RHOA;HNRNPC;CIRBP;POLR2C;MTPN;C1QBP;EIF4G2;NCL;PPP1R8;PAIP2;SERP1;RPL5;TSFM;HNRNPR;RAN;EIF5A;RPS27A;POLR2D;RPL10;CDC123;CNOT8;NCK1;RPL26;YWHAZ;PA2G4;RNF139;RPS9;PAIP1;CLP1;NPM1;NGRN;YTHDF2;SELENOT;RACK1;EIF6;RBM8A
GO:0034248	regulation of cellular amide metabolic process	http://amigo.geneontology.org/amigo/term/GO:0034248	385	32	9.28657	3.44584	1.18825e-09	3.94375e-07	387;708;1153;1982;1984;3692;4690;4691;4869;5036;5223;5433;6125;6134;6154;6203;8872;9337;9939;10102;10236;10399;10605;10972;11236;23657;27230;51247;51335;51441;51714;136319	RHOA;CIRBP;MTPN;C1QBP;EIF4G2;NCL;PAIP2;SERP1;RPL5;TSFM;HNRNPR;EIF5A;POLR2D;RPL10;SLC7A11;CDC123;CNOT8;NCK1;RPL26;TMED10;PA2G4;RNF139;RPS9;PGAM1;PAIP1;NPM1;NGRN;YTHDF2;SELENOT;RACK1;EIF6;RBM8A
GO:0042255	ribosome assembly	http://amigo.geneontology.org/amigo/term/GO:0042255	61	13	1.47138	8.83525	1.77365e-09	5.5923e-07	708;3692;4869;6125;6134;6135;6136;6175;6204;51187;51388;55299;84154	RPLP0;C1QBP;BRIX1;RPL5;RPS10;NIP7;RSL24D1;RPL11;RPL10;NPM1;RPF2;RPL12;EIF6
GO:0006417	regulation of translation	http://amigo.geneontology.org/amigo/term/GO:0006417	332	29	8.00816	3.62131	2.36589e-09	7.10442e-07	387;708;1153;1982;1984;3692;4690;4691;4869;5036;5433;6125;6134;6154;6203;8872;9337;9939;10102;10236;10399;10605;11236;27230;51247;51335;51441;51714;136319	RHOA;CIRBP;MTPN;C1QBP;EIF4G2;NCL;PAIP2;SERP1;RPL5;TSFM;HNRNPR;EIF5A;POLR2D;RPL10;CDC123;CNOT8;NCK1;RPL26;PA2G4;RNF139;RPS9;PAIP1;NPM1;NGRN;YTHDF2;SELENOT;RACK1;EIF6;RBM8A
GO:0042254	ribosome biogenesis	http://amigo.geneontology.org/amigo/term/GO:0042254	279	26	6.72975	3.86344	4.22502e-09	1.21105e-06	708;2971;3692;4809;4869;5036;5901;6125;6134;6135;6136;6154;6175;6194;6203;6204;23481;26156;26168;29960;51187;51388;55299;84154;84946;285855	RPLP0;PES1;SNU13;C1QBP;BRIX1;GTF3A;RPL5;MRM2;RPS10;RAN;NIP7;LTV1;RPS6;RSL24D1;RPL11;RPL7L1;RPL10;SENP3;RPL26;PA2G4;RPS9;RSL1D1;NPM1;RPF2;RPL12;EIF6
GO:0006605	protein targeting	http://amigo.geneontology.org/amigo/term/GO:0006605	412	32	9.93784	3.22002	6.2647e-09	1.71762e-06	6125;6133;6134;6135;6136;6139;6154;6167;6175;6194;6203;6204;6205;6207;6210;6222;6224;6228;6233;6235;6845;7534;9349;9927;10055;23204;23471;51114;51304;54741;55625;58480	RPS20;TRAM1;RPLP0;RPS13;RHOU;MFN2;RPL5;VAMP7;RPS10;RPL23;RPS15A;RPS6;SAE1;RPS11;RPL11;RPS27A;RPL37;RPL10;ZDHHC7;RPL26;RPL9;ZDHHC3;YWHAZ;ARL6IP1;RPS9;RPS23;ZDHHC9;RPL12;LEPROT;RPS29;RPS18;RPL17
GO:0045727	positive regulation of translation	http://amigo.geneontology.org/amigo/term/GO:0045727	117	16	2.82215	5.66943	2.12624e-08	5.58669e-06	387;708;1153;1984;3692;4690;4869;5433;6125;6154;6203;8872;10605;27230;51335;51441	RHOA;CIRBP;C1QBP;SERP1;RPL5;EIF5A;POLR2D;CDC123;NCK1;RPL26;RPS9;PAIP1;NPM1;NGRN;YTHDF2;EIF6
GO:0000377	RNA splicing, via transesterification reactions with bulged adenosine as nucleophile	http://amigo.geneontology.org/amigo/term/GO:0000377	329	27	7.9358	3.4023	3.19552e-08	7.75036e-06	708;1153;1665;3183;3185;3188;3190;4809;4904;5432;5433;6434;6629;6631;6632;8683;9128;9588;9939;10236;10284;10465;10929;10978;25980;27258;55696	YBX1;RBM22;HNRNPC;CIRBP;SNU13;POLR2C;C1QBP;DHX15;SRSF9;PRDX6;SNRPC;SNRPB2;HNRNPR;HNRNPH2;AAR2;TRA2B;PRPF4;POLR2D;SAP18;HNRNPK;SNRPD1;HNRNPF;LSM3;PPIH;CLP1;SRSF8;RBM8A
GO:0000398	mRNA splicing, via spliceosome	http://amigo.geneontology.org/amigo/term/GO:0000398	329	27	7.9358	3.4023	3.19552e-08	7.75036e-06	708;1153;1665;3183;3185;3188;3190;4809;4904;5432;5433;6434;6629;6631;6632;8683;9128;9588;9939;10236;10284;10465;10929;10978;25980;27258;55696	YBX1;RBM22;HNRNPC;CIRBP;SNU13;POLR2C;C1QBP;DHX15;SRSF9;PRDX6;SNRPC;SNRPB2;HNRNPR;HNRNPH2;AAR2;TRA2B;PRPF4;POLR2D;SAP18;HNRNPK;SNRPD1;HNRNPF;LSM3;PPIH;CLP1;SRSF8;RBM8A
GO:0034250	positive regulation of cellular amide metabolic process	http://amigo.geneontology.org/amigo/term/GO:0034250	138	17	3.32869	5.10711	3.77541e-08	8.6934e-06	387;708;1153;1984;3692;4690;4869;5433;6125;6154;6203;8872;10399;10605;27230;51335;51441	RHOA;CIRBP;C1QBP;SERP1;RPL5;EIF5A;POLR2D;CDC123;NCK1;RPL26;RPS9;PAIP1;NPM1;NGRN;YTHDF2;RACK1;EIF6
GO:0000375	RNA splicing, via transesterification reactions	http://amigo.geneontology.org/amigo/term/GO:0000375	332	27	8.00816	3.37156	3.86006e-08	8.6934e-06	708;1153;1665;3183;3185;3188;3190;4809;4904;5432;5433;6434;6629;6631;6632;8683;9128;9588;9939;10236;10284;10465;10929;10978;25980;27258;55696	YBX1;RBM22;HNRNPC;CIRBP;SNU13;POLR2C;C1QBP;DHX15;SRSF9;PRDX6;SNRPC;SNRPB2;HNRNPR;HNRNPH2;AAR2;TRA2B;PRPF4;POLR2D;SAP18;HNRNPK;SNRPD1;HNRNPF;LSM3;PPIH;CLP1;SRSF8;RBM8A
GO:0035722	interleukin-12-mediated signaling pathway	http://amigo.geneontology.org/amigo/term/GO:0035722	46	10	1.10956	9.01255	1.11957e-07	2.43449e-05	375;998;3185;4478;5034;5055;5908;6175;6950;9446	CDC42;RPLP0;TCP1;RAP1B;ARF1;MSN;GSTO1;HNRNPF;P4HB;SERPINB2
GO:0071349	cellular response to interleukin-12	http://amigo.geneontology.org/amigo/term/GO:0071349	48	10	1.15781	8.63702	1.72074e-07	3.617e-05	375;998;3185;4478;5034;5055;5908;6175;6950;9446	CDC42;RPLP0;TCP1;RAP1B;ARF1;MSN;GSTO1;HNRNPF;P4HB;SERPINB2
GO:0070671	response to interleukin-12	http://amigo.geneontology.org/amigo/term/GO:0070671	49	10	1.18193	8.46076	2.11594e-07	4.30424e-05	375;998;3185;4478;5034;5055;5908;6175;6950;9446	CDC42;RPLP0;TCP1;RAP1B;ARF1;MSN;GSTO1;HNRNPF;P4HB;SERPINB2
GO:0000027	ribosomal large subunit assembly	http://amigo.geneontology.org/amigo/term/GO:0000027	32	8	0.771871	10.3644	6.76848e-07	0.000133381	6125;6134;6135;6136;6175;51187;55299;84154	RPLP0;BRIX1;RPL5;RSL24D1;RPL11;RPL10;RPF2;RPL12
GO:2001233	regulation of apoptotic signaling pathway	http://amigo.geneontology.org/amigo/term/GO:2001233	385	27	9.28657	2.90742	7.5983e-07	0.000145197	355;1499;2923;3148;3162;3190;4690;4841;5034;5366;5716;6135;6154;7009;7417;7534;8682;10105;10197;10399;10771;10971;11124;25994;27166;55829;79594	ZMYND11;FAS;MUL1;HMOX1;PSMD10;PPIF;PSME3;SELENOS;YWHAQ;TMBIM6;PMAIP1;RPL11;NONO;NCK1;RPL26;PEA15;HMGB2;YWHAZ;HNRNPK;VDAC2;PDIA3;CTNNB1;PRELID1;HIGD1A;FAF1;P4HB;RACK1
GO:0006397	mRNA processing	http://amigo.geneontology.org/amigo/term/GO:0006397	487	30	11.7469	2.55386	2.73303e-06	0.000506896	708;1153;1665;3183;3185;3188;3190;4809;4841;4904;5432;5433;5511;6434;6629;6631;6632;7884;8683;9128;9588;9939;10236;10284;10465;10929;10978;25980;27258;55696	YBX1;RBM22;HNRNPC;CIRBP;SNU13;POLR2C;C1QBP;DHX15;SRSF9;PRDX6;PPP1R8;SNRPC;SNRPB2;HNRNPR;HNRNPH2;AAR2;TRA2B;PRPF4;POLR2D;NONO;SAP18;SLBP;HNRNPK;SNRPD1;HNRNPF;LSM3;PPIH;CLP1;SRSF8;RBM8A
GO:0006457	protein folding	http://amigo.geneontology.org/amigo/term/GO:0006457	210	18	5.0654	3.55352	3.52998e-06	0.000636002	908;2923;3326;5034;5201;5479;5700;6102;6782;6902;6950;9360;10049;10105;10294;10465;51234;55831	DNAJA2;HSP90AB1;PSMC1;RP2;DNAJB6;PPIF;PFDN1;TCP1;EMC3;EMC4;PPIG;CCT6A;HSPA13;PPIB;PDIA3;TBCA;PPIH;P4HB
GO:0000054	ribosomal subunit export from nucleus	http://amigo.geneontology.org/amigo/term/GO:0000054	15	5	0.361814	13.8192	1.95908e-05	0.00333254	3692;4869;5036;5901;84946	RAN;LTV1;PA2G4;NPM1;EIF6
GO:0033750	ribosome localization	http://amigo.geneontology.org/amigo/term/GO:0033750	15	5	0.361814	13.8192	1.95908e-05	0.00333254	3692;4869;5036;5901;84946	RAN;LTV1;PA2G4;NPM1;EIF6
GO:0043484	regulation of RNA splicing	http://amigo.geneontology.org/amigo/term/GO:0043484	133	13	3.20809	4.05226	2.00819e-05	0.00333254	708;1153;3185;3190;6207;6434;7009;8683;9588;9939;10284;10929;55696	RBM22;CIRBP;C1QBP;RPS13;SRSF9;PRDX6;TRA2B;TMBIM6;SAP18;HNRNPK;HNRNPF;SRSF8;RBM8A
GO:0007050	cell cycle arrest	http://amigo.geneontology.org/amigo/term/GO:0007050	240	18	5.78903	3.10933	2.2227e-05	0.0035904	1982;2619;3326;3576;4609;5036;6009;6154;8812;8872;9337;9349;9927;51719;51776;55004;64121;84275	CCNK;MAP3K20;HSP90AB1;RHEB;EIF4G2;MFN2;RRAGC;RPL23;CAB39;MYC;LAMTOR1;CDC123;CNOT8;RPL26;CXCL8;PA2G4;SLC25A33;GAS1
GO:0033119	negative regulation of RNA splicing	http://amigo.geneontology.org/amigo/term/GO:0033119	25	6	0.603024	9.94985	2.27745e-05	0.0035904	708;3190;6207;7009;8683;10284	C1QBP;RPS13;SRSF9;TMBIM6;SAP18;HNRNPK
GO:0002685	regulation of leukocyte migration	http://amigo.geneontology.org/amigo/term/GO:0002685	181	15	4.36589	3.43572	3.39865e-05	0.00522728	301;387;708;1398;2150;3146;3162;3554;3576;4067;4254;4478;4856;5879;8976	KITLG;RHOA;HMOX1;WASL;C1QBP;IL1R1;ANXA1;RAC1;CCN3;MSN;F2RL1;CRK;CXCL8;HMGB1;LYN
GO:0071428	rRNA-containing ribonucleoprotein complex export from nucleus	http://amigo.geneontology.org/amigo/term/GO:0071428	17	5	0.410056	12.1934	3.87906e-05	0.00582413	3692;4869;5036;5901;84946	RAN;LTV1;PA2G4;NPM1;EIF6
GO:0002181	cytoplasmic translation	http://amigo.geneontology.org/amigo/term/GO:0002181	92	10	2.21913	4.50627	7.38655e-05	0.0108325	4690;6133;6135;6139;6154;6175;6228;6235;51386;51441	RPLP0;EIF3L;RPL11;NCK1;RPL26;RPL9;RPS23;YTHDF2;RPS29;RPL17
GO:1903311	regulation of mRNA metabolic process	http://amigo.geneontology.org/amigo/term/GO:1903311	266	18	6.41618	2.80541	8.53856e-05	0.0115868	708;1153;3183;3190;4869;4904;6233;6434;7534;8683;9337;9588;9939;10236;10284;10605;10929;51441	YBX1;HNRNPC;CIRBP;C1QBP;SRSF9;PRDX6;HNRNPR;TRA2B;RPS27A;SAP18;CNOT8;YWHAZ;HNRNPK;PAIP1;NPM1;YTHDF2;SRSF8;RBM8A
GO:0036230	granulocyte activation	http://amigo.geneontology.org/amigo/term/GO:0036230	500	27	12.0605	2.23872	8.6213e-05	0.0115868	387;1650;2150;2519;2547;3146;3326;3576;3608;4831;4893;5036;5223;5683;5695;5719;5879;5908;6845;8560;9588;11010;22875;51719;55004;55361;55754	FUCA2;ENPP4;RHOA;HSP90AB1;PSMA2;TMEM30A;PRDX6;VAMP7;RAP1B;CAB39;RAC1;PSMB7;GLIPR1;ILF2;DEGS1;LAMTOR1;PI4K2A;F2RL1;CXCL8;PA2G4;PGAM1;PSMD13;HMGB1;XRCC6;NRAS;NME2;DDOST
GO:0002433	immune response-regulating cell surface receptor signaling pathway involved in phagocytosis	http://amigo.geneontology.org/amigo/term/GO:0002433	76	9	1.83319	4.90947	8.6359e-05	0.0115868	998;1398;3326;4067;4690;5879;8976;10109;10787	NCKAP1;CDC42;HSP90AB1;WASL;RAC1;NCK1;ARPC2;CRK;LYN
GO:0038096	Fc-gamma receptor signaling pathway involved in phagocytosis	http://amigo.geneontology.org/amigo/term/GO:0038096	76	9	1.83319	4.90947	8.6359e-05	0.0115868	998;1398;3326;4067;4690;5879;8976;10109;10787	NCKAP1;CDC42;HSP90AB1;WASL;RAC1;NCK1;ARPC2;CRK;LYN
GO:0000470	maturation of LSU-rRNA	http://amigo.geneontology.org/amigo/term/GO:0000470	20	5	0.482419	10.3644	9.15534e-05	0.0120278	4809;23481;26156;84154;285855	PES1;SNU13;RPL7L1;RSL1D1;RPF2
GO:0010821	regulation of mitochondrion organization	http://amigo.geneontology.org/amigo/term/GO:0010821	176	14	4.24529	3.29777	9.62222e-05	0.0123832	5366;5716;7416;7534;9927;10055;10105;10971;25994;27166;54741;58480;64083;79594	MUL1;PSMD10;PPIF;GOLPH3;RHOU;MFN2;YWHAQ;PMAIP1;SAE1;YWHAZ;PRELID1;HIGD1A;VDAC1;LEPROT
GO:0038094	Fc-gamma receptor signaling pathway	http://amigo.geneontology.org/amigo/term/GO:0038094	79	9	1.90556	4.72303	0.000117077	0.0146719	998;1398;3326;4067;4690;5879;8976;10109;10787	NCKAP1;CDC42;HSP90AB1;WASL;RAC1;NCK1;ARPC2;CRK;LYN
GO:0016601	Rac protein signal transduction	http://amigo.geneontology.org/amigo/term/GO:0016601	33	6	0.795992	7.53777	0.000120986	0.0146719	382;1398;3845;5879;10787;58480	NCKAP1;RHOU;KRAS;RAC1;ARF6;CRK
GO:0033028	myeloid cell apoptotic process	http://amigo.geneontology.org/amigo/term/GO:0033028	33	6	0.795992	7.53777	0.000120986	0.0146719	301;382;4254;6950;23657;55829	KITLG;TCP1;SELENOS;ANXA1;SLC7A11;ARF6
GO:0002431	Fc receptor mediated stimulatory signaling pathway	http://amigo.geneontology.org/amigo/term/GO:0002431	81	9	1.9538	4.60641	0.000142256	0.0169257	998;1398;3326;4067;4690;5879;8976;10109;10787	NCKAP1;CDC42;HSP90AB1;WASL;RAC1;NCK1;ARPC2;CRK;LYN
GO:0010950	positive regulation of endopeptidase activity	http://amigo.geneontology.org/amigo/term/GO:0010950	163	13	3.93172	3.30644	0.000165353	0.0193096	355;387;3146;4067;4609;5134;5366;10016;10197;10399;23787;27166;79594	FAS;RHOA;PDCD2;MUL1;PSME3;MYC;MTCH1;PMAIP1;PRELID1;HMGB1;RACK1;PDCD6;LYN
GO:0042119	neutrophil activation	http://amigo.geneontology.org/amigo/term/GO:0042119	494	26	11.9158	2.18198	0.000175128	0.0200792	387;1650;2150;2519;2547;3146;3326;3576;3608;4831;4893;5036;5223;5683;5695;5719;5879;5908;6845;8560;9588;11010;22875;51719;55004;55754	FUCA2;ENPP4;RHOA;HSP90AB1;PSMA2;TMEM30A;PRDX6;VAMP7;RAP1B;CAB39;RAC1;PSMB7;GLIPR1;ILF2;DEGS1;LAMTOR1;F2RL1;CXCL8;PA2G4;PGAM1;PSMD13;HMGB1;XRCC6;NRAS;NME2;DDOST
GO:0031334	positive regulation of protein complex assembly	http://amigo.geneontology.org/amigo/term/GO:0031334	258	17	6.22321	2.73171	0.000183831	0.0207007	375;382;387;1499;4478;4690;5366;5704;5879;7341;8976;10109;10399;10787;11124;57393;100526783	PSMC4;NCKAP1;RHOA;WASL;SUMO1;RAC1;PMAIP1;ARF1;CLTRN;MSN;NCK1;ARPC2;ARF6;CTNNB1;FAF1;RACK1;ARPIN-AP3S2
GO:0016072	rRNA metabolic process	http://amigo.geneontology.org/amigo/term/GO:0016072	236	16	5.69255	2.81069	0.000204714	0.0226478	2971;4691;4809;5036;6125;6135;6154;6194;6203;10927;23481;26156;26168;29960;84154;285855	PES1;SNU13;SPIN1;NCL;GTF3A;RPL5;MRM2;RPS6;RPL11;RPL7L1;SENP3;RPL26;PA2G4;RPS9;RSL1D1;RPF2
GO:2001234	negative regulation of apoptotic signaling pathway	http://amigo.geneontology.org/amigo/term/GO:2001234	217	15	5.23425	2.86574	0.000260704	0.0283448	355;1499;3148;3162;4841;5716;7009;7417;8682;10105;10197;10771;25994;27166;55829	ZMYND11;FAS;HMOX1;PSMD10;PPIF;PSME3;SELENOS;TMBIM6;NONO;PEA15;HMGB2;VDAC2;CTNNB1;PRELID1;HIGD1A
GO:1903312	negative regulation of mRNA metabolic process	http://amigo.geneontology.org/amigo/term/GO:1903312	71	8	1.71259	4.67129	0.000301496	0.0322244	708;1153;3183;3190;4904;8683;10284;10605	YBX1;HNRNPC;CIRBP;C1QBP;SRSF9;SAP18;HNRNPK;PAIP1
GO:0000422	autophagy of mitochondrion	http://amigo.geneontology.org/amigo/term/GO:0000422	73	8	1.76083	4.54331	0.000365327	0.03749	7416;9927;23710;65991;79065;79594;81631;493856	MUL1;MFN2;GABARAPL1;MAP1LC3B;CISD2;FUNDC2;ATG9A;VDAC1
GO:0061726	mitochondrion disassembly	http://amigo.geneontology.org/amigo/term/GO:0061726	73	8	1.76083	4.54331	0.000365327	0.03749	7416;9927;23710;65991;79065;79594;81631;493856	MUL1;MFN2;GABARAPL1;MAP1LC3B;CISD2;FUNDC2;ATG9A;VDAC1
GO:0045116	protein neddylation	http://amigo.geneontology.org/amigo/term/GO:0045116	15	4	0.361814	11.0554	0.000368598	0.03749	6125;6135;84259;140739	RPL5;DCUN1D5;RPL11;UBE2F
GO:0006913	nucleocytoplasmic transport	http://amigo.geneontology.org/amigo/term/GO:0006913	353	20	8.5147	2.34888	0.000383746	0.0384112	1984;3326;3692;3839;4869;5036;5433;5501;5901;6632;7295;7884;8683;9349;9939;11331;26953;55696;55916;84946	RBM22;HSP90AB1;NXT2;KPNA3;SRSF9;RPL23;RAN;EIF5A;LTV1;TXN;RANBP6;POLR2D;SLBP;SNRPD1;PA2G4;NPM1;PPP1CC;PHB2;EIF6;RBM8A
GO:1904951	positive regulation of establishment of protein localization	http://amigo.geneontology.org/amigo/term/GO:1904951	437	23	10.5409	2.18198	0.000410965	0.0404929	375;908;998;2150;2746;3098;3146;3326;4947;5366;6950;7534;10055;10399;10971;27230;54741;55696;55754;57393;58480;64083;161291	CDC42;RBM22;HSP90AB1;TMEM30A;GOLPH3;RHOU;TCP1;SERP1;YWHAQ;PMAIP1;SAE1;ARF1;CCT6A;CLTRN;GLUD1;HK1;F2RL1;YWHAZ;OAZ2;TMEM30B;HMGB1;RACK1;LEPROT
GO:0051169	nuclear transport	http://amigo.geneontology.org/amigo/term/GO:0051169	356	20	8.58706	2.32908	0.000427544	0.0411655	1984;3326;3692;3839;4869;5036;5433;5501;5901;6632;7295;7884;8683;9349;9939;11331;26953;55696;55916;84946	RBM22;HSP90AB1;NXT2;KPNA3;SRSF9;RPL23;RAN;EIF5A;LTV1;TXN;RANBP6;POLR2D;SLBP;SNRPD1;PA2G4;NPM1;PPP1CC;PHB2;EIF6;RBM8A
GO:1902532	negative regulation of intracellular signal transduction	http://amigo.geneontology.org/amigo/term/GO:1902532	495	25	11.9399	2.09382	0.000430936	0.0411655	387;708;1847;2150;4067;4609;4841;4856;5716;7009;7353;7417;9314;9446;9927;10016;10048;10105;10399;10771;54206;54741;55654;55829;79594	RANBP9;ZMYND11;RHOA;UFD1;MUL1;PSMD10;PPIF;C1QBP;ERRFI1;MFN2;SELENOS;TMEM127;KLF4;MYC;CCN3;DUSP5;TMBIM6;NONO;GSTO1;F2RL1;VDAC2;RACK1;LEPROT;PDCD6;LYN
GO:0006403	RNA localization	http://amigo.geneontology.org/amigo/term/GO:0006403	228	15	5.49958	2.72748	0.00044153	0.0411655	908;1984;3692;4869;5036;5433;5901;6950;7048;7884;8683;9939;51637;55916;84946	RTRAF;NXT2;SRSF9;TCP1;RAN;EIF5A;LTV1;POLR2D;CCT6A;TGFBR2;SLBP;PA2G4;NPM1;EIF6;RBM8A
GO:0002446	neutrophil mediated immunity	http://amigo.geneontology.org/amigo/term/GO:0002446	496	25	11.964	2.0896	0.000443903	0.0411655	387;1650;2150;2519;2547;3146;3326;3608;4831;4893;5036;5223;5683;5695;5719;5879;5908;6845;8560;9588;11010;22875;51719;55004;55754	FUCA2;ENPP4;RHOA;HSP90AB1;PSMA2;TMEM30A;PRDX6;VAMP7;RAP1B;CAB39;RAC1;PSMB7;GLIPR1;ILF2;DEGS1;LAMTOR1;F2RL1;PA2G4;PGAM1;PSMD13;HMGB1;XRCC6;NRAS;NME2;DDOST
GO:2001242	regulation of intrinsic apoptotic signaling pathway	http://amigo.geneontology.org/amigo/term/GO:2001242	158	12	3.81111	3.14869	0.000457346	0.0414172	3190;4690;4841;5034;5366;6135;6154;7009;7417;10105;10399;55829	PPIF;SELENOS;TMBIM6;PMAIP1;RPL11;NONO;NCK1;RPL26;HNRNPK;VDAC2;P4HB;RACK1
GO:0010952	positive regulation of peptidase activity	http://amigo.geneontology.org/amigo/term/GO:0010952	181	13	4.36589	2.97763	0.000459753	0.0414172	355;387;3146;4067;4609;5134;5366;10016;10197;10399;23787;27166;79594	FAS;RHOA;PDCD2;MUL1;PSME3;MYC;MTCH1;PMAIP1;PRELID1;HMGB1;RACK1;PDCD6;LYN
GO:0006446	regulation of translational initiation	http://amigo.geneontology.org/amigo/term/GO:0006446	76	8	1.83319	4.36397	0.000481324	0.0427497	1982;4690;4869;5433;8872;10605;51247;51441	EIF4G2;PAIP2;POLR2D;CDC123;NCK1;PAIP1;NPM1;YTHDF2
GO:0006914	autophagy	http://amigo.geneontology.org/amigo/term/GO:0006914	473	24	11.4092	2.10356	0.000523399	0.0452131	310;529;1982;3146;3162;5861;6009;6845;7009;7416;9538;9927;23710;26073;51534;55004;64121;65991;79065;79594;79837;81631;84313;493856	POLDIP2;VTA1;MUL1;HMOX1;RHEB;EIF4G2;MFN2;RRAGC;VAMP7;ATP6V1E1;VPS25;RAB1A;ANXA7;GABARAPL1;TMBIM6;MAP1LC3B;CISD2;LAMTOR1;EI24;FUNDC2;PIP4K2C;HMGB1;ATG9A;VDAC1
GO:0061919	process utilizing autophagic mechanism	http://amigo.geneontology.org/amigo/term/GO:0061919	473	24	11.4092	2.10356	0.000523399	0.0452131	310;529;1982;3146;3162;5861;6009;6845;7009;7416;9538;9927;23710;26073;51534;55004;64121;65991;79065;79594;79837;81631;84313;493856	POLDIP2;VTA1;MUL1;HMOX1;RHEB;EIF4G2;MFN2;RRAGC;VAMP7;ATP6V1E1;VPS25;RAB1A;ANXA7;GABARAPL1;TMBIM6;MAP1LC3B;CISD2;LAMTOR1;EI24;FUNDC2;PIP4K2C;HMGB1;ATG9A;VDAC1
GO:0015931	nucleobase-containing compound transport	http://amigo.geneontology.org/amigo/term/GO:0015931	233	15	5.62018	2.66895	0.000554065	0.0466253	1984;3692;4869;5036;5433;5901;7048;7884;8683;9939;51637;55343;55916;84275;84946	RTRAF;NXT2;SRSF9;RAN;EIF5A;LTV1;POLR2D;TGFBR2;SLBP;PA2G4;SLC25A33;NPM1;SLC35C1;EIF6;RBM8A
GO:0043254	regulation of protein complex assembly	http://amigo.geneontology.org/amigo/term/GO:0043254	447	23	10.7821	2.13317	0.000562267	0.0466253	375;382;387;830;998;1499;3146;4478;4690;5366;5704;5756;5879;7341;7417;8976;10109;10399;10787;11124;57393;136319;100526783	PSMC4;NCKAP1;RHOA;CDC42;MTPN;WASL;SUMO1;RAC1;PMAIP1;ARF1;CLTRN;MSN;TWF1;NCK1;ARPC2;ARF6;VDAC2;CTNNB1;FAF1;HMGB1;CAPZA2;RACK1;ARPIN-AP3S2
GO:0050900	leukocyte migration	http://amigo.geneontology.org/amigo/term/GO:0050900	419	22	10.1067	2.17678	0.000563736	0.0466253	301;387;483;708;1398;2150;2995;3146;3162;3554;3576;4067;4254;4283;4478;4856;5879;6374;6520;8976;23657;64083	KITLG;RHOA;ATP1B3;HMOX1;WASL;C1QBP;GOLPH3;IL1R1;ANXA1;RAC1;GYPC;CCN3;CXCL9;MSN;SLC7A11;CXCL5;F2RL1;CRK;SLC3A2;CXCL8;HMGB1;LYN
GO:0010324	membrane invagination	http://amigo.geneontology.org/amigo/term/GO:0010324	60	7	1.44726	4.83673	0.000578942	0.0466253	375;387;998;2150;6845;8724;112574	RHOA;CDC42;SNX3;VAMP7;ARF1;F2RL1;SNX18
GO:0033032	regulation of myeloid cell apoptotic process	http://amigo.geneontology.org/amigo/term/GO:0033032	29	5	0.699508	7.14788	0.000586567	0.0466253	301;4254;6950;23657;55829	KITLG;TCP1;SELENOS;ANXA1;SLC7A11
GO:0010498	proteasomal protein catabolic process	http://amigo.geneontology.org/amigo/term/GO:0010498	449	23	10.8303	2.12367	0.000597773	0.0466253	3326;5366;5683;5687;5695;5700;5704;5716;6135;6233;6782;7341;7353;10197;10399;11124;11236;25937;26234;54926;55829;57003;83892	PSMC4;WWTR1;UFD1;HSP90AB1;PSMC1;PSMA6;PSMD10;PSMA2;UBE2R2;CCDC47;KCTD10;SUMO1;FBXL5;PSME3;SELENOS;PSMB7;PMAIP1;RPL11;RPS27A;HSPA13;RNF139;FAF1;RACK1
GO:0034605	cellular response to heat	http://amigo.geneontology.org/amigo/term/GO:0034605	98	9	2.36385	3.80734	0.000599248	0.0466253	488;3162;3326;4067;5433;6782;7341;10016;10049	HSP90AB1;HMOX1;DNAJB6;SUMO1;POLR2D;HSPA13;ATP2A2;PDCD6;LYN
GO:0048024	regulation of mRNA splicing, via spliceosome	http://amigo.geneontology.org/amigo/term/GO:0048024	98	9	2.36385	3.80734	0.000599248	0.0466253	708;1153;3190;6434;8683;9588;9939;10284;10929	CIRBP;C1QBP;SRSF9;PRDX6;TRA2B;SAP18;HNRNPK;SRSF8;RBM8A
GO:0016236	macroautophagy	http://amigo.geneontology.org/amigo/term/GO:0016236	286	17	6.8986	2.46427	0.000606292	0.0466253	529;3162;5861;6009;6845;7416;9538;9927;23710;26073;51534;55004;64121;79065;79837;81631;84313	POLDIP2;VTA1;HMOX1;RHEB;MFN2;RRAGC;VAMP7;ATP6V1E1;VPS25;RAB1A;GABARAPL1;MAP1LC3B;LAMTOR1;EI24;PIP4K2C;ATG9A;VDAC1
GO:0032386	regulation of intracellular transport	http://amigo.geneontology.org/amigo/term/GO:0032386	422	22	10.179	2.1613	0.000619919	0.0468444	375;488;998;2619;3162;3326;4067;4478;4947;5501;5908;6845;7295;8724;10055;11236;54741;55696;55754;58480;116150;161291	CDC42;RBM22;HSP90AB1;HMOX1;SNX3;TMEM30A;RHOU;VAMP7;RAP1B;TXN;SAE1;ARF1;MSN;NUS1;RNF139;ATP2A2;OAZ2;GAS1;TMEM30B;PPP1CC;LEPROT;LYN
GO:0016050	vesicle organization	http://amigo.geneontology.org/amigo/term/GO:0016050	313	18	7.54986	2.38415	0.000623998	0.0468444	301;375;5552;5861;6845;8724;8976;10016;10342;10972;51534;55004;55361;55654;57393;64083;84313;90411	VTA1;WASL;SNX3;GOLPH3;TFG;SRGN;VAMP7;VPS25;ANXA1;TMEM127;RAB1A;ARF1;CLTRN;LAMTOR1;PI4K2A;TMED10;MCFD2;PDCD6
GO:0006900	vesicle budding from membrane	http://amigo.geneontology.org/amigo/term/GO:0006900	99	9	2.38798	3.76888	0.000645428	0.0478832	375;5861;8724;8976;10016;10342;10972;64083;90411	WASL;SNX3;GOLPH3;TFG;RAB1A;ARF1;TMED10;MCFD2;PDCD6
GO:0048013	ephrin receptor signaling pathway	http://amigo.geneontology.org/amigo/term/GO:0048013	80	8	1.92968	4.14577	0.000680679	0.0494597	387;998;1398;4067;4690;5879;8976;10109	RHOA;CDC42;WASL;RAC1;NCK1;ARPC2;CRK;LYN
GO:0043312	neutrophil degranulation	http://amigo.geneontology.org/amigo/term/GO:0043312	482	24	11.6263	2.06428	0.000682365	0.0494597	387;1650;2519;2547;3146;3326;3608;4831;4893;5036;5223;5683;5695;5719;5879;5908;6845;8560;9588;11010;22875;51719;55004;55754	FUCA2;ENPP4;RHOA;HSP90AB1;PSMA2;TMEM30A;PRDX6;VAMP7;RAP1B;CAB39;RAC1;PSMB7;GLIPR1;ILF2;DEGS1;LAMTOR1;PA2G4;PGAM1;PSMD13;HMGB1;XRCC6;NRAS;NME2;DDOST
GO:0006909	phagocytosis	http://amigo.geneontology.org/amigo/term/GO:0006909	238	15	5.74079	2.61288	0.000690228	0.0494611	301;998;1398;2150;3146;3326;4067;4690;5879;6845;8724;8976;10109;10399;10787	NCKAP1;CDC42;HSP90AB1;WASL;SNX3;VAMP7;ANXA1;RAC1;NCK1;ARPC2;F2RL1;CRK;HMGB1;RACK1;LYN

## Sheet: Cluster_4
geneSet	description	link	size	overlap	expect	enrichmentRatio	pValue	FDR	overlapId	userId
GO:0007569	cell aging	http://amigo.geneontology.org/amigo/term/GO:0007569	103	11	1.72429	6.37944	1.21303e-06	0.00537547	3159;3622;4000;4215;4282;5371;5549;6722;51343;57178;83719	YPEL3;FZR1;ZMIZ1;SRF;HMGA1;PML;LMNA;ING2;PRELP;MAP3K3;MIF
GO:0045047	protein targeting to ER	http://amigo.geneontology.org/amigo/term/GO:0045047	107	11	1.79125	6.14096	1.77627e-06	0.00537547	6138;6168;6169;6176;6217;6227;6234;6449;11224;23521;130617	SGTA;RPS16;RPL35;RPLP1;RPL13A;ZFAND2B;RPS21;RPL38;RPL15;RPL37A;RPS28
GO:0072599	establishment of protein localization to endoplasmic reticulum	http://amigo.geneontology.org/amigo/term/GO:0072599	111	11	1.85821	5.91966	2.55731e-06	0.00537547	6138;6168;6169;6176;6217;6227;6234;6449;11224;23521;130617	SGTA;RPS16;RPL35;RPLP1;RPL13A;ZFAND2B;RPS21;RPL38;RPL15;RPL37A;RPS28
GO:0006614	SRP-dependent cotranslational protein targeting to membrane	http://amigo.geneontology.org/amigo/term/GO:0006614	95	10	1.59036	6.28787	4.24975e-06	0.00669972	6138;6168;6169;6176;6217;6227;6234;11224;23521;130617	RPS16;RPL35;RPLP1;RPL13A;ZFAND2B;RPS21;RPL38;RPL15;RPL37A;RPS28
GO:0006613	cotranslational protein targeting to membrane	http://amigo.geneontology.org/amigo/term/GO:0006613	99	10	1.65733	6.03381	6.17827e-06	0.00779204	6138;6168;6169;6176;6217;6227;6234;11224;23521;130617	RPS16;RPL35;RPLP1;RPL13A;ZFAND2B;RPS21;RPL38;RPL15;RPL37A;RPS28
GO:0038066	p38MAPK cascade	http://amigo.geneontology.org/amigo/term/GO:0038066	45	7	0.75333	9.29207	8.99942e-06	0.0094267	1647;4215;4616;5187;7538;9261;284361	GADD45B;GADD45A;ZFP36;EMC10;MAPKAPK2;PER1;MAP3K3
GO:0090342	regulation of cell aging	http://amigo.geneontology.org/amigo/term/GO:0090342	46	7	0.770071	9.09007	1.04641e-05	0.0094267	3159;3622;4000;4215;4282;51343;83719	YPEL3;FZR1;HMGA1;LMNA;ING2;MAP3K3;MIF
GO:0006612	protein targeting to membrane	http://amigo.geneontology.org/amigo/term/GO:0006612	187	13	3.13051	4.15268	1.64426e-05	0.0129609	6138;6168;6169;6176;6217;6227;6234;6449;11224;23521;51763;117177;130617	SGTA;RPS16;RAB3IP;INPP5K;RPL35;RPLP1;RPL13A;ZFAND2B;RPS21;RPL38;RPL15;RPL37A;RPS28
GO:0070972	protein localization to endoplasmic reticulum	http://amigo.geneontology.org/amigo/term/GO:0070972	137	11	2.29347	4.79622	1.9494e-05	0.0136588	6138;6168;6169;6176;6217;6227;6234;6449;11224;23521;130617	SGTA;RPS16;RPL35;RPLP1;RPL13A;ZFAND2B;RPS21;RPL38;RPL15;RPL37A;RPS28
GO:0006413	translational initiation	http://amigo.geneontology.org/amigo/term/GO:0006413	192	13	3.21421	4.04454	2.17593e-05	0.0137214	6138;6168;6169;6176;6199;6217;6227;6234;7458;8440;11224;23521;57409	NCK2;RPS16;EIF4H;MIF4GD;RPL35;RPLP1;RPL13A;RPS21;RPL38;RPL15;RPS6KB2;RPL37A;RPS28
GO:0000184	nuclear-transcribed mRNA catabolic process, nonsense-mediated decay	http://amigo.geneontology.org/amigo/term/GO:0000184	120	10	2.00888	4.9779	3.3828e-05	0.0193927	6138;6168;6169;6176;6217;6227;6234;10921;11224;23521	RPS16;RPL35;RPLP1;RPL13A;RPS21;RPL38;RPL15;RPL37A;RNPS1;RPS28
GO:0007568	aging	http://amigo.geneontology.org/amigo/term/GO:0007568	303	16	5.07242	3.15431	5.43519e-05	0.0285619	347;1910;3159;3622;3654;4000;4215;4282;5176;5371;5549;5970;6722;51343;57178;83719	YPEL3;FZR1;ZMIZ1;SRF;SERPINF1;EDNRB;HMGA1;PML;LMNA;ING2;RELA;IRAK1;PRELP;APOD;MAP3K3;MIF
GO:0070935	3'-UTR-mediated mRNA stabilization	http://amigo.geneontology.org/amigo/term/GO:0070935	14	4	0.234369	17.0671	6.74081e-05	0.0326981	1994;7538;9261;10949	ELAVL1;ZFP36;MAPKAPK2;HNRNPA0

## Sheet: Cluster_5
geneSet	description	link	size	overlap	expect	enrichmentRatio	pValue	FDR	overlapId	userId
GO:0043161	proteasome-mediated ubiquitin-dependent protein catabolic process	http://amigo.geneontology.org/amigo/term/GO:0043161	389	22	6.23203	3.53015	3.29023e-07	0.00207482	996;5713;5718;6047;7321;7323;7326;7844;9529;9655;11011;23291;23429;23510;55432;57162;79018;80311;127544;200933;254170;339745	CDC27;RNF4;UBE2D1;FBXW11;PSMD7;UBE2D3;RNF19B;UBE2G1;GID4;SPOPL;TLK2;RYBP;FBXO33;BAG5;SOCS5;KLHL15;FBXO45;YOD1;KCTD2;PSMD12;PELI1;RNF103
GO:0048511	rhythmic process	http://amigo.geneontology.org/amigo/term/GO:0048511	279	17	4.46976	3.80334	2.74794e-06	0.00747011	687;836;1408;1457;1660;2113;2776;3131;3400;5562;5599;8864;9975;10135;23291;59338;79365	FBXW11;CSNK2A1;NAMPT;MAPK8;PLEKHA1;HLF;KLF9;CRY2;BHLHE41;PER2;PRKAA1;ETS1;DHX9;GNAQ;CASP3;ID4;NR1D2
GO:0010498	proteasomal protein catabolic process	http://amigo.geneontology.org/amigo/term/GO:0010498	449	22	7.19327	3.05842	3.55381e-06	0.00747011	996;5713;5718;6047;7321;7323;7326;7844;9529;9655;11011;23291;23429;23510;55432;57162;79018;80311;127544;200933;254170;339745	CDC27;RNF4;UBE2D1;FBXW11;PSMD7;UBE2D3;RNF19B;UBE2G1;GID4;SPOPL;TLK2;RYBP;FBXO33;BAG5;SOCS5;KLHL15;FBXO45;YOD1;KCTD2;PSMD12;PELI1;RNF103

## Sheet: Cluster_6
geneSet	description	link	size	overlap	expect	enrichmentRatio	pValue	FDR	overlapId	userId
GO:0006892	post-Golgi vesicle-mediated transport	http://amigo.geneontology.org/amigo/term/GO:0006892	104	9	1.16693	7.71257	2.55422e-06	0.00920253	373;2060;4644;6653;9135;9522;10564;55297;55770	RABEP1;SCAMP1;EPS15;EXOC2;TRIM23;CCDC91;ARFGEF2;SORL1;MYO5A
GO:0030073	insulin secretion	http://amigo.geneontology.org/amigo/term/GO:0030073	206	12	2.31141	5.19163	3.70705e-06	0.00920253	18;776;1946;2822;3745;4644;5208;5991;9515;9575;27445;387597	RFX3;GPLD1;PFKFB2;CLOCK;ILDR2;STXBP5L;CACNA1D;KCNB1;ABAT;EFNA5;PCLO;MYO5A
GO:0042391	regulation of membrane potential	http://amigo.geneontology.org/amigo/term/GO:0042391	414	17	4.64527	3.65964	4.40001e-06	0.00920253	18;776;781;817;2259;2562;2898;3745;3756;4985;6326;6546;9378;22871;55607;90134;259232	NALCN;FGF14;OPRD1;SCN2A;KCNH1;CAMK2D;CACNA2D1;CACNA1D;KCNB1;PPP1R9A;GRIK2;GABRB3;NLGN1;NRXN1;SLC8A1;ABAT;KCNH7
GO:0050808	synapse organization	http://amigo.geneontology.org/amigo/term/GO:0050808	385	16	4.31987	3.70381	7.31982e-06	0.00920253	1496;1740;1946;3480;4644;5063;9378;9863;22871;23114;23229;27253;27445;53942;55607;55619	CTNNA2;PAK3;PCDH17;ARHGEF9;DOCK10;IGF1R;CNTN5;DLG2;PPP1R9A;NFASC;NLGN1;NRXN1;EFNA5;PCLO;MAGI2;MYO5A
GO:1990778	protein localization to cell periphery	http://amigo.geneontology.org/amigo/term/GO:1990778	301	14	3.37736	4.14526	7.87863e-06	0.00920253	1740;3745;4040;4644;5865;9135;9312;22979;23114;23122;23136;25945;57512;65267	RABEP1;LRP6;EPB41L3;EFR3B;DLG2;GPR158;KCNB1;NFASC;CLASP2;RAB3B;NECTIN3;KCNB2;WNK3;MYO5A
GO:0034765	regulation of ion transmembrane transport	http://amigo.geneontology.org/amigo/term/GO:0034765	441	17	4.94822	3.43558	1.01011e-05	0.00920253	776;781;817;2259;3745;3756;3763;4644;6326;6546;7220;9312;22871;57520;65267;90134;259232	NALCN;FGF14;SCN2A;HECW2;KCNH1;TRPC1;CAMK2D;CACNA2D1;CACNA1D;KCNJ6;KCNB1;NLGN1;KCNB2;SLC8A1;KCNH7;WNK3;MYO5A
GO:0098742	cell-cell adhesion via plasma-membrane adhesion molecules	http://amigo.geneontology.org/amigo/term/GO:0098742	270	13	3.02952	4.29111	1.16074e-05	0.00920253	1946;6091;9378;22871;25945;27253;56111;56112;56135;56140;56142;133418;152330	PCDHA6;PCDH17;CNTN4;NLGN1;ROBO1;EMB;NECTIN3;NRXN1;EFNA5;PCDHA8;PCDHAC1;PCDHGA3;PCDHGA4
GO:0099504	synaptic vesicle cycle	http://amigo.geneontology.org/amigo/term/GO:0099504	193	11	2.16555	5.07955	1.16746e-05	0.00920253	776;2259;5865;8618;9378;9515;9829;9863;22871;27253;27445	FGF14;DNAJC6;PCDH17;STXBP5L;CACNA1D;CADPS;RAB3B;NLGN1;NRXN1;PCLO;MAGI2
GO:0097091	synaptic vesicle clustering	http://amigo.geneontology.org/amigo/term/GO:0097091	15	4	0.168307	23.7661	1.90202e-05	0.0127374	9863;22871;27253;27445	PCDH17;NLGN1;PCLO;MAGI2
GO:0007156	homophilic cell adhesion via plasma membrane adhesion molecules	http://amigo.geneontology.org/amigo/term/GO:0007156	168	10	1.88504	5.30494	2.01989e-05	0.0127374	6091;25945;27253;56111;56112;56135;56140;56142;133418;152330	PCDHA6;PCDH17;CNTN4;ROBO1;EMB;NECTIN3;PCDHA8;PCDHAC1;PCDHGA3;PCDHGA4
GO:0030072	peptide hormone secretion	http://amigo.geneontology.org/amigo/term/GO:0030072	247	12	2.77145	4.32986	2.32175e-05	0.0133099	18;776;1946;2822;3745;4644;5208;5991;9515;9575;27445;387597	RFX3;GPLD1;PFKFB2;CLOCK;ILDR2;STXBP5L;CACNA1D;KCNB1;ABAT;EFNA5;PCLO;MYO5A
GO:0072659	protein localization to plasma membrane	http://amigo.geneontology.org/amigo/term/GO:0072659	251	12	2.81633	4.26086	2.71999e-05	0.0142935	3745;4040;4644;5865;9312;22979;23114;23122;23136;25945;57512;65267	LRP6;EPB41L3;EFR3B;GPR158;KCNB1;NFASC;CLASP2;RAB3B;NECTIN3;KCNB2;WNK3;MYO5A
GO:0098693	regulation of synaptic vesicle cycle	http://amigo.geneontology.org/amigo/term/GO:0098693	113	8	1.26791	6.30959	4.05481e-05	0.019669	776;2259;5865;9378;9515;9863;22871;27253	FGF14;PCDH17;STXBP5L;CACNA1D;RAB3B;NLGN1;NRXN1;MAGI2
GO:0023061	signal release	http://amigo.geneontology.org/amigo/term/GO:0023061	456	16	5.11652	3.12712	5.76859e-05	0.0259834	18;776;1946;2822;3745;4644;5208;5991;8618;9378;9515;9575;22871;27445;55607;387597	RFX3;GPLD1;PFKFB2;CLOCK;ILDR2;STXBP5L;CACNA1D;KCNB1;PPP1R9A;CADPS;NLGN1;NRXN1;ABAT;EFNA5;PCLO;MYO5A
GO:0050804	modulation of chemical synaptic transmission	http://amigo.geneontology.org/amigo/term/GO:0050804	416	15	4.66771	3.21357	7.29449e-05	0.0277954	18;776;2259;2898;2982;3745;5332;5865;9378;9515;22871;23228;27253;55607;152330	PLCB4;FGF14;PCDH17;CNTN4;STXBP5L;PLCL2;CACNA1D;KCNB1;PPP1R9A;GUCY1A1;GRIK2;RAB3B;NLGN1;NRXN1;ABAT
GO:0099173	postsynapse organization	http://amigo.geneontology.org/amigo/term/GO:0099173	158	9	1.77283	5.07663	7.42276e-05	0.0277954	1740;3480;5063;9378;9863;22871;23229;55607;55619	PAK3;ARHGEF9;DOCK10;IGF1R;DLG2;PPP1R9A;NLGN1;NRXN1;MAGI2
GO:0099177	regulation of trans-synaptic signaling	http://amigo.geneontology.org/amigo/term/GO:0099177	417	15	4.67893	3.20586	7.4932e-05	0.0277954	18;776;2259;2898;2982;3745;5332;5865;9378;9515;22871;23228;27253;55607;152330	PLCB4;FGF14;PCDH17;CNTN4;STXBP5L;PLCL2;CACNA1D;KCNB1;PPP1R9A;GUCY1A1;GRIK2;RAB3B;NLGN1;NRXN1;ABAT
GO:0007416	synapse assembly	http://amigo.geneontology.org/amigo/term/GO:0007416	164	9	1.84015	4.8909	9.88635e-05	0.0346352	1946;9378;9863;22871;23229;27253;27445;53942;55607	PCDH17;ARHGEF9;CNTN5;PPP1R9A;NLGN1;NRXN1;EFNA5;PCLO;MAGI2
GO:0070588	calcium ion transmembrane transport	http://amigo.geneontology.org/amigo/term/GO:0070588	292	12	3.27637	3.66259	0.000116602	0.0386995	490;776;781;817;2259;4644;6546;7220;54822;80036;259232;286097	ATP2B1;TRPM3;TRPM7;NALCN;FGF14;TRPC1;CAMK2D;CACNA2D1;MICU3;CACNA1D;SLC8A1;MYO5A
GO:0035637	multicellular organismal signaling	http://amigo.geneontology.org/amigo/term/GO:0035637	170	9	1.90748	4.71828	0.000130021	0.0409956	490;776;781;817;2898;6326;6546;7220;23114	ATP2B1;SCN2A;TRPC1;CAMK2D;CACNA2D1;CACNA1D;NFASC;GRIK2;SLC8A1
GO:0050796	regulation of insulin secretion	http://amigo.geneontology.org/amigo/term/GO:0050796	174	9	1.95236	4.60981	0.000155051	0.0443372	18;776;1946;2822;3745;5208;5991;9515;9575	RFX3;GPLD1;PFKFB2;CLOCK;STXBP5L;CACNA1D;KCNB1;ABAT;EFNA5
GO:0060078	regulation of postsynaptic membrane potential	http://amigo.geneontology.org/amigo/term/GO:0060078	137	8	1.5372	5.20426	0.000157637	0.0443372	18;2259;2562;2898;6546;9378;22871;55607	FGF14;PPP1R9A;GRIK2;GABRB3;NLGN1;NRXN1;SLC8A1;ABAT
GO:0070838	divalent metal ion transport	http://amigo.geneontology.org/amigo/term/GO:0070838	448	15	5.02676	2.98403	0.000165268	0.0443372	490;776;781;817;2259;4644;4985;6546;7220;23390;54822;65267;80036;259232;286097	ATP2B1;TRPM3;TRPM7;NALCN;FGF14;OPRD1;TRPC1;CAMK2D;CACNA2D1;MICU3;CACNA1D;SLC8A1;ZDHHC17;WNK3;MYO5A
GO:0051648	vesicle localization	http://amigo.geneontology.org/amigo/term/GO:0051648	305	12	3.42224	3.50648	0.00017508	0.0443372	776;1780;4644;8618;9515;9863;11127;22871;23122;27253;27445;83696	PCDH17;KIF3A;STXBP5L;CACNA1D;DYNC1I1;CLASP2;CADPS;TRAPPC9;NLGN1;PCLO;MAGI2;MYO5A
GO:0072511	divalent inorganic cation transport	http://amigo.geneontology.org/amigo/term/GO:0072511	451	15	5.06042	2.96418	0.000177685	0.0443372	490;776;781;817;2259;4644;4985;6546;7220;23390;54822;65267;80036;259232;286097	ATP2B1;TRPM3;TRPM7;NALCN;FGF14;OPRD1;TRPC1;CAMK2D;CACNA2D1;MICU3;CACNA1D;SLC8A1;ZDHHC17;WNK3;MYO5A
GO:0006816	calcium ion transport	http://amigo.geneontology.org/amigo/term/GO:0006816	402	14	4.51062	3.10379	0.000182805	0.0443372	490;776;781;817;2259;4644;4985;6546;7220;54822;65267;80036;259232;286097	ATP2B1;TRPM3;TRPM7;NALCN;FGF14;OPRD1;TRPC1;CAMK2D;CACNA2D1;MICU3;CACNA1D;SLC8A1;WNK3;MYO5A
GO:0010927	cellular component assembly involved in morphogenesis	http://amigo.geneontology.org/amigo/term/GO:0010927	106	7	1.18937	5.88548	0.00019137	0.0446956	5629;7368;10529;23114;23122;23136;29767	NEBL;EPB41L3;PROX1;TMOD2;NFASC;CLASP2;UGT8
GO:0097104	postsynaptic membrane assembly	http://amigo.geneontology.org/amigo/term/GO:0097104	11	3	0.123425	24.3063	0.000214661	0.0462645	9378;9863;22871	NLGN1;NRXN1;MAGI2
GO:0046879	hormone secretion	http://amigo.geneontology.org/amigo/term/GO:0046879	312	12	3.50078	3.42781	0.000215861	0.0462645	18;776;1946;2822;3745;4644;5208;5991;9515;9575;27445;387597	RFX3;GPLD1;PFKFB2;CLOCK;ILDR2;STXBP5L;CACNA1D;KCNB1;ABAT;EFNA5;PCLO;MYO5A
GO:0099560	synaptic membrane adhesion	http://amigo.geneontology.org/amigo/term/GO:0099560	27	4	0.302952	13.2034	0.000220097	0.0462645	1946;9378;22871;27253	PCDH17;NLGN1;NRXN1;EFNA5
GO:0031032	actomyosin structure organization	http://amigo.geneontology.org/amigo/term/GO:0031032	184	9	2.06456	4.35928	0.000235715	0.047949	5629;8476;10529;23122;23136;29767;54822;55607;57669	NEBL;EPB41L3;TRPM7;EPB41L5;PROX1;TMOD2;CDC42BPA;PPP1R9A;CLASP2

## Sheet: Cluster_7
No enriched pathways

## Sheet: Cluster_8
geneSet	description	link	size	overlap	expect	enrichmentRatio	pValue	FDR	overlapId	userId
GO:0016569	covalent chromatin modification	http://amigo.geneontology.org/amigo/term/GO:0016569	468	19	3.93136	4.83294	1.36973e-08	8.63753e-05	1105;4152;5926;6304;6720;6885;7349;8085;9757;51742;55209;79447;79813;84787;94104;114803;171023;201163;221037	ARID4A;ARID4B;SREBF1;KMT5C;MAP3K7;MBD1;CHD1;FLCN;PAXBP1;MYSM1;UCN;KMT2D;SETD5;ASXL1;JMJD1C;EHMT1;SATB1;KMT2B;PAGR1
GO:0016570	histone modification	http://amigo.geneontology.org/amigo/term/GO:0016570	455	17	3.82215	4.44776	2.75036e-07	0.000867188	5926;6304;6720;6885;7349;8085;9757;51742;55209;79447;79813;84787;94104;114803;171023;201163;221037	ARID4A;ARID4B;SREBF1;KMT5C;MAP3K7;FLCN;PAXBP1;MYSM1;UCN;KMT2D;SETD5;ASXL1;JMJD1C;EHMT1;SATB1;KMT2B;PAGR1
GO:0016571	histone methylation	http://amigo.geneontology.org/amigo/term/GO:0016571	134	9	1.12565	7.99542	1.92955e-06	0.00365505	5926;6304;8085;9757;51742;79447;79813;84787;94104	ARID4A;ARID4B;KMT5C;PAXBP1;KMT2D;EHMT1;SATB1;KMT2B;PAGR1
GO:0008380	RNA splicing	http://amigo.geneontology.org/amigo/term/GO:0008380	417	15	3.50294	4.28212	2.31846e-06	0.00365505	1195;5411;9295;9584;9984;10181;10772;23398;23524;54883;55015;55596;55599;57396;140890	RBM5;CLK1;ZCCHC8;THOC1;PNN;CLK4;PPWD1;SRSF11;RBM39;SREK1;SRRM2;PRPF39;RNPC3;SRSF10;CWC25
GO:0006397	mRNA processing	http://amigo.geneontology.org/amigo/term/GO:0006397	487	16	4.09096	3.91106	3.3742e-06	0.00425554	5411;9295;9584;9984;10181;10772;23398;23524;54883;55015;55596;55599;64062;79811;140890;728642	RBM5;CDK11A;ZCCHC8;THOC1;PNN;PPWD1;SRSF11;RBM39;SLTM;RBM26;SREK1;SRRM2;PRPF39;RNPC3;SRSF10;CWC25
GO:0006479	protein methylation	http://amigo.geneontology.org/amigo/term/GO:0006479	174	9	1.46166	6.15739	1.62694e-05	0.0146564	5926;6304;8085;9757;51742;79447;79813;84787;94104	ARID4A;ARID4B;KMT5C;PAXBP1;KMT2D;EHMT1;SATB1;KMT2B;PAGR1
GO:0008213	protein alkylation	http://amigo.geneontology.org/amigo/term/GO:0008213	174	9	1.46166	6.15739	1.62694e-05	0.0146564	5926;6304;8085;9757;51742;79447;79813;84787;94104	ARID4A;ARID4B;KMT5C;PAXBP1;KMT2D;EHMT1;SATB1;KMT2B;PAGR1
GO:0034968	histone lysine methylation	http://amigo.geneontology.org/amigo/term/GO:0034968	110	7	0.924037	7.57545	3.93202e-05	0.0309941	5926;8085;9757;51742;79447;79813;84787	ARID4A;ARID4B;KMT5C;KMT2D;EHMT1;KMT2B;PAGR1
GO:0040029	regulation of gene expression, epigenetic	http://amigo.geneontology.org/amigo/term/GO:0040029	258	10	2.16729	4.61406	6.53304e-05	0.0420492	4152;5926;8085;9612;9757;23318;27327;51742;58487;373863	ARID4A;ARID4B;TNRC6A;TUT4;CREBZF;MBD1;KMT2D;NCOR2;DND1;KMT2B
GO:0034770	histone H4-K20 methylation	http://amigo.geneontology.org/amigo/term/GO:0034770	10	3	0.0840034	35.7129	6.66813e-05	0.0420492	5926;51742;84787	ARID4A;ARID4B;KMT5C

## Sheet: Cluster_9
geneSet	description	link	size	overlap	expect	enrichmentRatio	pValue	FDR	overlapId	userId
GO:0030335	positive regulation of cell migration	http://amigo.geneontology.org/amigo/term/GO:0030335	472	17	4.0216	4.22717	5.63856e-07	0.00324278	81;596;650;652;2316;3091;3491;3675;3958;6386;7114;8772;9480;9943;57402;80310;642273	ITGA3;HIF1A;ONECUT2;BMP4;BMP2;ACTN4;LGALS3;SDCBP;CCN1;FADD;PDGFD;BCL2;OXSR1;FAM110C;S100A14;FLNA;TMSB4X
GO:2000147	positive regulation of cell motility	http://amigo.geneontology.org/amigo/term/GO:2000147	493	17	4.20053	4.04711	1.02847e-06	0.00324278	81;596;650;652;2316;3091;3491;3675;3958;6386;7114;8772;9480;9943;57402;80310;642273	ITGA3;HIF1A;ONECUT2;BMP4;BMP2;ACTN4;LGALS3;SDCBP;CCN1;FADD;PDGFD;BCL2;OXSR1;FAM110C;S100A14;FLNA;TMSB4X
GO:0048732	gland development	http://amigo.geneontology.org/amigo/term/GO:0048732	434	15	3.69783	4.05644	4.50816e-06	0.00947616	596;650;652;1999;2296;2356;2627;3091;5104;8543;8772;9076;9368;9480;81606	FOXC1;HIF1A;SLC9A3R1;ONECUT2;BMP4;BMP2;FPGS;GATA6;LMO4;CLDN1;ELF3;FADD;BCL2;SERPINA5;LBH
GO:0070232	regulation of T cell apoptotic process	http://amigo.geneontology.org/amigo/term/GO:0070232	36	5	0.306732	16.3009	1.27527e-05	0.0201046	652;1942;3091;3958;8772	HIF1A;BMP4;LGALS3;FADD;EFNA1
GO:0061035	regulation of cartilage development	http://amigo.geneontology.org/amigo/term/GO:0061035	65	6	0.553822	10.8338	1.88029e-05	0.0225738	302;650;652;1490;2202;3491	EFEMP1;CCN2;BMP4;BMP2;CCN1;ANXA2
GO:1902532	negative regulation of intracellular signal transduction	http://amigo.geneontology.org/amigo/term/GO:1902532	495	15	4.21757	3.55655	2.14784e-05	0.0225738	596;602;652;1827;1942;2274;3091;3675;7105;7114;8531;9368;9516;84962;140885	TSPAN6;ITGA3;YBX3;BCL3;HIF1A;SLC9A3R1;FHL2;BMP4;AJUBA;RCAN1;EFNA1;BCL2;LITAF;SIRPA;TMSB4X
GO:0070233	negative regulation of T cell apoptotic process	http://amigo.geneontology.org/amigo/term/GO:0070233	21	4	0.178927	22.3555	2.70119e-05	0.0243338	652;1942;3091;8772	HIF1A;BMP4;FADD;EFNA1
GO:1901222	regulation of NIK/NF-kappaB signaling	http://amigo.geneontology.org/amigo/term/GO:1901222	105	7	0.894636	7.82441	3.1901e-05	0.025146	81;602;7105;7114;8797;9516;117854	TSPAN6;BCL3;TNFRSF10A;TRIM6;ACTN4;LITAF;TMSB4X
GO:0043062	extracellular structure organization	http://amigo.geneontology.org/amigo/term/GO:0043062	400	13	3.40814	3.8144	3.82415e-05	0.0266811	302;602;1490;1520;1999;2296;2683;3038;3491;3675;4316;6386;285590	ITGA3;FOXC1;BCL3;B4GALT1;HAS3;CCN2;SDCBP;MMP7;CCN1;CTSS;ELF3;SH3PXD2B;ANXA2
GO:0030198	extracellular matrix organization	http://amigo.geneontology.org/amigo/term/GO:0030198	347	12	2.95656	4.05877	4.23106e-05	0.0266811	302;602;1490;1520;1999;2296;2683;3038;3491;3675;4316;285590	ITGA3;FOXC1;BCL3;B4GALT1;HAS3;CCN2;MMP7;CCN1;CTSS;ELF3;SH3PXD2B;ANXA2
GO:0030203	glycosaminoglycan metabolic process	http://amigo.geneontology.org/amigo/term/GO:0030203	156	8	1.32917	6.01878	5.72327e-05	0.0300385	2131;2239;2296;2683;3038;9334;9469;80760	FOXC1;GPC4;B4GALT1;HAS3;CHST3;ITIH5;B4GALT5;EXT1
GO:0050900	leukocyte migration	http://amigo.geneontology.org/amigo/term/GO:0050900	419	13	3.57002	3.64143	6.14684e-05	0.0300385	2683;2919;3675;3958;6347;8772;8797;9056;9943;57402;80024;80310;140885	ITGA3;B4GALT1;SLC8B1;TNFRSF10A;CCL2;LGALS3;SLC7A7;CXCL1;FADD;PDGFD;OXSR1;S100A14;SIRPA
GO:0070231	T cell apoptotic process	http://amigo.geneontology.org/amigo/term/GO:0070231	50	5	0.426017	11.7366	6.51303e-05	0.0300385	652;1942;3091;3958;8772	HIF1A;BMP4;LGALS3;FADD;EFNA1
GO:0048608	reproductive structure development	http://amigo.geneontology.org/amigo/term/GO:0048608	425	13	3.62114	3.59002	7.09911e-05	0.0300385	596;652;677;2296;2316;2627;2706;3091;3491;4257;5104;7026;8531	MGST1;FOXC1;YBX3;HIF1A;BMP4;GATA6;CCN1;GJB2;BCL2;NR2F2;ZFP36L1;SERPINA5;FLNA
GO:0038061	NIK/NF-kappaB signaling	http://amigo.geneontology.org/amigo/term/GO:0038061	120	7	1.02244	6.84636	7.49939e-05	0.0300385	81;602;7105;7114;8797;9516;117854	TSPAN6;BCL3;TNFRSF10A;TRIM6;ACTN4;LITAF;TMSB4X
GO:0061458	reproductive system development	http://amigo.geneontology.org/amigo/term/GO:0061458	428	13	3.64671	3.56486	7.62156e-05	0.0300385	596;652;677;2296;2316;2627;2706;3091;3491;4257;5104;7026;8531	MGST1;FOXC1;YBX3;HIF1A;BMP4;GATA6;CCN1;GJB2;BCL2;NR2F2;ZFP36L1;SERPINA5;FLNA
GO:0006022	aminoglycan metabolic process	http://amigo.geneontology.org/amigo/term/GO:0006022	165	8	1.40586	5.69048	8.49292e-05	0.0303392	2131;2239;2296;2683;3038;9334;9469;80760	FOXC1;GPC4;B4GALT1;HAS3;CHST3;ITIH5;B4GALT5;EXT1
GO:0070098	chemokine-mediated signaling pathway	http://amigo.geneontology.org/amigo/term/GO:0070098	85	6	0.724229	8.28467	8.66009e-05	0.0303392	2296;2919;3091;6347;9943;51554	FOXC1;HIF1A;CCL2;ACKR4;CXCL1;OXSR1
GO:0061448	connective tissue development	http://amigo.geneontology.org/amigo/term/GO:0061448	265	10	2.25789	4.42891	9.19346e-05	0.0305126	302;650;652;1490;2202;3091;3491;8538;80310;285590	BARX2;HIF1A;EFEMP1;CCN2;BMP4;BMP2;CCN1;PDGFD;SH3PXD2B;ANXA2
GO:0044706	multi-multicellular organism process	http://amigo.geneontology.org/amigo/term/GO:0044706	218	9	1.85743	4.84539	0.000105557	0.033282	596;1829;2683;2706;3675;4316;7026;8528;285590	ITGA3;DSG2;B4GALT1;MMP7;GJB2;BCL2;SH3PXD2B;NR2F2;DDO
GO:0070228	regulation of lymphocyte apoptotic process	http://amigo.geneontology.org/amigo/term/GO:0070228	56	5	0.477139	10.4791	0.000112709	0.0338448	652;1942;3091;3958;8772	HIF1A;BMP4;LGALS3;FADD;EFNA1
GO:0048545	response to steroid hormone	http://amigo.geneontology.org/amigo/term/GO:0048545	388	12	3.30589	3.62988	0.000122602	0.0351422	596;652;677;760;1490;1829;2274;2494;2706;7026;9076;81606	DSG2;CA2;FHL2;NR5A2;CCN2;BMP4;CLDN1;GJB2;BCL2;NR2F2;ZFP36L1;LBH
GO:0061036	positive regulation of cartilage development	http://amigo.geneontology.org/amigo/term/GO:0061036	31	4	0.264131	15.144	0.00013292	0.0360092	302;650;652;3491	BMP4;BMP2;CCN1;ANXA2
GO:1990868	response to chemokine	http://amigo.geneontology.org/amigo/term/GO:1990868	93	6	0.792392	7.57201	0.000142758	0.0360092	2296;2919;3091;6347;9943;51554	FOXC1;HIF1A;CCL2;ACKR4;CXCL1;OXSR1
GO:1990869	cellular response to chemokine	http://amigo.geneontology.org/amigo/term/GO:1990869	93	6	0.792392	7.57201	0.000142758	0.0360092	2296;2919;3091;6347;9943;51554	FOXC1;HIF1A;CCL2;ACKR4;CXCL1;OXSR1
GO:0070229	negative regulation of lymphocyte apoptotic process	http://amigo.geneontology.org/amigo/term/GO:0070229	32	4	0.272651	14.6708	0.000150909	0.0362738	652;1942;3091;8772	HIF1A;BMP4;FADD;EFNA1
GO:0060135	maternal process involved in female pregnancy	http://amigo.geneontology.org/amigo/term/GO:0060135	60	5	0.51122	9.78052	0.000156813	0.0362738	1829;2706;3675;4316;7026	ITGA3;DSG2;MMP7;GJB2;NR2F2
GO:0070243	regulation of thymocyte apoptotic process	http://amigo.geneontology.org/amigo/term/GO:0070243	13	3	0.110764	27.0845	0.000162695	0.0362738	652;1942;3091	HIF1A;BMP4;EFNA1
GO:0034330	cell junction organization	http://amigo.geneontology.org/amigo/term/GO:0034330	285	10	2.4283	4.11811	0.000166816	0.0362738	81;596;928;1500;1829;2316;2706;9076;81607;84962	CD9;DSG2;AJUBA;ACTN4;NECTIN4;CLDN1;GJB2;BCL2;FLNA;CTNND1
GO:0048536	spleen development	http://amigo.geneontology.org/amigo/term/GO:0048536	34	4	0.289692	13.8078	0.000192067	0.0403725	596;602;1030;8772	BCL3;CDKN2B;FADD;BCL2
GO:0048592	eye morphogenesis	http://amigo.geneontology.org/amigo/term/GO:0048592	144	7	1.22693	5.7053	0.000233822	0.0466754	596;652;2202;3091;4915;25987;65979	HIF1A;EFEMP1;BMP4;NTRK2;BCL2;TSKU;PHACTR4
GO:0002009	morphogenesis of an epithelium	http://amigo.geneontology.org/amigo/term/GO:0002009	480	13	4.08976	3.17867	0.000236856	0.0466754	596;650;652;760;2239;2316;3091;3491;8324;8543;9368;65979;84962	GPC4;HIF1A;CA2;SLC9A3R1;BMP4;BMP2;AJUBA;CCN1;LMO4;FZD7;BCL2;FLNA;PHACTR4

[truncated: 3 more sheets: Cluster_10, Cluster_11, Cluster_12]
