# Supplementary material for: Network-based insights into miRNA regulation of β-cell insulin secretion in type 2 diabetes
Source: iScience. 2025 Nov 22;28(12):114200. doi: 10.1016/j.isci.2025.114200 (PMC12721147; doi:10.1016/j.isci.2025.114200)
Supplement: Table S10. Associations of miR-101 and miR-9 mRNA targets with first- and second-phase insulin secretion AUCs, related to Figure 6 [file mmc11.xlsx]

## Sheet: 1st_Phase
Table S10: miR-101-3p and miR-9-5p mRNA target associations with first phase insulin secretion.
Column description in sheet Column_Description
Target_mRNA	miRNA	mRNA_associated_with_T2D	mRNA_associated_with_Insulin_Secretion_Phase	LRT_pvalue	LRT_pvalue_FDR	Estimate	pvalue	padj
ACAD9	miR-101	No	First	0.00904164	0.338791	0.122431	0.000268387	0.00708912
ADAMTSL3	miR-101	No	First	0.00928799	0.338791	0.145769	0.000459851	0.00903195
AFAP1	miR-101	No	First	0.042571	0.524384	0.156367	0.00200958	0.0236821
ANKRD50	miR-101	No	First	0.0403915	0.524384	0.116363	0.00330443	0.0346739
ASB3	miR-101	No	First	0.0400113	0.524384	-0.119054	4.71398e-06	0.000594866
ASH1L	miR-9	No	First	0.0271127	0.584781	-0.0881175	0.00262321	0.0376374
ATRNL1	miR-101	Yes	First	0.02707	0.507795	-0.189501	0.00183321	0.0230204
ATRX	miR-101	Yes	First	0.0417737	0.524384	0.196573	0.0152376	0.0864594
BTN2A2	miR-101	No	First	0.0248513	0.507795	0.12119	0.000870938	0.0148831
CADM1	miR-101	No	First	0.0265239	0.507795	-0.121402	0.00652195	0.0499581
CBFA2T2	miR-101	No	First	0.046238	0.524384	-0.0763863	0.00136965	0.0190755
CCDC142	miR-101	No	First	0.0336852	0.516256	0.121041	0.000962928	0.0153667
CDK19	miR-101	No	First	0.00818509	0.338791	0.197928	0.00239781	0.0264029
CENPC	miR-9	No	First	0.020644	0.584781	-0.0989955	0.0364307	0.167267
CHD9	miR-9	No	First	0.0311256	0.584781	-0.0882919	0.00370026	0.0436589
CLASP2	miR-101	No	First	0.0412258	0.524384	-0.122902	0.0018141	0.0230204
CLSPN	miR-101	No	First	0.0457216	0.524384	0.100264	0.0097885	0.0652438
CNTN3	miR-101	No	First	0.0085431	0.338791	0.156866	0.00110067	0.0168622
CPEB3	miR-101	Yes	First	0.000914887	0.175201	-0.14201	3.66027e-07	7.48716e-05
DDX17	miR-101	No	First	0.0136427	0.418012	0.152887	0.000120342	0.00512124
EXOC8	miR-101	No	First	0.0164204	0.453975	-0.0989669	0.000235508	0.00644282
EXPH5	miR-101	No	First	0.000232555	0.175201	0.31492	0.000226838	0.00643547
FAT3	miR-101	No	First	0.00727471	0.338791	0.171469	0.000785645	0.0143287
FLRT2	miR-101	No	First	0.0464991	0.524384	0.376407	0.040977	0.150184
FLRT3	miR-9	No	First	0.00195447	0.128995	0.270989	0.000362189	0.0108657
FLVCR1	miR-101	No	First	0.0038207	0.281909	-0.164305	3.90974e-07	7.48716e-05
FMN1	miR-9	No	First	0.000103944	0.0343014	-0.307742	1.69478e-05	0.00139819
FNIP1	miR-101	No	First	0.0474597	0.526871	-0.123866	5.36944e-05	0.00257062
FRYL	miR-101	No	First	0.0101608	0.353781	0.130144	0.000192436	0.00566982
FRYL	miR-9	No	First	0.0270759	0.584781	0.130144	0.000192436	0.00705599
GDAP1	miR-101	Yes	First	0.00445523	0.281909	-0.170611	0.000167513	0.00546545
GPATCH2L	miR-101	No	First	0.0368093	0.522146	-0.156602	0.000485547	0.00929823
GXYLT2	miR-101	No	First	0.0426919	0.524384	-0.0930368	0.0256438	0.11282
HIC2	miR-9	No	First	0.0271735	0.584781	-0.105016	0.00431666	0.0471437
HIF1AN	miR-101	No	First	0.0200938	0.480995	0.141112	0.000403165	0.00892444
IGF1R	miR-101	No	First	0.0316684	0.516256	0.118543	0.00567251	0.0457383
ITGA1	miR-101	No	First	0.0350461	0.516256	0.19294	3.96143e-05	0.00216747
KCNE1	miR-101	No	First	0.0453613	0.524384	0.0907848	5.43612e-06	0.000594866
KCNH7	miR-101	No	First	0.0492049	0.530653	-0.107298	0.00759961	0.0544047
KLHL11	miR-101	No	First	0.000620883	0.175201	-0.171094	3.74057e-08	2.86527e-05
KLHL24	miR-101	Yes	First	0.0296977	0.516256	-0.182489	0.000383392	0.00892444
LARP4B	miR-101	No	First	0.00154762	0.230201	0.196387	1.28318e-05	0.0009764
LARP4B	miR-9	No	First	0.00649738	0.306305	0.196387	1.28318e-05	0.00139819
LDLRAD4	miR-101	No	First	0.0230749	0.505011	0.15199	0.00216622	0.024766
LPAR1	miR-101	No	First	0.000738652	0.175201	0.182745	6.67589e-06	0.000639216
LPAR1	miR-9	No	First	0.00134013	0.124782	0.182745	6.67589e-06	0.00110152
LPP	miR-9	No	First	0.0282188	0.584781	0.12682	0.00512201	0.0497136
LRRN1	miR-101	No	First	0.0350329	0.516256	0.168488	0.000431076	0.00892444
MAN1A2	miR-101	No	First	0.0208433	0.483817	-0.116599	0.000651439	0.0121708
MAVS	miR-101	No	First	0.024789	0.507795	0.120193	0.000421541	0.00892444
MPHOSPH9	miR-101	No	First	0.0492297	0.530653	-0.118869	0.00179871	0.0230204
MRE11	miR-9	No	First	0.0295379	0.584781	0.144899	0.00946676	0.0781008
MTCL1	miR-101	Yes	First	0.0337579	0.516256	0.122403	0.0370387	0.141858
NISCH	miR-101	Yes	First	0.0106759	0.355554	-0.118518	0.00123759	0.0178867
NR6A1	miR-101	No	First	0.00624523	0.338791	0.125144	0.00353065	0.0355852
NR6A1	miR-9	No	First	0.0136234	0.561967	0.125144	0.00353065	0.0436589
PDZD2	miR-9	Yes	First	0.0482728	0.628919	0.169231	0.0170579	0.117273
PGBD4	miR-101	No	First	0.0322885	0.516256	0.0935743	0.00921007	0.0630554
PIAS2	miR-101	No	First	0.00386942	0.281909	-0.114927	3.28371e-07	7.48716e-05
PNISR	miR-101	Yes	First	0.0323208	0.516256	-0.101736	0.000154638	0.00546545
PPP1CB	miR-101	No	First	0.0419985	0.524384	-0.102525	0.00186549	0.0230478
PPP1R12A	miR-101	Yes	First	0.0361487	0.522146	-0.116439	0.00120567	0.0178867
PRKD3	miR-101	Yes	First	0.00371504	0.281909	-0.150114	1.73662e-05	0.00110855
QSER1	miR-101	No	First	0.0465511	0.524384	0.0995699	0.0123247	0.0749266
RAD51B	miR-101	Yes	First	0.0274248	0.507795	0.0818977	0.00498364	0.0427836
RALGPS2	miR-101	No	First	0.0278425	0.507795	0.129532	0.0135993	0.0801314
RBM33	miR-101	Yes	First	0.0188681	0.47288	-0.157426	0.00798361	0.0566245
RGS7BP	miR-101	No	First	0.0191374	0.47288	-0.104067	0.000165338	0.00546545
RNF19A	miR-101	No	First	0.00478436	0.281909	-0.134143	0.000420483	0.00892444
RNF213	miR-101	No	First	0.0165944	0.453975	0.181475	0.00374415	0.036304
RO60	miR-101	No	First	0.0160329	0.453975	-0.124157	0.00537848	0.0440146
RREB1	miR-101	No	First	0.0119655	0.381898	-0.157725	0.000113479	0.00511324
SEC62	miR-101	Yes	First	0.0349587	0.516256	-0.124574	0.00498789	0.0427836
SLC35F5	miR-101	No	First	0.00445944	0.281909	0.240481	0.000418051	0.00892444
SLC44A1	miR-101	Yes	First	0.0348816	0.516256	0.160048	0.000948586	0.0153667
STARD13	miR-101	Yes	First	0.0267955	0.507795	0.140419	0.00178165	0.0230204
STARD13	miR-9	Yes	First	0.0374953	0.628919	0.140419	0.00178165	0.0309444
STK38L	miR-101	No	First	0.00803218	0.338791	0.19071	1.40214e-05	0.0009764
STON2	miR-101	No	First	0.0024844	0.271865	-0.167685	3.52499e-05	0.00207703
TBC1D12	miR-101	No	First	0.0228687	0.505011	-0.0961019	1.26767e-06	0.000194207
TEAD1	miR-101	No	First	0.0415053	0.524384	0.134874	0.000158488	0.00546545
TEP1	miR-101	Yes	First	0.00180314	0.230201	0.223117	0.000454655	0.00903195
TMF1	miR-101	No	First	0.0459311	0.524384	-0.114757	0.0139774	0.0817305
TRMT13	miR-9	No	First	0.0396313	0.628919	0.11976	0.00420232	0.0471437
TULP4	miR-101	No	First	0.00707209	0.338791	-0.164001	0.000807423	0.0143834
TULP4	miR-9	No	First	0.000717979	0.118466	-0.164001	0.000807423	0.0181147
TUT7	miR-9	Yes	First	0.0196367	0.584781	0.197244	0.00227026	0.0356756
UTRN	miR-9	No	First	0.00561513	0.306305	0.189765	4.21835e-06	0.00110152
ZNF121	miR-9	No	First	0.0261573	0.584781	-0.117554	0.00542136	0.0511157
ZNF28	miR-101	No	First	0.0498787	0.530653	0.113508	0.016574	0.0894063
ZNF649	miR-101	No	First	0.0179964	0.47288	-0.117708	8.21811e-06	0.000699452
ZNF700	miR-9	No	First	0.0318971	0.584781	-0.155645	2.12685e-05	0.00140372
ZNF875	miR-9	No	First	0.041183	0.628919	-0.0694885	0.00633711	0.0580902
ZZEF1	miR-9	No	First	0.0015125	0.124782	-0.163722	0.00014886	0.00658633

## Sheet: 2nd_Phase
Table S10: miR-101-3p and miR-9-5p mRNA target associations with second phase insulin secretion.
Target_mRNA	miRNA	T2D_related	Insulin_Secretion_Phase	LRT_pvalue	LRT_pvalue_FDR	Estimate	pvalue	pvalue_FDR
ACAD9	miR-101	No	Second	0.0282324	0.507536	0.105044	0.00889677	0.0661643
ADAMTSL3	miR-101	No	Second	0.0259168	0.507536	0.13998	0.00111448	0.0194893
ALDH1L2	miR-101	Yes	Second	0.0418649	0.525714	-0.129105	0.000868913	0.0188384
ANK3	miR-101	No	Second	0.0253247	0.507536	0.126894	0.0262719	0.124224
ANK3	miR-9	No	Second	0.0471157	0.588454	0.126894	0.0262719	0.146944
ANKRD17	miR-9	No	Second	0.0344401	0.588454	-0.0599641	0.0250028	0.144753
ARHGEF7	miR-9	No	Second	0.0427109	0.588454	-0.0900082	0.00786725	0.0704242
ARID2	miR-9	Yes	Second	0.0359492	0.588454	-0.0806315	0.013404	0.10053
ATRNL1	miR-101	Yes	Second	0.0239696	0.507536	-0.189354	0.00335307	0.0366922
BIRC5	miR-101	Yes	Second	0.0166278	0.507536	-0.103123	0.00102658	0.0191795
BTBD3	miR-9	Yes	Second	0.0403689	0.588454	-0.0936601	0.00377874	0.0482343
BTN2A2	miR-101	No	Second	0.0459414	0.541402	0.109829	0.00820598	0.0635348
CADM1	miR-101	No	Second	0.00988764	0.45903	-0.138898	0.00112475	0.0194893
CBFA2T2	miR-101	No	Second	0.0293371	0.507536	-0.0849833	0.00141632	0.0207213
CCDC142	miR-101	No	Second	0.0224947	0.507536	0.1361	0.000222808	0.00853353
CDK19	miR-101	No	Second	0.00864816	0.45903	0.202109	0.00259998	0.0316124
CFL2	miR-9	No	Second	0.0405945	0.588454	-0.114028	0.00245237	0.0367856
CHD9	miR-9	No	Second	0.035099	0.588454	-0.0850687	0.00547842	0.0623407
CLSPN	miR-101	No	Second	0.0304905	0.507536	0.115079	0.0010249	0.0191795
CNTN3	miR-101	No	Second	0.0233494	0.507536	0.137927	0.0106747	0.0764192
CPEB3	miR-101	Yes	Second	0.00280245	0.308598	-0.139288	3.39706e-06	0.000433692
DDX17	miR-101	No	Second	0.0249752	0.507536	0.147021	0.00175691	0.0244689
EXOC8	miR-101	No	Second	0.0171524	0.507536	-0.0988918	0.000649859	0.0158013
EXPH5	miR-101	No	Second	0.000303924	0.116403	0.311537	0.000156064	0.00711502
FAT3	miR-101	No	Second	0.018613	0.507536	0.157181	0.00564777	0.0521228
FAT4	miR-101	No	Second	0.0328825	0.507536	0.0929533	0.00189622	0.0250668
FLRT3	miR-9	No	Second	0.00389946	0.43081	0.26713	0.000427368	0.0157142
FLVCR1	miR-101	No	Second	0.00957485	0.45903	-0.154484	0.0003515	0.01077
FMN1	miR-9	No	Second	0.00197435	0.43081	-0.266137	0.000588205	0.0176462
FRYL	miR-101	No	Second	0.00935982	0.45903	0.135006	0.000278504	0.009697
FRYL	miR-9	No	Second	0.0348824	0.588454	0.135006	0.000278504	0.0157142
FSD1L	miR-9	No	Second	0.0431391	0.588454	-0.0986018	0.00707821	0.0704242
GDAP1	miR-101	Yes	Second	0.00514093	0.396865	-0.165842	0.000485742	0.0137807
GPATCH2L	miR-101	No	Second	0.0380936	0.511925	-0.107276	0.0113447	0.0775896
GXYLT2	miR-101	No	Second	0.0117055	0.471917	-0.117694	0.00411625	0.0420406
HIC2	miR-9	No	Second	0.0274073	0.588454	-0.100429	0.00777055	0.0704242
HIF1AN	miR-101	No	Second	0.0330001	0.507536	0.133868	0.00129019	0.0201691
HIPK2	miR-9	No	Second	0.036876	0.588454	-0.0789031	0.00101043	0.0238172
IFT80	miR-101	No	Second	0.0351361	0.507536	0.138017	0.00632374	0.0576665
IGF1R	miR-101	No	Second	0.010668	0.45903	0.135835	0.000442112	0.0130253
ITGA1	miR-101	No	Second	0.028504	0.507536	0.204607	0.000176386	0.00750622
KCNAB3	miR-101	No	Second	0.0371044	0.507536	0.108619	0.00242684	0.0304747
KCNE1	miR-101	No	Second	0.0292162	0.507536	0.0977177	1.26392e-06	0.000383356
KLHL11	miR-101	No	Second	0.00148756	0.284867	-0.175602	2.00186e-06	0.000383356
KLHL24	miR-101	Yes	Second	0.00776845	0.45903	-0.21329	1.08874e-05	0.000833978
LARP4B	miR-101	No	Second	0.00282009	0.308598	0.199286	1.35752e-05	0.000945324
LARP4B	miR-9	No	Second	0.0131998	0.54449	0.199286	1.35752e-05	0.0044798
LDLRAD4	miR-101	No	Second	0.0271933	0.507536	0.165847	0.000602361	0.0158013
LPAR1	miR-101	No	Second	0.0033773	0.323377	0.166002	0.000680735	0.0158013
LPAR1	miR-9	No	Second	0.00652743	0.43081	0.166002	0.000680735	0.0187202
LPP	miR-9	No	Second	0.0123408	0.54449	0.148494	0.00139397	0.0284758
MAN1A2	miR-101	No	Second	0.0367777	0.507536	-0.110595	0.00292266	0.0334143
MAVS	miR-101	No	Second	0.0353152	0.507536	0.123142	0.000333627	0.0106482
MRE11	miR-9	No	Second	0.00651126	0.43081	0.179123	0.000560472	0.0176462
NISCH	miR-101	Yes	Second	0.0235665	0.507536	-0.109696	0.00172796	0.0244689
NR6A1	miR-101	No	Second	0.0107866	0.45903	0.127659	0.0124298	0.0820794
NR6A1	miR-9	No	Second	0.0256861	0.588454	0.127659	0.0124298	0.0976626
NSD1	miR-9	No	Second	0.0440111	0.588454	-0.0976883	0.0312846	0.156215
PDE7B	miR-101	Yes	Second	0.0255701	0.507536	0.104547	0.0409282	0.163287
PDE7B	miR-9	Yes	Second	0.0433664	0.588454	0.104547	0.0409282	0.187588
PGBD4	miR-101	No	Second	0.0391175	0.516621	0.0945445	0.00521016	0.0498873
PIAS2	miR-101	No	Second	0.00518101	0.396865	-0.117204	3.97949e-07	0.000304829
PPP1CB	miR-101	No	Second	0.0310024	0.507536	-0.10855	0.000671174	0.0158013
PRKD3	miR-101	Yes	Second	0.0102844	0.45903	-0.146124	0.000157905	0.00711502
QSER1	miR-101	No	Second	0.0366366	0.507536	0.113151	0.00458646	0.0456263
RAD51B	miR-101	Yes	Second	0.0223708	0.507536	0.0870749	0.00866877	0.0657453
RALGPS2	miR-101	No	Second	0.0135783	0.507536	0.151723	0.00358615	0.0383477
RBM48	miR-101	No	Second	0.0326865	0.507536	-0.119419	0.00180781	0.0247282
RGS7BP	miR-101	No	Second	0.0397967	0.516683	-0.0937729	0.00117107	0.0195009
RNF19A	miR-101	No	Second	0.00070518	0.180056	-0.15703	5.21089e-06	0.000570221
RNF213	miR-101	No	Second	0.0294432	0.507536	0.172997	0.00821141	0.0635348
RREB1	miR-101	No	Second	0.0297732	0.507536	-0.137013	0.00279369	0.0334143
SEPTIN11	miR-101	No	Second	0.0455271	0.541402	0.146425	0.0009763	0.0191795
SLC35F5	miR-101	No	Second	0.0237388	0.507536	0.198931	0.00309084	0.0348175
SORL1	miR-101	Yes	Second	0.0171015	0.507536	-0.130155	0.00132692	0.0203284
STARD13	miR-101	Yes	Second	0.0492248	0.5679	0.128558	0.013852	0.0855694
STK38L	miR-101	No	Second	0.0232755	0.507536	0.18834	8.10483e-05	0.00477562
STON2	miR-101	No	Second	0.00222936	0.308598	-0.182414	2.86436e-06	0.000433692
TAF1A	miR-101	No	Second	0.0338838	0.507536	0.107964	0.00919095	0.0670502
TBC1D12	miR-101	No	Second	0.0409154	0.522353	-0.0878633	0.00013219	0.00675049
TEP1	miR-101	Yes	Second	0.000221394	0.116403	0.252426	8.02844e-06	0.000708417
TMF1	miR-101	No	Second	0.0439905	0.534868	-0.123709	0.0202474	0.108458
TRIM66	miR-101	No	Second	0.026889	0.507536	0.184274	0.00775948	0.0623544
TRIM66	miR-9	No	Second	0.041086	0.588454	0.184274	0.00775948	0.0704242
TULP4	miR-101	No	Second	0.0427613	0.528308	-0.138246	0.0132447	0.0838468
TULP4	miR-9	No	Second	0.00857746	0.47176	-0.138246	0.0132447	0.10053
TUT7	miR-9	Yes	Second	0.0154166	0.565277	0.214604	0.00153159	0.0284758
UTRN	miR-9	No	Second	0.0215092	0.588454	0.175973	0.000245204	0.0157142
ZNF28	miR-101	No	Second	0.0334708	0.507536	0.123649	0.0129331	0.08336
ZNF649	miR-101	No	Second	0.0183594	0.507536	-0.128287	1.96782e-06	0.000383356
ZNF700	miR-9	No	Second	0.0466769	0.588454	-0.150836	0.0003715	0.0157142
ZZEF1	miR-9	No	Second	0.00409326	0.43081	-0.149374	0.00155323	0.0284758

## Sheet: Beta_Cell_expression
Table S10: Expression of miR-101-3p and miR-9-5p target mRNAs in a pancreatic beta cell single-cell sequencing dataset of ND and T2D donors.
Target_mRNA	miRNA	mRNA_associated_with_T2D	mRNA_associated_with_Insulin_Secretion_Phase	ensembl_mRNA_id	Beta_Healthy_Cells_Expressed	Beta_ND_Mean_RPKM_Expression	Enriched_in_beta cells (ND donors)	Enriched_in_beta cells (T2D donors)
ACAD9	miR-101	No	First + Second	ENSG00000177646	109/311	32.341	No	No
ADAMTSL3	miR-101	No	First + Second	ENSG00000156218	3/311	11.572	No	No
AFAP1	miR-101	No	First	ENSG00000196526	31/311	7.553	No	No
ALDH1L2	miR-101	Yes	Second	ENSG00000136010	48/311	13.288	No	No
ANK3	miR-101	No	Second	ENSG00000151150	22/311	9.495	No	No
ANK3	miR-9	No	Second	ENSG00000151150	22/311	9.495	No	No
ANKRD17	miR-9	No	Second	ENSG00000132466	236/311	26.914	No	No
ANKRD50	miR-101	No	First	ENSG00000151458	36/311	11.389	No	No
ARHGEF7	miR-9	No	Second	ENSG00000102606	168/311	26.255	No	No
ARID2	miR-9	Yes	Second	ENSG00000189079	155/311	8.223	No	No
ASB3	miR-101	No	First	ENSG00000115239	72/311	42.275	No	No
ASH1L	miR-9	No	First	ENSG00000116539	209/311	16.893	No	No
ATRNL1	miR-101	Yes	First + Second	ENSG00000107518	194/311	44.869	Yes	No
ATRX	miR-101	Yes	First	ENSG00000085224	266/311	26.401	No	No
BIRC5	miR-101	Yes	Second	ENSG00000089685	1/311	1.061	No	No
BTBD3	miR-9	Yes	Second	ENSG00000132640	234/311	45.67	No	Yes
BTN2A2	miR-101	No	First + Second	ENSG00000124508	17/311	18.35	No	No
CADM1	miR-101	No	First + Second	ENSG00000182985	283/311	153.287	Yes	Yes
CBFA2T2	miR-101	No	First + Second	ENSG00000078699	194/311	13.838	No	No
CCDC142	miR-101	No	First + Second	ENSG00000135637	59/311	7.412	No	No
CDK19	miR-101	No	First + Second	ENSG00000155111	52/311	11.44	No	No
CENPC	miR-9	No	First	ENSG00000145241	199/311	23.565	Yes	Yes
CFL2	miR-9	No	Second	ENSG00000165410	231/311	87.262	Yes	Yes
CHD9	miR-9	No	First + Second	ENSG00000177200	260/311	22.626	No	No
CLASP2	miR-101	No	First	ENSG00000163539	196/311	17.343	Yes	No
CLSPN	miR-101	No	First + Second	ENSG00000092853	6/311	3.973	No	No
CNTN3	miR-101	No	First + Second	ENSG00000113805	6/311	26.995	No	No
CPEB3	miR-101	Yes	First + Second	ENSG00000107864	115/311	13.666	No	No
DDX17	miR-101	No	First + Second	ENSG00000100201	290/311	76.85	Yes	Yes
EXOC8	miR-101	No	First + Second	ENSG00000116903	106/311	22.643	Yes	No
EXPH5	miR-101	No	First + Second	ENSG00000110723	187/311	29.476	Yes	Yes
FAT3	miR-101	No	First + Second	ENSG00000165323	1/311	1.842	No	No
FAT4	miR-101	No	Second	ENSG00000196159	7/311	3.714	No	No
FLRT2	miR-101	No	First				No	No
FLRT3	miR-9	No	First + Second	ENSG00000125848	40/311	23.168	No	No
FLVCR1	miR-101	No	First + Second	ENSG00000162769	128/311	19.311	No	No
FMN1	miR-9	No	First + Second	ENSG00000248905	91/311	8.546	No	Yes
FNIP1	miR-101	No	First	ENSG00000217128	249/311	24.209	Yes	Yes
FRYL	miR-9	No	First + Second	ENSG00000075539	157/311	7.991	No	No
FRYL	miR-101	No	First + Second	ENSG00000075539	157/311	7.991	No	No
FSD1L	miR-9	No	Second	ENSG00000106701	95/311	21.419	Yes	No
GDAP1	miR-101	Yes	First + Second	ENSG00000104381	220/311	53.477	Yes	No
GPATCH2L	miR-101	No	First + Second	ENSG00000089916	156/311	11.396	No	No
GXYLT2	miR-101	No	First + Second	ENSG00000172986	6/311	24.447	No	No
HIC2	miR-9	No	First + Second	ENSG00000169635	45/311	7.267	No	No
HIF1AN	miR-101	No	First + Second	ENSG00000166135	183/311	23.422	No	No
HIPK2	miR-9	No	Second	ENSG00000064393	270/311	15.615	No	No
IFT80	miR-101	No	Second	ENSG00000068885	105/311	28.843	No	No
IGF1R	miR-101	No	First + Second	ENSG00000140443	258/311	15.155	Yes	Yes
ITGA1	miR-101	No	First + Second	ENSG00000213949	61/311	32.794	No	No
KCNAB3	miR-101	No	Second	ENSG00000170049	10/311	18.536	No	No
KCNE1	miR-101	No	First + Second				No	No
KCNH7	miR-101	No	First	ENSG00000184611	65/311	25.576	Yes	Yes
KLHL11	miR-101	No	First + Second	ENSG00000178502	197/311	27.292	Yes	No
KLHL24	miR-101	Yes	First + Second	ENSG00000114796	177/311	21.976	Yes	Yes
LARP4B	miR-101	No	First + Second	ENSG00000107929	170/311	12.24	No	No
LARP4B	miR-9	No	First + Second	ENSG00000107929	170/311	12.24	No	No
LDLRAD4	miR-101	No	First + Second	ENSG00000168675	124/311	11.677	Yes	Yes
LPAR1	miR-9	No	First + Second	ENSG00000198121	2/311	1.725	No	No
LPAR1	miR-101	No	First + Second	ENSG00000198121	2/311	1.725	No	No
LPP	miR-9	No	First + Second	ENSG00000145012	138/311	5.144	No	No
LRRN1	miR-101	No	First	ENSG00000175928	8/311	19.614	No	No
MAN1A2	miR-101	No	First + Second	ENSG00000198162	248/311	26.978	Yes	No
MAVS	miR-101	No	First + Second	ENSG00000088888	146/311	6.783	Yes	No
MPHOSPH9	miR-101	No	First	ENSG00000051825	107/311	27.694	No	No
MRE11	miR-9	No	First + Second	ENSG00000020922	67/311	24.091	No	No
MTCL1	miR-101	Yes	First	ENSG00000168502	61/311	12.809	Yes	Yes
NISCH	miR-101	Yes	First + Second	ENSG00000010322	222/311	27.944	No	No
NR6A1	miR-101	No	First + Second	ENSG00000148200	15/311	7.408	No	No
NR6A1	miR-9	No	First + Second	ENSG00000148200	15/311	7.408	No	No
NSD1	miR-9	No	Second	ENSG00000165671	125/311	10.341	No	No
PDE7B	miR-101	Yes	Second	ENSG00000171408	18/311	5.068	No	No
PDE7B	miR-9	Yes	Second	ENSG00000171408	18/311	5.068	No	No
PDZD2	miR-9	Yes	First	ENSG00000133401	115/311	11.931	No	No
PGBD4	miR-101	No	First + Second	ENSG00000182405	16/311	32.94	No	No
PIAS2	miR-101	No	First + Second	ENSG00000078043	162/311	25.165	Yes	No
PNISR	miR-101	Yes	First	ENSG00000132424	285/311	63.44	Yes	No
PPP1CB	miR-101	No	First + Second	ENSG00000213639	300/311	150.154	Yes	Yes
PPP1R12A	miR-101	Yes	First	ENSG00000058272	232/311	29.347	Yes	No
PRKD3	miR-101	Yes	First + Second	ENSG00000115825	169/311	12.748	Yes	No
QSER1	miR-101	No	First + Second	ENSG00000060749	94/311	10.228	No	No
RAD51B	miR-101	Yes	First + Second	ENSG00000182185	47/311	42.765	No	No
RALGPS2	miR-101	No	First + Second	ENSG00000116191	61/311	7.877	No	No
RBM33	miR-101	Yes	First	ENSG00000184863	209/311	11.374	No	No
RBM48	miR-101	No	Second	ENSG00000127993	111/311	58.078	No	No
RGS7BP	miR-101	No	First + Second	ENSG00000186479	13/311	10.084	No	No
RNF19A	miR-101	No	First + Second	ENSG00000034677	166/311	38.107	Yes	No
RNF213	miR-101	No	First + Second	ENSG00000173821	197/311	6.365	No	No
RO60	miR-101	No	First	ENSG00000116747	231/311	72.378	No	No
RREB1	miR-101	No	First + Second	ENSG00000124782	170/311	6.595	No	No
SEC62	miR-101	Yes	First	ENSG00000008952	307/311	37.832	Yes	Yes
SEPTIN11	miR-101	No	Second	ENSG00000138758	144/311	22.975	No	No
SLC35F5	miR-101	No	First + Second	ENSG00000115084	201/311	34.917	No	No
SLC44A1	miR-101	Yes	First	ENSG00000070214	180/311	13.479	Yes	No
SORL1	miR-101	Yes	Second	ENSG00000137642	284/311	69.584	Yes	Yes
STARD13	miR-101	Yes	First + Second	ENSG00000133121	81/311	7.176	Yes	No
STARD13	miR-9	Yes	First + Second	ENSG00000133121	81/311	7.176	Yes	No
STK38L	miR-101	No	First + Second	ENSG00000211455	111/311	21.055	Yes	No
STON2	miR-101	No	First + Second	ENSG00000140022	90/311	12.134	Yes	No
TAF1A	miR-101	No	Second	ENSG00000143498	58/311	63.774	No	No
TBC1D12	miR-101	No	First + Second	ENSG00000108239	48/311	18.524	No	No
TEAD1	miR-101	No	First	ENSG00000187079	168/311	14.272	No	No
TEP1	miR-101	Yes	First + Second	ENSG00000129566	80/311	6.3	No	No
TMF1	miR-101	No	First + Second	ENSG00000144747	246/311	28.737	No	Yes
TRIM66	miR-101	No	Second	ENSG00000166436	58/311	5.014	No	No
TRIM66	miR-9	No	Second	ENSG00000166436	58/311	5.014	No	No
TRMT13	miR-9	No	First	ENSG00000122435	98/311	17.323	No	No
TULP4	miR-9	No	First + Second	ENSG00000130338	212/311	15.739	No	No
TULP4	miR-101	No	First + Second	ENSG00000130338	212/311	15.739	No	No
TUT7	miR-9	Yes	First + Second	ENSG00000083223	135/311	18.747	No	No
UTRN	miR-9	No	First + Second	ENSG00000152818	143/311	8.306	No	No
ZNF121	miR-9	No	First	ENSG00000197961	30/311	81.157	No	No
ZNF28	miR-101	No	First + Second	ENSG00000198538	81/311	22.397	No	No
ZNF649	miR-101	No	First + Second	ENSG00000198093	55/311	50.386	Yes	No
ZNF700	miR-9	No	First + Second	ENSG00000196757	82/311	40.477	No	No
ZNF875	miR-9	No	First	ENSG00000181666	119/311	50.659	No	No
ZZEF1	miR-9	No	First + Second	ENSG00000074755	167/311	7.478	No	Yes

## Sheet: Column_Description
Insulin_Secretion_Phase: Insulin secretion phase -- > First-phase insulin release was taken as the insulin release in the first 18 min after the initial perfusion with high glucose solution (minutes 4-22). Second-phase insulin release was measured starting at minute 22 after initial perfusion with high glucose solution (minutes 22-46)
LRT_pvalue: nominal p-value associated with the LRT statistic, testing whether the full model is significantly better than the reduced model	LRT test was performed with the R package Deseq2. p-values were determined by the difference in deviance between the ‘full’ model, consisting of the raw mRNA counts, sequencing batch, sex, islet purity (scaled values) and Phase 1 or Phase 2 GSIS AUC values (scaled - log2 transformed) and the ‘reduced’ model, consisted of all covariates except Phase 1 or Phase 2 GSIS AUC values, for association wi…
LRT_pvalue_FDR: Adjusted p-value (Benjamini-Hochberg FDR correction)
Estimate: Estimate of a linear regression model with robust standard errors	Log-transformed mRNA counts were fitted in a linear model by robust regression using an M estimator with the R package MASS together with Phase 1 or Phase 2 GSIS AUC values, for association with first- or second-phase insulin secretion, respecively
pvalue: p-value associated with the linear regression analysis
pvalue_FDR: Adjusted p-value (Benjamini-Hochberg FDR correction)
Beta_Healthy_Cells_Expressed: The number of cells expressing the gene out of the total number of cells in the study	Data from single-cell sequencing study (GEO: GSE153855)
Beta_Healthy_Mean_RPKM_Expression: The average expression level (RPKM) in cells from non-diabetic donors (excluding cells with 0 counts)
