# Supplementary material for: Network-based insights into miRNA regulation of β-cell insulin secretion in type 2 diabetes
Source: iScience. 2025 Nov 22;28(12):114200. doi: 10.1016/j.isci.2025.114200 (PMC12721147; doi:10.1016/j.isci.2025.114200)
Supplement: Table S11. Top abundant miRNAs in pancreatic islets, related to Figure S6 [file mmc12.xlsx]

## Sheet: Sheet1
Table S11: The most highly expressed miRNAs in human pancreatic islets identified by small RNA-sequencing.
Expression values are in normalized Deseq2 counts per donor
miRNA	D1	D2	D3	D4	D5	D6	D7	D8	D9	D10	D11	D12	D13	D14	D15	D16	D17	D18	D19	D20	D21	D22	D23	D24	D25	D26	D27	D28	D29	D30	D31	D32	D33	D34	D35	D36	D37	D38	D39	D40	D41	D42	D43	D44	D45	D46	D47	D48	D49
hsa-let-7b-5p	223010	231735	291342	288407	278991	249627	1.15329e+06	1.14231e+06	1.39869e+06	869404	2.51235e+06	820566	930331	140013	152211	174291	132577	155249	169017	195228	192442	129186	132945	295536	296075	264217	334191	265209	263092	257683	266739	297946	268978	243618	289568	271523	209670	236463	321880	280566	261659	286039	226380	235769	307590	305432	277617	321261	261418
hsa-miR-375-3p	203277	255547	202272	219800	223915	204780	309958	191999	306971	344181	249696	827823	547830	381841	326918	257907	294443	319647	275385	230462	331007	346808	259875	413149	523166	363705	324968	416341	347831	437702	379825	460197	307292	372536	281413	464878	333138	294924	587392	452533	333209	476004	497736	486603	307433	428474	389720	394047	376198
hsa-let-7a-5p	325300	316649	391645	391473	384106	400488	539673	262866	439090	623379	615685	318054	346470	251442	261361	267055	237786	270637	266448	284600	275625	221167	176743	195084	208347	131452	155918	148822	163461	137267	130348	124712	189225	168238	150809	153171	112115	134299	62667.3	104574	116235	119004	143093	98357.7	153760	141334	135282	143431	112989
hsa-miR-125a-5p	96554	109597	108766	132445	101913	132838	312560	165709	270176	365506	307809	151735	126944	90090.3	75652.3	65789.7	76329.9	86311.6	84381.4	73844.2	74171.9	81600.4	86419	154477	165169	173961	209130	162552	170345	199489	185841	188546	129234	156557	176974	241294	190554	193518	204749	201739	181000	244271	199813	256833	217768	180147	200119	203469	221210
hsa-miR-7-5p	202521	230431	235132	419997	317894	322704	22981.3	48619.6	29064.1	30652	20657.6	33879.4	23977.7	270521	277686	173748	225496	274051	203835	140556	189840	232653	180211	31648.5	39522.6	17195.6	21103	18054.8	8734.89	12466.6	6216.91	18356.6	54616.5	21820.5	12125.4	52118.8	67594.2	37040.5	11352.4	5841.12	9062.72	37959	54251.3	14742.9	40763.2	15335.9	53902.4	21536.3	14492.2
hsa-let-7f-5p	239165	226563	247827	243522	244265	273543	55748.1	54748.5	50287.9	84520.6	68234.5	38894	34403.1	194545	155334	147071	157702	176107	157465	171736	143885	160763	94369.9	42068.6	39534.5	21991.3	30619.1	22050.1	25228.7	20466.5	16317.5	22089.3	51272.4	39227.3	23772.9	43107	45116.4	33993.7	11063.2	13908.2	20592.3	26226.1	42551.3	19848.7	45017.5	19761.1	34412.3	22286.6	18002.9
hsa-miR-200c-3p	54277.1	59085.3	58610.1	57011.4	50960.9	43925	76850.5	43707.3	59057.5	72083.8	68052.3	82907.7	75785.8	61769.7	69251.9	62518.9	50082.7	55324.2	45492.9	60077.9	44392.1	53660.3	46287.1	88211.6	88943.5	96572.9	110544	93982.2	88241.8	94584.4	82793	123017	92021.2	88295	87515.2	83388.1	74796.8	84062	112738	83176.5	82128.1	86361.3	69686.1	84721.1	116151	102209	102926	92751.6	99632.3
hsa-miR-125b-5p	49758.7	61835.7	53319.4	61881	46163.2	60126	71607.7	37679	68748.2	80980.5	36477.9	27662.4	25788.9	34141.1	43273.6	36275	33478.2	38413.8	34048.9	34637.4	42181.5	33769.3	43997.3	73389.7	54110.2	66074.3	60819.5	70358.5	57691.8	47515	65676.2	54659.6	58751.5	61925.4	86073.1	75634.2	62547.8	80110.4	80633.6	67100.5	78734.2	92358.9	62786.3	74885.9	88456.3	72075.8	58632.2	75751.2	63957.8
hsa-miR-26a-5p	99761.8	110198	103570	88265	82654.5	88521.5	23418.8	20627.9	18366.9	25121.2	11678.9	26212.6	22400	107704	115023	98879.7	97611.6	116772	98020.3	108487	90182.1	94516.2	87969.2	47674.6	39744.2	36371.3	33077.9	38742.2	39337.2	39215	32602.8	33477.6	46701.8	44982.8	46239.4	47060.7	42848.5	46070.9	25393.4	25372.8	30989.8	37948.7	47044.9	36935.2	49342.9	35824.1	36478.6	36312.6	31914.7
hsa-let-7e-5p	43863.2	35074.9	42041.8	49825.9	50449.1	61779	82989	53138.5	66082.1	88663.4	144040	84294.9	56970.3	42633	30453	26068.2	39243.5	34052.8	31965.6	26245.9	33341.1	34389.8	24086	32367.5	42658.8	34970.4	35237	28932.1	35834.3	33525.5	33253.4	37128.8	38104	41406.9	32892.1	37050.6	34875.6	27422.2	24638.3	28718.6	32367.7	34453	39513.9	34396	33351.5	37112.2	38606.9	39296.7	35687.4
hsa-let-7i-5p	77776.4	63664.9	68928	64479.2	67630.5	78770.4	46799.1	28257	42561.3	60783.2	60697.1	51563.9	31806.2	57641	39558.2	36854.6	45122.4	39127.5	36948.7	37362.4	45017.2	48179.4	25690.2	23927.8	29177.8	17189.1	15155.9	21844.4	20502.4	16955.3	17118.8	15248.7	26866.9	27950.8	21111.7	21099.8	18844.4	18010.8	12994.7	15290	19273.1	15404.7	25039	15417	19460.9	19115.6	19238.5	17184	17767.9
hsa-miR-30d-5p	18914.8	24788	21145.4	22538	17140.9	20680.5	18611	13584.2	13042.7	19547.3	11413.8	9176.27	9096.95	18853.5	21557.7	18618.7	16630.9	19429.5	17053.2	20443.9	15752.2	17394.1	22640	32481.9	25810.8	39452.4	37217.4	33404.1	38151.8	35993.2	33129.1	34442	27748.2	36179.9	31395	46415.4	33993.5	42750.6	36701.2	33512.7	39586	46624.3	37979.4	47591.5	39953.8	37220.3	33893.1	35730.9	36799.4
hsa-miR-148a-3p	79716	98434.4	151213	52626.9	54253.1	29620.8	10115	9870.28	12880.4	10896	9392.81	5986.75	9494.53	11869.8	73627.2	116725	53305.6	48682.7	57961.7	155526	24066.2	23330.8	14772.5	7686.01	1844.74	3100.64	2729.6	3672.87	4392.27	1609.13	1272.73	3183.95	8694.88	2581.35	1538.38	3265.57	3024.68	5512.14	1201.63	1039.55	1423.51	992.526	1132.27	629.188	9382.9	1289.97	2013.44	732.143	1250.7
hsa-miR-103a-3p	19842.3	17674.8	18355.2	20882.2	17363.9	22203.9	9185.82	8251.15	9495.95	14162.8	6129.35	12493.7	10024.6	23817	22052.1	17336.5	18989.1	22994	19715.4	15022.3	18981	22780.7	25331.4	22732.3	23485.6	23282.7	23047	23868.8	26479.1	30185.4	29400.9	21986.1	21256.4	32073.7	25418.6	32607.7	27799.1	30400.6	19703.7	27560.7	32500.8	28797.4	37044.4	33895.2	27688.3	26533.2	28012.5	31158.8	35213.5
hsa-miR-30d-5p	18914.8	24788	21145.4	22538	17140.9	20680.5	18611	13584.2	13042.7	19547.3	11413.8	9176.27	9096.95	18853.5	21557.7	18618.7	16630.9	19429.5	17053.2	20443.9	15752.2	17394.1	22640	32481.9	25810.8	39452.4	37217.4	33404.1	38151.8	35993.2	33129.1	34442	27748.2	36179.9	31395	46415.4	33993.5	42750.6	36701.2	33512.7	39586	46624.3	37979.4	47591.5	39953.8	37220.3	33893.1	35730.9	36799.4
hsa-miR-141-3p	25676.7	26465.9	29267.2	23189.8	24344.3	19824.4	2439.94	3439.5	1899.19	1848.63	2849.32	1989.9	1997.35	18502.9	22452	26188.4	19861.8	23764	17694.3	35845.9	13042.2	15113.3	13221.2	4144.49	2539.83	2863.92	1878.64	3243.99	3684.45	2902.13	2530.79	2597.14	5394.01	3433.23	4312.42	3405.24	4072.18	4556.79	3045.82	1835.06	3173.21	2834.87	4218.76	2860.63	5415.94	3186.87	3839.67	2688.44	3377.15
hsa-miR-200a-3p	31886.1	31969.5	34110.8	34740.2	28928.6	28257	5188.74	6046.57	4638.41	6492.81	3329.73	6074.87	4752	40821.4	42251.8	31159.2	33501.6	40797	31594.7	35892.8	29529.8	34617.5	25439.1	7044.07	6267.6	4492.22	3937.85	5107.19	5495.53	4551.07	4071.56	4216.28	9036.09	6570.04	6479.17	7138.66	9184.3	7010.27	5303.49	2716.14	5119.59	5377.9	8785.99	5192.98	7624.96	5712.32	7237.13	5399.29	5208.26
[truncated: 14 more columns]
