# Supplementary material for: Network-based insights into miRNA regulation of β-cell insulin secretion in type 2 diabetes
Source: iScience. 2025 Nov 22;28(12):114200. doi: 10.1016/j.isci.2025.114200 (PMC12721147; doi:10.1016/j.isci.2025.114200)
Supplement: Table S12. Oligonucleotide details, related to key resource file [file mmc13.xlsx]

## Sheet: Sheet1
Table S12: Oligonucleotide details
OLIGONUCLEOTIDE	SOURCE	IDENTIFIER
PremiR™ miRNA Precursor (pre-miR) targeting miR-9-5p	Thermo Fisher Scientific	Cat#AM17100; Assay ID:PM10022
PremiR™ miRNA Precursor (pre-miR) targeting miR-187-3p	Thermo Fisher Scientific	Cat#AM17100; Assay ID:PM10633
PremiR™ miRNA Precursor (pre-miR) targeting miR-101-3p	Thermo Fisher Scientific	Cat#AM17100; Assay ID:PM11414
Pre-miR™ miRNA Precursor Negative Control #1 (non-targeting pre-miR control)	Thermo Fisher Scientific	Cat#AM17110
TaqMan expression assay for miR-9-5p	Thermo Fisher Scientific	Cat#4427975; Assay ID:000583
TaqMan expression assay for miR-187-3p	Thermo Fisher Scientific	Cat#4427975; Assay ID:001198
TaqMan expression assay miR-101-3p	Thermo Fisher Scientific	Cat#4427975; Assay ID:002253
TaqMan expression assay for U6 snRNA	Thermo Fisher Scientific	Cat#4427975; Assay ID:001973
TaqMan expression assay for U87 snoRNA	Thermo Fisher Scientific	Cat#4427975; Assay ID:001712
TaqMan expression assay for RNU44	Thermo Fisher Scientific	Cat#4427975; Assay ID:001094
TaqMan expression assay for RUN48	Thermo Fisher Scientific	Cat#4427975; Assay ID:001006
TaqMan expression assay for Cadm1	Thermo Fisher Scientific	Cat#4331182; Assay ID:Rn_00457556_m1
TaqMan expression assay for Clasp2	Thermo Fisher Scientific	Cat#4331182; Assay ID:Rn_01447771_m1
TaqMan expression assay for Exoc8	Thermo Fisher Scientific	Cat#4331182; Assay ID:Rn_00594566_s1
TaqMan expression assay for Ifg1r	Thermo Fisher Scientific	Cat#4331182; Assay ID:Rn_00583837_m1
TaqMan expression assay for Ppp1cb	Thermo Fisher Scientific	Cat#4331182; Assay ID:Rn_00565033_m1,
TaqMan expression assay for PPp1r12a	Thermo Fisher Scientific	Cat#4331182; Assay ID:Rn_00588037_m1,
TaqMan expression assay for Sec62	Thermo Fisher Scientific	Cat#4331182; Assay ID:Rn_01493449_m1
TaqMan expression assay for Stard13	Thermo Fisher Scientific	Cat#4331182; Assay ID:Rn_01402162_m1,
TaqMan expression assay for Hprt1	Thermo Fisher Scientific	Cat#4331182; Assay ID: Rn_01527840_m1
TaqMan expression assay for Ppia	Thermo Fisher Scientific	Cat#4331182; Assay ID:Rn_00690933_m1
TaqMan expression assay for CADM1	Thermo Fisher Scientific	Cat#4331182; Assay ID: Hs00942509_m1
TaqMan expression assay for HPRT	Thermo Fisher Scientific	Cat#4331182; Assay ID:Hs02800695_m1
TaqMan expression assay for PPIA	Thermo Fisher Scientific	Cat#4331182; Assay ID:Hs04194521_s1
TaqMan™ Advanced miRNA Assay for hsa-miR-101-3p	Thermo Fisher Scientific	Cat#A25576; Assay ID:477863_mir
